# Supplementary material for: Genetic disruption of the circadian gene Bmal1 in the intestinal epithelium reduces colonic inflammation
Source: EMBO Rep. 2025 Apr 30;26(12):3138–61. doi: 10.1038/s44319-025-00464-y (PMC12187941; doi:10.1038/s44319-025-00464-y)
Supplement: Supplementary file 2 — Dataset EV1 [file 44319_2025_464_MOESM2_ESM.xlsx]

## Sheet: Sheet1
Dataset EV1. RNA-seq list for DSS model.
	baseMean	log2FoldChange	lfcSE	stat	pvalue	padj	Control 1#	Control 2#	cKO 1#	cKO 2#	genes
ENSMUSG00000052837	1424.93	-4.19044	0.186008	-22.5283	2.19e-112	3.51e-108	2699.22	2702.91	132.689	164.905	Junb
ENSMUSG00000040026	2084.32	-6.22914	0.28553	-21.816	1.63e-105	1.31e-101	5003.9	3224.68	62.7444	45.9572	Saa3
ENSMUSG00000079523	1065.39	-4.42318	0.209902	-21.0726	1.42e-98	7.58e-95	2109.53	1960.9	84.3449	106.783	Tmsb10
ENSMUSG00000019888	15840.3	2.36915	0.123611	19.1662	7.09e-82	2.84e-78	5070.64	5204.22	24979.5	28106.9	Mgat4c
ENSMUSG00000050520	3974.76	3.0451	0.164288	18.5352	1.07e-76	3.44e-73	944.514	773.348	6607.7	7573.47	Cldn8
ENSMUSG00000075700	6412.72	2.12435	0.115966	18.3188	5.86e-75	1.56e-71	2420.42	2364.94	10234.5	10631	Selenot
ENSMUSG00000032902	7163.25	2.20728	0.12151	18.1654	9.69e-74	2.22e-70	2450.84	2649.54	12037.7	11515	Slc16a1
ENSMUSG00000027350	2143.67	-3.48501	0.196804	-17.708	3.63e-70	7.28e-67	3503.49	4366.5	312.693	391.988	Chgb
ENSMUSG00000074715	3133.37	2.60425	0.148671	17.5169	1.06e-68	1.89e-65	868.48	901.252	4965.04	5798.71	Ccl28
ENSMUSG00000031257	1559.45	2.69727	0.155324	17.3655	1.51e-67	2.41e-64	437.619	395.568	2640.41	2764.19	Nox1
ENSMUSG00000024479	8405.92	2.03774	0.117704	17.3124	3.79e-67	5.52e-64	3404.64	3180.64	13755.4	13283	Mal2
ENSMUSG00000014956	9077.37	2.06082	0.120063	17.1645	4.9e-66	6.54e-63	3451.95	3567.74	14023.9	15265.9	Ppp1cb
ENSMUSG00000033184	6717.35	1.98226	0.115773	17.1219	1.02e-65	1.25e-62	2696.68	2730.01	10471.1	10971.6	Tmed7
ENSMUSG00000027366	13482	1.96418	0.115837	16.9564	1.73e-64	1.98e-61	5645.97	5355.84	22141.6	20784.8	Sppl2a
ENSMUSG00000050982	2741.18	3.38805	0.201665	16.8003	2.43e-63	2.59e-60	518.723	437.073	4243.99	5764.92	Apol10a
ENSMUSG00000035133	5497.52	2.04712	0.122707	16.683	1.74e-62	1.74e-59	2196.54	2087.96	9131.88	8573.71	Arhgap5
ENSMUSG00000031089	12591.4	2.66527	0.160717	16.5836	9.16e-62	8.63e-59	3669.92	3188.26	19400.4	24107.2	Slc6a14
ENSMUSG00000033307	949.924	-3.22735	0.195774	-16.4851	4.7e-61	4.18e-58	1695.56	1738.98	201.605	163.553	Mif
ENSMUSG00000021733	6239.04	1.90382	0.115612	16.4673	6.3e-61	5.31e-58	2586.01	2676.65	9735.67	9957.84	Slc4a7
ENSMUSG00000020062	4268.92	2.85075	0.174654	16.3223	6.85e-60	5.49e-57	999.428	1079.13	6505.87	8491.26	Slc5a8
ENSMUSG00000041453	3004.4	-2.57125	0.158098	-16.2636	1.79e-59	1.36e-56	5542.9	4742.58	815.677	916.44	Rpl21
ENSMUSG00000002233	942.704	-2.94834	0.181821	-16.2156	3.91e-59	2.85e-56	1602.63	1735.59	214.977	217.621	Rhoc
ENSMUSG00000034607	4276.52	2.45799	0.153023	16.0629	4.64e-58	3.23e-55	1218.24	1415.41	6747.59	7724.86	Pof1b
ENSMUSG00000021696	2911.63	2.15977	0.13498	16.0007	1.26e-57	8.43e-55	1108.41	1021.53	4877.6	4638.97	Elovl7
ENSMUSG00000030432	2502.2	-2.69699	0.16948	-15.9134	5.12e-57	3.28e-54	4671.04	3998.88	613.044	725.853	Rpl28
ENSMUSG00000030759	4997.39	2.02282	0.127946	15.8099	2.66e-56	1.64e-53	1965.06	1982.08	7614.7	8427.73	Far1
ENSMUSG00000028639	6254.35	-2.0345	0.129281	-15.7371	8.42e-56	5e-53	10579.7	9528.36	2388.4	2520.89	Ybx1
ENSMUSG00000021194	1338.98	-3.65241	0.235177	-15.5304	2.16e-54	1.23e-51	2030.96	2929.91	188.233	206.807	Chga
ENSMUSG00000024393	2859.07	-2.05917	0.133081	-15.4731	5.27e-54	2.91e-51	4464.06	4759.52	1123.23	1089.46	Prrc2a
ENSMUSG00000040774	2858.68	1.99842	0.129413	15.4422	8.52e-54	4.55e-51	1175.15	1113.86	4608.11	4537.59	Cept1
ENSMUSG00000063457	2329.15	-2.47981	0.160787	-15.4229	1.15e-53	5.93e-51	4170.9	3727.83	654.187	763.7	Rps15
ENSMUSG00000017311	1441.73	-4.41897	0.288343	-15.3254	5.18e-53	2.59e-50	2013.22	3496.59	136.803	120.3	Pyy
ENSMUSG00000031232	3402.07	2.01138	0.131378	15.3098	6.57e-53	3.19e-50	1404.94	1299.36	5314.76	5589.2	Magt1
ENSMUSG00000090841	2388.25	-2.47844	0.162819	-15.222	2.53e-52	1.19e-49	3926.75	4170.83	655.216	800.195	Myl6
ENSMUSG00000018846	7600.62	1.87345	0.123461	15.1744	5.22e-52	2.39e-49	3244.97	3272.97	11338.2	12546.3	Pank3
ENSMUSG00000028403	3983.52	1.9652	0.131112	14.9887	8.7e-51	3.87e-48	1660.93	1588.2	6637.53	6047.42	Zdhhc21
ENSMUSG00000046804	1127.79	-4.64624	0.316725	-14.6696	1.01e-48	4.37e-46	1653.32	2685.97	106.974	64.8807	Phgr1
ENSMUSG00000040809	757.047	-7.43638	0.507724	-14.6465	1.42e-48	5.98e-46	1001.96	2009.18	10.286	6.75841	Chil3
ENSMUSG00000028412	7688.51	1.72851	0.118497	14.587	3.4e-48	1.4e-45	3429.99	3699.03	11691	11934	Slc44a1
ENSMUSG00000049932	903.392	-2.59904	0.178413	-14.5675	4.52e-48	1.81e-45	1593.34	1508.58	260.235	251.413	H2afx
ENSMUSG00000035293	1619.64	2.06047	0.142989	14.41	4.48e-47	1.75e-44	633.619	619.187	2611.61	2614.15	G2e3
ENSMUSG00000041685	2644.68	1.9111	0.132718	14.3997	5.2e-47	1.98e-44	1120.24	1102	4314.96	4041.53	Fcho2
ENSMUSG00000020358	1865.74	-2.37243	0.164779	-14.3976	5.36e-47	1.99e-44	3136.84	3116.26	546.185	663.675	Hnrnpab
ENSMUSG00000031438	5286.72	1.8098	0.126376	14.3207	1.62e-46	5.91e-44	2261.6	2431.85	8509.58	7943.83	Rnf128
ENSMUSG00000023025	3853.46	1.74081	0.122183	14.2476	4.64e-46	1.65e-43	1746.25	1803.35	5846.54	6017.68	Larp4
ENSMUSG00000052305	480.896	-6.86591	0.48272	-14.2234	6.56e-46	2.28e-43	756.963	1150.28	8.22877	8.11009	Hbb-bs
ENSMUSG00000044894	985.973	-2.43528	0.171709	-14.1826	1.17e-45	4e-43	1641.49	1686.46	298.293	317.645	Uqcrq
ENSMUSG00000019505	3113.98	-2.75145	0.194493	-14.1468	1.95e-45	6.52e-43	5216.79	5626.05	669.616	943.473	Ubb
ENSMUSG00000050199	4833.51	1.79966	0.127336	14.1331	2.37e-45	7.76e-43	2057.99	2256.52	7660.99	7358.55	Lgr4
ENSMUSG00000025544	14295.3	1.67271	0.11931	14.0199	1.18e-44	3.77e-42	6808.44	6844.09	20667.6	22861	Tm9sf2
ENSMUSG00000055373	405.281	3.81635	0.273438	13.9569	2.86e-44	8.97e-42	44.7757	62.681	758.076	755.59	Fut9
ENSMUSG00000028780	2338.6	1.82282	0.131	13.9146	5.16e-44	1.59e-41	1034.07	1027.46	3669	3623.86	Sema3c
ENSMUSG00000056501	418.723	-4.25598	0.306718	-13.8758	8.87e-44	2.68e-41	818.635	771.654	31.8865	52.7156	Cebpb
ENSMUSG00000021748	2561.81	1.80051	0.130019	13.8481	1.31e-43	3.87e-41	1162.48	1123.18	4018.73	3942.85	Pdhb
ENSMUSG00000046711	1097.82	-2.51424	0.182174	-13.8013	2.5e-43	7.29e-41	1789.34	1949.04	352.809	300.073	Hmga1
ENSMUSG00000024298	2850.37	1.82048	0.132406	13.7492	5.15e-43	1.47e-40	1306.94	1208.73	4394.16	4491.64	Zfp871
ENSMUSG00000051412	1163.48	2.23483	0.163771	13.646	2.13e-42	5.99e-40	429.171	386.251	1902.9	1935.61	Vamp7
ENSMUSG00000021640	6853.35	1.53429	0.112677	13.6167	3.19e-42	8.8e-40	3548.26	3487.27	10233.5	10144.4	Naip1
ENSMUSG00000020986	2513.01	1.95955	0.143979	13.61	3.49e-42	9.48e-40	962.256	1093.53	3938.5	4057.75	Sec23a
ENSMUSG00000024411	21459.8	2.98098	0.221038	13.4862	1.88e-41	5.03e-39	5400.12	4249.6	30220.2	45969.3	Aqp4
ENSMUSG00000027002	8383.5	1.49013	0.110512	13.4839	1.95e-41	5.11e-39	4397.31	4406.31	12440.9	12289.5	Nckap1
ENSMUSG00000031333	2193.53	1.86262	0.138441	13.4542	2.91e-41	7.51e-39	983.376	908.875	3406.71	3475.17	Abcb7
ENSMUSG00000006262	3603.77	1.74435	0.130161	13.4015	5.92e-41	1.51e-38	1588.27	1725.42	5671.68	5429.7	Mob1b
ENSMUSG00000025757	1774.57	1.90101	0.141991	13.3883	7.08e-41	1.77e-38	736.687	762.337	2735.04	2864.21	Hspa4l
ENSMUSG00000042460	9734.04	1.61827	0.120952	13.3794	7.98e-41	1.97e-38	4727.64	4838.3	13978.6	15391.6	C1galt1
ENSMUSG00000033220	307.29	-5.22436	0.390861	-13.3663	9.52e-41	2.31e-38	570.257	625.963	11.3146	21.6269	Rac2
ENSMUSG00000027822	1277.43	2.21579	0.165915	13.355	1.11e-40	2.65e-38	484.93	420.132	2079.82	2124.84	Slc33a1
ENSMUSG00000042406	1397.88	-2.07559	0.155511	-13.3469	1.23e-40	2.91e-38	2343.54	2176.05	542.07	529.859	Atf4
ENSMUSG00000026728	764.342	-3.88182	0.293313	-13.2344	5.55e-40	1.29e-37	1702.32	1159.6	79.2019	116.245	Vim
ENSMUSG00000023845	5346.08	1.60798	0.12164	13.2192	6.8e-40	1.56e-37	2668.8	2613.97	8338.83	7762.71	Lnpep
ENSMUSG00000025888	2487.41	1.91781	0.145484	13.1822	1.11e-39	2.5e-37	974.928	1107.08	3831.52	4036.12	Casp1
ENSMUSG00000028108	358.858	-3.59257	0.27486	-13.0706	4.85e-39	1.08e-36	691.912	633.587	54.5156	55.4189	Ecm1
ENSMUSG00000022884	8809.33	1.62236	0.12441	13.0404	7.21e-39	1.58e-36	4348.31	4290.26	12560.2	14038.6	Eif4a2
ENSMUSG00000030431	524.061	-3.18485	0.244605	-13.0204	9.37e-39	2.03e-36	860.877	1028.31	111.088	95.9694	Tmem238
ENSMUSG00000025016	11406.6	1.51788	0.116993	12.9741	1.72e-38	3.66e-36	5896.03	5912.35	16197.3	17620.5	Tm9sf3
ENSMUSG00000027828	7480.98	1.53267	0.118151	12.9721	1.76e-38	3.71e-36	3949.56	3736.3	10839.3	11398.7	Ssr3
ENSMUSG00000031696	4821.4	1.60934	0.124186	12.9591	2.09e-38	4.34e-36	2332.56	2427.62	7000.63	7524.81	Vps35
ENSMUSG00000042363	1615.62	1.95163	0.151098	12.9164	3.64e-38	7.47e-36	679.239	647.986	2452.17	2683.09	Lgalsl
ENSMUSG00000047213	3475.35	1.59483	0.123687	12.8941	4.86e-38	9.85e-36	1701.48	1755.92	5148.13	5295.89	Ythdf3
ENSMUSG00000056612	449.466	-3.01912	0.235348	-12.8283	1.14e-37	2.28e-35	822.015	778.431	98.7453	98.6727	Ppp1r14b
ENSMUSG00000020038	939.013	2.30515	0.180061	12.802	1.6e-37	3.16e-35	296.534	335.428	1500.72	1623.37	Cry1
ENSMUSG00000028675	2948.95	1.64335	0.128729	12.766	2.54e-37	4.96e-35	1442.12	1417.95	4342.73	4593.01	Pnrc2
ENSMUSG00000028228	5551.02	1.49432	0.117389	12.7296	4.05e-37	7.82e-35	2963.65	2852.83	8069.34	8318.25	Cpne3
ENSMUSG00000074884	824.581	-2.26826	0.178373	-12.7163	4.8e-37	9.15e-35	1352.56	1378.98	286.978	279.798	Serf2
ENSMUSG00000031207	710.324	-3.25981	0.25696	-12.6861	7.06e-37	1.33e-34	1511.39	1061.34	134.746	133.816	Msn
ENSMUSG00000047126	14125.5	1.41427	0.111684	12.6631	9.47e-37	1.76e-34	7530.77	7885.1	20947.4	20138.7	Cltc
ENSMUSG00000016534	4311.07	1.8751	0.148204	12.6522	1.09e-36	2e-34	2012.37	1681.38	6601.53	6948.99	Lamp2
ENSMUSG00000046785	1258.71	1.93016	0.153163	12.602	2.06e-36	3.74e-34	515.343	531.095	1963.59	2024.82	Epm2aip1
ENSMUSG00000086429	719.878	2.497	0.198689	12.5674	3.19e-36	5.74e-34	209.517	223.619	1136.6	1309.78	Gt(ROSA)26Sor
ENSMUSG00000020362	3760.59	1.54665	0.123184	12.5556	3.7e-36	6.59e-34	1932.11	1904.15	5738.54	5467.55	Cnot6
ENSMUSG00000022462	6315.92	1.52318	0.121568	12.5294	5.15e-36	9.07e-34	3401.27	3119.65	9371.54	9371.21	Slc38a2
ENSMUSG00000047694	3426.33	1.74064	0.139162	12.508	6.75e-36	1.17e-33	1475.06	1681.38	5180.01	5368.88	Yipf6
ENSMUSG00000096768	419.396	-3.66772	0.2937	-12.488	8.68e-36	1.5e-33	893.825	661.539	62.7444	59.474	Gm47283
ENSMUSG00000048379	2025.89	1.68696	0.135212	12.4764	1e-35	1.71e-33	963.1	957.156	3048.76	3134.55	Socs4
ENSMUSG00000060073	3737.46	1.60182	0.128708	12.4454	1.48e-35	2.5e-33	1927.05	1777.94	5731.34	5513.51	Psma3
ENSMUSG00000109901	2068.89	1.89931	0.152925	12.4199	2.04e-35	3.4e-33	808.497	941.063	3308.99	3217	Chmp1b
ENSMUSG00000042410	3542.06	1.67117	0.134896	12.3886	3.01e-35	4.98e-33	1733.58	1652.58	5672.71	5109.36	Agps
ENSMUSG00000034160	5157.24	1.50978	0.122053	12.3698	3.81e-35	6.22e-33	2776.09	2585.17	7529.33	7738.37	Ogt
ENSMUSG00000024331	7460.78	1.53903	0.124686	12.3432	5.3e-35	8.57e-33	3635.28	4004.81	10821.9	11381.2	Dsc2
ENSMUSG00000060904	6375.93	1.55786	0.126242	12.3403	5.5e-35	8.81e-33	3163.87	3301.77	9042.39	9995.68	Arl1
ENSMUSG00000073664	2494.42	1.89338	0.153447	12.339	5.58e-35	8.86e-33	1075.46	1040.17	3608.32	4253.74	Nbeal1
ENSMUSG00000015733	5401.46	1.43157	0.116033	12.3376	5.68e-35	8.92e-33	2908.73	2935	7999.4	7762.71	Capza2
ENSMUSG00000035890	444.3	-2.86241	0.232128	-12.3312	6.15e-35	9.57e-33	789.911	772.501	108.003	106.783	Rnf126
ENSMUSG00000056201	3738.46	-1.59265	0.129258	-12.3215	6.94e-35	1.07e-32	5582.6	5646.38	1778.44	1946.42	Cfl1
ENSMUSG00000067288	874.436	-3.2173	0.261601	-12.2985	9.23e-35	1.41e-32	1770.75	1385.76	135.775	205.456	Rps28
ENSMUSG00000071551	2046.55	1.72597	0.140357	12.297	9.4e-35	1.42e-32	915.79	984.262	3078.59	3207.54	Akr1c19
ENSMUSG00000054604	3037.91	1.59556	0.129795	12.2929	9.89e-35	1.48e-32	1489.43	1531.45	4414.74	4716.02	Cggbp1
ENSMUSG00000028252	1027.28	1.98443	0.161622	12.2782	1.19e-34	1.76e-32	418.188	410.815	1658.1	1622.02	Ccnc
ENSMUSG00000047141	951.682	2.08612	0.170075	12.2658	1.38e-34	2.03e-32	359.051	366.769	1599.47	1481.44	Zfp654
ENSMUSG00000038538	2389.26	1.59281	0.129975	12.2547	1.59e-34	2.31e-32	1193.74	1185.86	3610.37	3567.09	Ubn2
ENSMUSG00000026775	3390.84	1.59855	0.130788	12.2224	2.36e-34	3.4e-32	1606.01	1761	5127.55	5068.8	Yme1l1
ENSMUSG00000089774	2072.98	2.17831	0.178653	12.1929	3.39e-34	4.85e-32	848.204	652.222	3371.74	3419.75	Slc5a3
ENSMUSG00000039704	2739.82	1.98173	0.163098	12.1506	5.7e-34	8.07e-32	985.066	1229.06	4342.73	4402.43	Lmbrd2
ENSMUSG00000023186	2228.69	1.75553	0.144646	12.1367	6.75e-34	9.48e-32	1078.84	958.003	3389.23	3488.69	Vwa5a
ENSMUSG00000047368	1732.8	1.73868	0.14334	12.1297	7.35e-34	1.02e-31	822.015	775.89	2617.78	2715.53	Abhd17b
ENSMUSG00000017688	608.292	2.37086	0.195624	12.1195	8.33e-34	1.15e-31	191.775	202.443	1026.54	1012.41	Hnf4g
ENSMUSG00000027957	11284.3	1.66197	0.137659	12.0731	1.46e-33	2e-31	5046.14	5792.07	16248.7	18050.4	Slc35a3
ENSMUSG00000026153	3175.93	1.62307	0.134518	12.0658	1.6e-33	2.17e-31	1481.82	1631.4	4685.26	4905.25	Fam135a
ENSMUSG00000050608	2436.42	1.81833	0.150711	12.065	1.62e-33	2.17e-31	1154.88	997.814	3673.12	3919.88	Micos10
ENSMUSG00000009356	894.394	-2.63397	0.218953	-12.0299	2.48e-33	3.3e-31	1447.19	1635.64	283.893	210.862	Lpo
ENSMUSG00000043991	1785.02	1.89326	0.157686	12.0066	3.28e-33	4.34e-31	800.894	713.208	2667.15	2958.83	Pura
ENSMUSG00000032328	3852.2	1.52091	0.126867	11.9883	4.09e-33	5.37e-31	2057.15	1924.48	5581.16	5846.02	Tmem30a
ENSMUSG00000049799	2375.46	1.8003	0.150213	11.985	4.26e-33	5.55e-31	1019.7	1100.31	3932.32	3449.49	Lrrc19
ENSMUSG00000025132	3882.32	-1.61898	0.135178	-11.9767	4.71e-33	6.08e-31	5669.62	6047.03	2006.79	1805.85	Arhgdia
ENSMUSG00000063065	2479.89	-1.88741	0.15766	-11.9714	5.02e-33	6.43e-31	3599.8	4208.1	1005.97	1105.68	Mapk3
ENSMUSG00000024811	4126.72	1.46534	0.122494	11.9625	5.59e-33	7.1e-31	2256.53	2132	6010.09	6108.25	Tnks2
ENSMUSG00000006740	6762.14	1.45763	0.122162	11.9319	8.07e-33	1.02e-30	3777.21	3442.37	9945.5	9883.49	Kif5b
ENSMUSG00000008763	3683.22	1.44178	0.120842	11.9311	8.15e-33	1.02e-30	1965.91	1998.17	5362.07	5406.72	Man1a2
ENSMUSG00000075470	2542.2	1.52994	0.128551	11.9014	1.16e-32	1.44e-30	1295.96	1319.69	3791.41	3761.73	Alg10b
ENSMUSG00000031309	4841.6	1.60395	0.134776	11.9009	1.17e-32	1.44e-30	2525.18	2268.38	6983.14	7589.69	Rps6ka3
ENSMUSG00000025907	1899.11	1.62286	0.136528	11.8866	1.39e-32	1.7e-30	921.704	940.215	2859.5	2875.03	Rb1cc1
ENSMUSG00000025860	4155.99	1.42676	0.120457	11.8446	2.3e-32	2.78e-30	2299.61	2207.39	6031.69	6085.27	Xiap
ENSMUSG00000035171	1383.11	1.74714	0.147635	11.8342	2.6e-32	3.13e-30	629.395	640.363	2118.91	2143.77	1110059E24Rik
ENSMUSG00000074733	1019.65	1.99252	0.16867	11.8131	3.34e-32	3.99e-30	402.137	416.744	1555.24	1704.47	Zfp950
ENSMUSG00000037270	2833.48	1.71979	0.145761	11.7987	3.96e-32	4.7e-30	1365.24	1274.8	4630.74	4063.15	4932438A13Rik
ENSMUSG00000029780	1892.59	1.86478	0.15813	11.7927	4.26e-32	5.01e-30	761.187	869.911	3115.62	2823.66	Nt5c3
ENSMUSG00000051223	10273.9	1.4417	0.12234	11.7844	4.7e-32	5.49e-30	5747.34	5310.95	15573	14464.3	Bzw1
ENSMUSG00000024614	1873.19	2.00908	0.170651	11.773	5.38e-32	6.24e-30	823.704	667.468	3102.25	2899.36	Tmx3
ENSMUSG00000056342	3700.22	1.43574	0.121965	11.7717	5.46e-32	6.29e-30	2019.98	1974.45	5324.02	5482.42	Usp34
ENSMUSG00000032293	2726.1	1.52608	0.129791	11.758	6.42e-32	7.29e-30	1368.62	1441.66	4001.24	4092.89	Ireb2
ENSMUSG00000053113	1010.49	-2.82327	0.24011	-11.7582	6.41e-32	7.29e-30	2039.41	1500.96	219.091	282.501	Socs3
ENSMUSG00000076432	4106.95	1.42687	0.121504	11.7434	7.64e-32	8.61e-30	2200.77	2253.13	6117.06	5856.83	Ywhaq
ENSMUSG00000029860	836.545	-2.57034	0.219774	-11.6954	1.35e-31	1.51e-29	1328.06	1537.38	272.578	208.159	Zyx
ENSMUSG00000023991	599.101	-2.61586	0.224064	-11.6746	1.72e-31	1.91e-29	1009.57	1049.48	148.118	189.235	Foxp4
ENSMUSG00000060591	777.555	-3.5948	0.308038	-11.67	1.81e-31	1.99e-29	1829.05	1043.55	121.374	116.245	Ifitm2
ENSMUSG00000020163	355.105	-3.09995	0.265633	-11.67	1.81e-31	1.99e-29	636.998	634.434	67.8874	81.1009	Uqcr11
ENSMUSG00000009470	5504.42	1.35794	0.116652	11.6409	2.55e-31	2.78e-29	3126.7	3052.74	8053.91	7784.33	Tnpo1
ENSMUSG00000060615	880.193	-2.8664	0.246265	-11.6395	2.59e-31	2.81e-29	1315.39	1779.63	185.147	240.599	Ang4
ENSMUSG00000019920	3219.63	1.46214	0.12584	11.6191	3.3e-31	3.54e-29	1670.22	1759.3	4714.06	4734.94	Lims1
ENSMUSG00000029571	1781.54	1.70411	0.14704	11.5894	4.66e-31	4.98e-29	862.566	810.618	2619.84	2833.12	Tmem106b
ENSMUSG00000030884	4546.67	1.40728	0.121462	11.5862	4.84e-31	5.1e-29	2520.11	2458.96	6419.47	6788.14	Uqcrc2
ENSMUSG00000033629	1638.67	1.66081	0.143343	11.5862	4.84e-31	5.1e-29	790.756	784.36	2551.95	2427.62	Hacd3
ENSMUSG00000050856	213.282	-5.40701	0.467534	-11.5649	6.2e-31	6.49e-29	440.154	393.874	12.3432	6.75841	Atp5k
ENSMUSG00000005802	3133.19	1.83195	0.158865	11.5315	9.15e-31	9.52e-29	1288.36	1459.45	4483.65	5301.29	Slc30a4
ENSMUSG00000029330	4906.58	1.3677	0.118749	11.5176	1.08e-30	1.11e-28	2740.61	2741.02	7240.29	6904.39	Cds1
ENSMUSG00000029084	14456.8	1.97186	0.17167	11.4863	1.55e-30	1.58e-28	6740.86	5006.01	22419.3	23661.2	Cd38
ENSMUSG00000046230	1700.91	1.63851	0.14265	11.4862	1.55e-30	1.58e-28	832.997	820.783	2504.63	2645.24	Vps13a
ENSMUSG00000004263	690.929	-2.26966	0.197616	-11.4852	1.57e-30	1.59e-28	1209.79	1079.13	235.549	239.248	Atn1
ENSMUSG00000066324	4867.4	1.56814	0.136566	11.4826	1.61e-30	1.63e-28	2281.03	2629.22	7383.27	7176.08	Impad1
ENSMUSG00000015092	744.262	-2.75504	0.239968	-11.4809	1.65e-30	1.65e-28	1237.67	1353.57	157.375	228.434	Edf1
ENSMUSG00000071337	1688.81	1.9699	0.172063	11.4487	2.39e-30	2.38e-28	758.653	614.952	2618.81	2762.84	Tia1
ENSMUSG00000021969	2332.26	1.70061	0.148566	11.4468	2.44e-30	2.41e-28	1090.67	1103.69	3316.2	3818.5	Zdhhc20
ENSMUSG00000027900	3078.11	1.8464	0.161508	11.4322	2.89e-30	2.84e-28	1273.15	1405.24	4353.02	5281.02	Dram2
ENSMUSG00000023034	253.519	-4.53366	0.397177	-11.4147	3.53e-30	3.45e-28	400.447	571.753	21.6005	20.2752	Nr4a1
ENSMUSG00000032932	1324.6	1.7102	0.149972	11.4035	4.02e-30	3.9e-28	611.653	628.504	2003.71	2054.56	Hspa13
ENSMUSG00000022533	7445.14	1.50221	0.131826	11.3954	4.41e-30	4.25e-28	3653.02	4116.62	10598.7	11412.2	Atp13a3
ENSMUSG00000027365	2714.41	1.44728	0.127111	11.3859	4.91e-30	4.71e-28	1472.53	1440.82	3991.98	3952.32	Trpm7
ENSMUSG00000000001	5840.14	1.3434	0.118176	11.3678	6.05e-30	5.77e-28	3326.08	3278.05	8620.67	8135.77	Gnai3
ENSMUSG00000036676	1281.38	1.71604	0.151045	11.3611	6.53e-30	6.19e-28	593.912	602.246	1992.39	1936.96	Tmtc3
ENSMUSG00000022800	1509	1.69239	0.149152	11.3467	7.7e-30	7.25e-28	739.222	686.95	2266	2343.82	Fyttd1
ENSMUSG00000017291	3116.33	1.42936	0.126368	11.3111	1.16e-29	1.08e-27	1731.05	1644.11	4552.57	4537.59	Taok1
ENSMUSG00000028382	9041.26	1.44784	0.128176	11.2957	1.38e-29	1.28e-27	5019.11	4682.44	13959.1	12504.4	Ptbp3
ENSMUSG00000031430	844.311	2.76616	0.24494	11.2932	1.42e-29	1.31e-27	223.879	209.219	1746.56	1197.59	Vsig1
ENSMUSG00000025968	2626.41	1.48358	0.13153	11.2794	1.66e-29	1.53e-27	1409.17	1357.81	3768.78	3969.89	Ndufs1
ENSMUSG00000039782	1128.47	1.79002	0.158711	11.2785	1.68e-29	1.53e-27	494.223	518.389	1784.61	1716.64	Cpeb2
ENSMUSG00000040850	3930.21	1.36867	0.121422	11.2721	1.8e-29	1.64e-27	2187.25	2201.46	5784.83	5547.3	Psme4
ENSMUSG00000053253	4592.7	1.78791	0.158826	11.2571	2.14e-29	1.93e-27	1825.67	2299.72	7126.12	7119.3	Ndfip2
ENSMUSG00000040824	520.177	-2.56821	0.228401	-11.2443	2.47e-29	2.22e-27	963.1	817.395	150.175	150.037	Snrpd2
ENSMUSG00000030629	1813.76	1.67959	0.149597	11.2274	2.99e-29	2.68e-27	888.756	836.876	2626.01	2903.41	Zfand6
ENSMUSG00000048120	252.351	-3.86418	0.344675	-11.2111	3.6e-29	3.2e-27	429.171	515.848	36.0009	28.3853	Entpd1
ENSMUSG00000059811	2676.36	1.57302	0.140327	11.2097	3.66e-29	3.23e-27	1273.15	1419.64	3903.52	4109.11	Atl2
ENSMUSG00000030754	5567.11	1.57038	0.140102	11.2088	3.69e-29	3.25e-27	2690.77	2918.06	7741.22	8918.39	Copb1
ENSMUSG00000024290	2689.84	1.43111	0.127766	11.201	4.03e-29	3.53e-27	1462.39	1448.44	3982.73	3865.81	Rock1
ENSMUSG00000031327	542.946	2.25771	0.201596	11.1991	4.12e-29	3.58e-27	185.861	189.737	900.022	896.165	Chic1
ENSMUSG00000029273	2112.9	2.43671	0.21805	11.175	5.4e-29	4.68e-27	571.946	745.396	3029.22	4105.06	Sult1d1
ENSMUSG00000079174	336.002	-3.88002	0.34777	-11.1569	6.63e-29	5.71e-27	567.722	692.032	54.5156	29.737	Gm3054
ENSMUSG00000045210	1397.18	1.67951	0.150577	11.1538	6.86e-29	5.87e-27	685.153	644.598	2165.2	2093.75	Vcpip1
ENSMUSG00000026193	585.786	-2.96306	0.265888	-11.144	7.66e-29	6.52e-27	1164.17	911.416	112.117	155.443	Fn1
ENSMUSG00000030704	3628.24	1.43817	0.12907	11.1426	7.78e-29	6.59e-27	1949.86	1961.75	5068.92	5532.43	Rab6a
ENSMUSG00000022139	3368.35	1.38212	0.124355	11.1143	1.07e-28	9.01e-27	1829.89	1905.84	4814.86	4922.82	Mbnl2
ENSMUSG00000039470	1043.25	2.38692	0.214793	11.1127	1.09e-28	9.13e-27	389.464	280.371	1800.04	1703.12	Zdhhc2
ENSMUSG00000026977	2968.44	1.59171	0.143324	11.1057	1.18e-28	9.82e-27	1398.19	1560.25	4661.6	4253.74	2025-03-07
ENSMUSG00000026864	16281.3	1.43039	0.129104	11.0794	1.58e-28	1.3e-26	9029.49	8594.08	22129.2	25372.4	Hspa5
ENSMUSG00000062683	923.826	-1.93558	0.174699	-11.0795	1.58e-28	1.3e-26	1495.34	1434.89	400.124	364.954	Atp5g2
ENSMUSG00000108621	684.352	2.10248	0.189963	11.0678	1.8e-28	1.48e-26	260.206	256.653	1059.45	1161.09	Gm37494
ENSMUSG00000026761	979.221	1.81604	0.164097	11.0669	1.82e-28	1.48e-26	435.93	430.297	1493.52	1557.14	Orc4
ENSMUSG00000062647	4905.69	-1.80071	0.16273	-11.0656	1.84e-28	1.49e-26	8014.01	7230.34	1944.05	2434.38	Rpl7a
ENSMUSG00000074829	692.622	2.16464	0.195611	11.066	1.83e-28	1.49e-26	256.827	248.183	1058.43	1207.05	2010315B03Rik
ENSMUSG00000021669	2381.56	1.47835	0.13385	11.0449	2.32e-28	1.87e-26	1217.39	1298.51	3479.74	3530.59	Col4a3bp
ENSMUSG00000024597	12201.7	1.61619	0.146334	11.0445	2.33e-28	1.87e-26	5411.1	6593.37	17789.6	19012.7	Slc12a2
ENSMUSG00000027660	3161.33	1.67754	0.152139	11.0263	2.85e-28	2.27e-26	1592.5	1419.64	5160.47	4472.71	Skil
ENSMUSG00000024487	1282.07	1.68656	0.153078	11.0177	3.14e-28	2.49e-26	590.533	625.116	1981.08	1931.55	Yipf5
ENSMUSG00000024661	14422.5	-2.02489	0.183922	-11.0095	3.44e-28	2.71e-26	19973.4	26335.4	5108.01	6273.15	Fth1
ENSMUSG00000031010	3844.98	1.3558	0.123151	11.0093	3.45e-28	2.71e-26	2220.2	2100.66	5500.93	5558.11	Usp9x
ENSMUSG00000036257	1468.83	1.64656	0.149757	10.9949	4.05e-28	3.16e-26	705.429	716.597	2144.62	2308.67	Pnpla8
ENSMUSG00000030678	1142.38	-1.96647	0.178947	-10.9891	4.31e-28	3.35e-26	1833.27	1806.74	509.155	420.373	Maz
ENSMUSG00000026110	8349.22	1.33563	0.121604	10.9834	4.59e-28	3.55e-26	4515.59	4961.97	12135.4	11784	Mgat4a
ENSMUSG00000001774	1751.34	1.86445	0.169821	10.9789	4.83e-28	3.72e-26	812.722	696.268	2559.15	2937.2	Chordc1
ENSMUSG00000020300	2494.13	1.58822	0.144828	10.9663	5.55e-28	4.25e-26	1162.48	1327.31	3684.43	3802.28	Cpeb4
ENSMUSG00000024383	1942.11	1.53472	0.140023	10.9605	5.92e-28	4.51e-26	1009.57	983.415	2793.67	2981.81	Map3k2
ENSMUSG00000032231	13185	-1.35952	0.124107	-10.9544	6.33e-28	4.78e-26	17949.2	20000.3	7198.12	7592.39	Anxa2
ENSMUSG00000062014	2619.29	1.46202	0.133465	10.9544	6.33e-28	4.78e-26	1407.48	1382.37	3699.86	3987.46	Gmfb
ENSMUSG00000015002	2762.9	1.51596	0.138404	10.9532	6.41e-28	4.82e-26	1512.24	1351.03	4135.99	4052.34	Efr3a
ENSMUSG00000032381	2085.45	1.48565	0.135741	10.9447	7.04e-28	5.27e-26	1116.86	1078.28	3131.05	3015.6	Ciao2a
ENSMUSG00000041763	2500.22	1.42618	0.130337	10.9423	7.23e-28	5.39e-26	1372	1340.02	3578.49	3710.36	Tpp2
ENSMUSG00000030155	299.899	2.98461	0.273138	10.9271	8.55e-28	6.34e-26	62.517	71.9985	512.241	552.838	Clec2e
ENSMUSG00000007659	565.396	-2.43455	0.223341	-10.9006	1.15e-27	8.45e-26	898.894	1010.52	191.319	160.85	Bcl2l1
ENSMUSG00000023150	13281.9	1.77185	0.16257	10.899	1.17e-27	8.56e-26	6171.45	5861.52	17872.9	23221.9	Ivns1abp
ENSMUSG00000025225	642.771	-2.32789	0.213635	-10.8966	1.2e-27	8.75e-26	1076.31	1068.97	236.577	189.235	Nfkb2
ENSMUSG00000019966	2771.58	1.96741	0.18081	10.8811	1.42e-27	1.03e-25	990.135	1267.17	4088.67	4740.35	Kitl
ENSMUSG00000030104	3579.27	1.37176	0.126123	10.8763	1.49e-27	1.08e-25	1925.36	2065.09	5164.58	5162.07	Edem1
ENSMUSG00000052146	3310.56	-1.79916	0.165544	-10.8681	1.64e-27	1.18e-25	5511.64	4773.08	1338.2	1619.31	Rps10
ENSMUSG00000028127	5359.82	1.25532	0.115652	10.8543	1.9e-27	1.37e-25	3146.97	3182.33	7463.5	7646.46	Abcd3
ENSMUSG00000054408	2898.42	1.54637	0.142486	10.8528	1.93e-27	1.38e-25	1520.68	1435.73	4053.7	4583.55	Spcs3
ENSMUSG00000024782	4261.2	1.40448	0.129461	10.8486	2.02e-27	1.44e-25	2217.67	2455.57	6111.92	6259.64	Ak3
ENSMUSG00000078348	636.094	-2.11438	0.195618	-10.8087	3.13e-27	2.22e-25	1053.5	1013.91	245.835	231.137	Sf3b5
ENSMUSG00000039005	1178.38	1.77927	0.164845	10.7936	3.69e-27	2.6e-25	562.653	500.601	1783.59	1866.67	Tlr4
ENSMUSG00000024914	495.632	-2.38206	0.221095	-10.7739	4.57e-27	3.21e-25	865.946	797.066	153.261	166.257	Drap1
ENSMUSG00000054452	2705.8	-1.70245	0.158085	-10.7692	4.81e-27	3.37e-25	3789.04	4489.32	1214.77	1330.05	Tle5
ENSMUSG00000110185	683.848	2.2716	0.211073	10.7621	5.19e-27	3.62e-25	259.361	210.066	1185.97	1079.99	Igip
ENSMUSG00000021583	2566.6	1.38408	0.128762	10.7491	5.99e-27	4.15e-25	1424.37	1419.64	3768.78	3653.59	Erap1
ENSMUSG00000118366	434.462	2.43234	0.226469	10.7402	6.59e-27	4.55e-25	130.103	141.456	706.646	759.645	9130016M20Rik
ENSMUSG00000059498	190.163	-4.27311	0.397888	-10.7395	6.64e-27	4.56e-25	383.551	339.663	18.5147	18.9235	Fcgr3
ENSMUSG00000028955	2983.2	1.40285	0.130777	10.7271	7.6e-27	5.2e-25	1589.96	1684.76	4443.54	4214.54	Vamp3
ENSMUSG00000026319	2896.22	1.47542	0.137557	10.7259	7.69e-27	5.24e-25	1588.27	1476.39	4443.54	4076.67	Relch
ENSMUSG00000066150	3268.7	1.55686	0.1452	10.7222	8.01e-27	5.44e-25	1549.41	1766.93	4662.63	5095.84	Slc31a1
ENSMUSG00000020386	1705.75	1.58492	0.147896	10.7164	8.53e-27	5.76e-25	836.377	869.064	2443.95	2673.63	Sar1b
ENSMUSG00000001056	579.831	-2.57087	0.239961	-10.7137	8.78e-27	5.91e-25	970.704	1013.06	140.918	194.642	Nhp2
ENSMUSG00000054693	4203.19	1.52004	0.142037	10.7017	9.99e-27	6.7e-25	2342.7	2004.1	6353.64	6112.3	Adam10
ENSMUSG00000031337	2367.94	1.72618	0.161321	10.7003	1.01e-26	6.77e-25	1067.01	1130.8	3294.59	3979.35	Mtm1
ENSMUSG00000028343	2059.82	1.48905	0.139297	10.6897	1.14e-26	7.56e-25	1090.67	1073.2	2923.27	3152.12	Erp44
ENSMUSG00000020290	3668.12	1.30422	0.122018	10.6888	1.15e-26	7.6e-25	2076.58	2152.33	5188.24	5255.34	Xpo1
ENSMUSG00000002384	685.012	-2.43041	0.227612	-10.6779	1.29e-26	8.52e-25	1038.29	1273.95	234.52	193.29	Bmp8b
ENSMUSG00000008892	3409.36	1.51074	0.141612	10.6682	1.43e-26	9.41e-25	1748.79	1793.19	4691.43	5404.02	Vdac3
ENSMUSG00000020664	3389.9	1.34897	0.126511	10.6628	1.52e-26	9.93e-25	1972.67	1849.94	4907.43	4829.56	Dld
ENSMUSG00000021171	4450.1	1.39473	0.130895	10.6553	1.65e-26	1.07e-24	2341.85	2562.3	6223.01	6673.25	Esyt2
ENSMUSG00000069874	871.528	3.19888	0.300336	10.651	1.72e-26	1.12e-24	214.586	127.903	1847.36	1296.26	Irgm2
ENSMUSG00000038172	2480.36	1.64469	0.154479	10.6467	1.81e-26	1.17e-24	1299.34	1104.54	3620.66	3896.9	Ttc39b
ENSMUSG00000033319	1278.85	1.61781	0.152096	10.6368	2.01e-26	1.29e-24	612.498	644.598	1917.3	1941.01	Fem1c
ENSMUSG00000040351	1854.95	1.466	0.137841	10.6355	2.04e-26	1.3e-24	971.549	1000.36	2691.84	2756.08	Ankib1
ENSMUSG00000000581	1157.05	1.69108	0.159012	10.6349	2.05e-26	1.3e-24	558.429	536.177	1823.7	1709.88	C1d
ENSMUSG00000021816	1730.08	1.72596	0.162285	10.6354	2.04e-26	1.3e-24	871.859	734.385	2597.21	2716.88	Ppp3cb
ENSMUSG00000050029	1808.81	1.57951	0.148518	10.6352	2.04e-26	1.3e-24	857.497	956.309	2659.95	2761.48	Rap2c
ENSMUSG00000041119	3408.69	-1.38325	0.130215	-10.6227	2.34e-26	1.47e-24	4991.23	4866.25	1968.73	1808.55	Pde9a
ENSMUSG00000030579	174.719	-5.62003	0.529278	-10.6183	2.45e-26	1.54e-24	329.482	355.757	8.22877	5.40672	Tyrobp
ENSMUSG00000085438	3090.06	1.52867	0.144271	10.5958	3.12e-26	1.95e-24	1570.53	1610.22	4255.3	4924.17	Oip5os1
ENSMUSG00000035840	958.076	1.75946	0.166072	10.5945	3.16e-26	1.97e-24	424.102	449.779	1494.55	1463.87	Lysmd3
ENSMUSG00000060601	662.571	-2.01891	0.190706	-10.5865	3.44e-26	2.14e-24	1086.44	1039.32	262.292	262.226	Nr1h2
ENSMUSG00000030707	540.755	-3.85909	0.364648	-10.5831	3.57e-26	2.21e-24	1204.72	817.395	46.2868	94.6177	Coro1a
ENSMUSG00000024215	507.944	-2.51805	0.23805	-10.5778	3.78e-26	2.33e-24	781.463	947.839	142.975	159.498	Spdef
ENSMUSG00000046546	234.628	-3.44	0.32536	-10.5729	3.98e-26	2.44e-24	408.895	450.626	41.1439	37.8471	Fam43a
ENSMUSG00000027677	1806.92	1.57198	0.148721	10.5699	4.11e-26	2.51e-24	932.687	886.852	2839.95	2568.19	Ttc14
ENSMUSG00000022656	1711.14	1.68393	0.159374	10.5659	4.29e-26	2.61e-24	759.498	864.829	2487.15	2733.1	Nectin3
ENSMUSG00000000983	1181.39	-2.98497	0.282736	-10.5574	4.69e-26	2.85e-24	2660.35	1535.69	280.807	248.709	Wfdc18
ENSMUSG00000026878	3855.94	1.26446	0.119846	10.5507	5.04e-26	3.05e-24	2280.18	2253.13	5478.3	5412.13	Rab14
ENSMUSG00000102869	2798.77	1.33757	0.126874	10.5424	5.51e-26	3.31e-24	1613.62	1560.25	4005.35	4015.84	2900097C17Rik
ENSMUSG00000042225	838.456	2.10365	0.199603	10.5392	5.7e-26	3.42e-24	331.171	301.547	1230.2	1490.9	Ammecr1
ENSMUSG00000020219	426.179	-2.54843	0.242027	-10.5295	6.32e-26	3.77e-24	708.808	746.243	113.146	136.52	Timm13
ENSMUSG00000060657	2197.51	1.41589	0.134588	10.5202	6.97e-26	4.15e-24	1218.24	1178.23	3265.79	3127.79	Marf1
ENSMUSG00000005610	21482.2	1.11337	0.105869	10.5165	7.25e-26	4.3e-24	13412.4	13750	29411.7	29354.5	Eif4g2
ENSMUSG00000033031	1699.86	1.5706	0.149527	10.5038	8.3e-26	4.9e-24	864.256	848.735	2676.41	2410.05	Cip2a
ENSMUSG00000033577	7495.36	1.25583	0.119659	10.4951	9.1e-26	5.32e-24	4298.47	4551.15	10892.8	10239	Myo6
ENSMUSG00000019173	1218.71	-1.70518	0.162468	-10.4955	9.06e-26	5.32e-24	1809.62	1920.24	546.185	598.795	Rab5c
ENSMUSG00000071180	2611.5	1.43053	0.136302	10.4953	9.08e-26	5.32e-24	1418.46	1407.78	3630.95	3988.81	Smim15
ENSMUSG00000056579	2859.32	1.41436	0.134879	10.4861	1e-25	5.83e-24	1516.46	1603.45	3991.98	4325.38	Tug1
ENSMUSG00000040855	522.002	2.24422	0.214254	10.4746	1.13e-25	6.56e-24	187.551	176.185	810.534	913.737	Reps2
ENSMUSG00000039197	2195.89	1.8378	0.175633	10.4639	1.27e-25	7.32e-24	942.825	976.638	3015.84	3848.24	Adk
ENSMUSG00000052144	1911.26	1.42056	0.135793	10.4612	1.3e-25	7.5e-24	1043.36	1035.93	2802.93	2762.84	Ppp4r2
ENSMUSG00000004980	17061.5	1.30157	0.124566	10.4489	1.48e-25	8.51e-24	10473.3	9222.58	24071.2	24478.9	Hnrnpa2b1
ENSMUSG00000027620	5959.11	1.29995	0.124436	10.4467	1.52e-25	8.68e-24	3606.56	3278.05	8368.66	8583.18	Rbm39
ENSMUSG00000025862	2885.33	1.57314	0.150692	10.4395	1.64e-25	9.33e-24	1573.91	1329.01	4226.5	4411.89	Stag2
ENSMUSG00000019877	2896.11	1.36744	0.13107	10.4329	1.75e-25	9.97e-24	1671.91	1563.64	4093.81	4255.09	Serinc1
ENSMUSG00000020152	8060.82	1.26732	0.121527	10.4283	1.84e-25	1.04e-23	4831.55	4632.47	11883.4	10895.9	Actr2
ENSMUSG00000061531	2972.47	2.09969	0.201421	10.4244	1.92e-25	1.08e-23	949.583	1299.36	4361.25	5279.67	Tmem236
ENSMUSG00000071713	321.279	-3.44413	0.330703	-10.4145	2.13e-25	1.2e-23	500.981	676.786	62.7444	44.6055	Csf2rb
ENSMUSG00000040659	2738.02	-1.40261	0.134712	-10.4119	2.19e-25	1.23e-23	3831.28	4115.77	1539.81	1465.22	Efhd2
ENSMUSG00000027162	5730.89	1.55908	0.149981	10.3952	2.61e-25	1.46e-23	2765.96	3041.72	7794.7	9321.19	Lin7c
ENSMUSG00000024294	2154.19	1.38608	0.133497	10.3829	2.97e-25	1.65e-23	1192.05	1192.63	3173.22	3058.85	Mib1
ENSMUSG00000019851	5636.22	1.22735	0.118302	10.3748	3.23e-25	1.79e-23	3282.99	3464.4	7994.25	7803.26	Perp
ENSMUSG00000054414	2482.25	1.42693	0.137632	10.3677	3.48e-25	1.92e-23	1410.01	1281.57	3574.37	3663.06	Slc30a7
ENSMUSG00000071266	786.726	1.8841	0.181753	10.3662	3.53e-25	1.94e-23	353.982	316.793	1231.23	1244.9	Zfp946
ENSMUSG00000050628	746.014	-1.97916	0.191274	-10.3473	4.31e-25	2.36e-23	1197.96	1183.32	322.979	279.798	Ubald2
ENSMUSG00000036291	1489.48	1.77149	0.171226	10.3459	4.37e-25	2.39e-23	633.619	715.75	2132.28	2476.28	Ap5m1
ENSMUSG00000042622	324.344	-3.09611	0.299314	-10.344	4.45e-25	2.43e-23	534.774	627.657	78.1733	56.7706	Maff
ENSMUSG00000044786	1044.15	-2.47693	0.239474	-10.3432	4.49e-25	2.44e-23	1535.89	2003.25	268.464	369.009	Zfp36
ENSMUSG00000061136	3428.69	1.2887	0.124641	10.3393	4.68e-25	2.53e-23	1964.22	2019.35	4973.26	4757.92	Prpf40a
ENSMUSG00000030654	3956.26	1.28622	0.124413	10.3383	4.73e-25	2.55e-23	2233.72	2368.33	5714.88	5508.1	Arl6ip1
ENSMUSG00000021432	1441.97	1.59222	0.154123	10.3308	5.11e-25	2.75e-23	680.084	756.408	2149.77	2181.61	Slc35b3
ENSMUSG00000055531	2631.76	1.35083	0.130771	10.3298	5.17e-25	2.77e-23	1527.44	1437.43	3784.21	3777.95	Cpsf6
ENSMUSG00000029467	9369.53	1.25829	0.122135	10.3024	6.87e-25	3.67e-23	5652.72	5396.5	13832.6	12596.3	Atp2a2
ENSMUSG00000028618	4605.57	1.44033	0.139855	10.2988	7.13e-25	3.8e-23	2303.84	2656.32	6517.19	6944.94	Tmem59
ENSMUSG00000023048	2677.79	-1.35944	0.132025	-10.2968	7.29e-25	3.86e-23	3857.47	3848.95	1450.32	1554.43	Prr13
ENSMUSG00000034163	2062.97	1.44706	0.140637	10.2894	7.87e-25	4.16e-23	1152.34	1062.19	3074.47	2962.89	Zfc3h1
ENSMUSG00000028165	1445.4	1.52579	0.148325	10.2868	8.08e-25	4.26e-23	762.032	728.455	2191.94	2099.16	Cisd2
ENSMUSG00000026385	2532.15	1.74476	0.169734	10.2794	8.73e-25	4.58e-23	1205.57	1121.48	3465.34	4336.19	Dbi
ENSMUSG00000024472	3409.56	1.68859	0.1644	10.2712	9.5e-25	4.97e-23	1805.39	1423.88	5272.59	5136.39	Dcp2
ENSMUSG00000041028	5820.06	1.18925	0.115832	10.2671	9.92e-25	5.17e-23	3503.49	3593.15	7961.34	8222.28	Ghitm
ENSMUSG00000004535	10146.7	1.31953	0.128567	10.2634	1.03e-24	5.36e-23	5474.47	6135.12	13960.1	15017.2	Tax1bp1
ENSMUSG00000057561	3075.72	1.27243	0.124021	10.2599	1.07e-24	5.54e-23	1796.94	1805.04	4389.02	4311.86	Eif1a
ENSMUSG00000033186	1547.68	1.48196	0.144662	10.2443	1.26e-24	6.49e-23	810.187	821.63	2225.88	2333	Mzt1
ENSMUSG00000029623	470.169	-2.38517	0.232844	-10.2436	1.26e-24	6.51e-23	806.808	770.807	136.803	166.257	Pdap1
ENSMUSG00000012422	1808.4	1.41838	0.138548	10.2374	1.35e-24	6.92e-23	992.669	976.638	2587.95	2676.33	Tmem167
ENSMUSG00000020022	472.79	-2.49769	0.244699	-10.2072	1.84e-24	9.42e-23	822.86	782.666	123.432	162.202	Ndufa12
ENSMUSG00000014932	1536.37	1.52083	0.149404	10.1793	2.45e-24	1.25e-22	781.463	806.383	2186.8	2370.85	Yes1
ENSMUSG00000025326	2079.69	1.67323	0.164388	10.1786	2.47e-24	1.26e-22	1055.19	930.051	2919.16	3414.35	Ube3a
ENSMUSG00000015189	2592.75	2.21705	0.217896	10.1748	2.57e-24	1.3e-22	1039.98	795.371	3593.92	4941.75	Casd1
ENSMUSG00000094483	5038.4	1.40711	0.138579	10.1538	3.19e-24	1.61e-22	2970.4	2547.9	7236.18	7399.1	Purb
ENSMUSG00000029290	943.582	1.69513	0.167111	10.1437	3.53e-24	1.78e-22	451.981	438.767	1483.24	1400.34	Zfp326
ENSMUSG00000009030	1033.65	1.66343	0.164083	10.1378	3.76e-24	1.89e-22	508.585	483.66	1619.01	1523.34	Pdcl
ENSMUSG00000041459	5646.96	1.2306	0.121449	10.1326	3.96e-24	1.98e-22	3508.56	3240.78	7885.22	7953.29	Tardbp
ENSMUSG00000032265	2567.99	1.66922	0.164884	10.1236	4.34e-24	2.17e-22	1101.65	1355.27	3745.12	4069.91	Tent5a
ENSMUSG00000020758	4220.63	-1.64909	0.162922	-10.122	4.41e-24	2.19e-22	5910.4	6892.37	2227.94	1851.8	Itgb4
ENSMUSG00000072235	307.47	-4.37388	0.432184	-10.1204	4.49e-24	2.22e-22	773.015	400.65	31.8865	24.3303	Tuba1a
ENSMUSG00000020463	2219.98	1.3947	0.137867	10.1163	4.68e-24	2.31e-22	1252.03	1194.33	3108.42	3325.14	Ppp4r3b
ENSMUSG00000040339	3477.5	1.3852	0.136962	10.1137	4.8e-24	2.37e-22	2035.18	1816.06	5169.73	4889.03	Fam102b
ENSMUSG00000063406	2228.09	1.63625	0.161863	10.1089	5.05e-24	2.48e-22	1169.24	1000.36	3578.49	3164.29	Tmed5
ENSMUSG00000021218	8762.55	1.22355	0.121046	10.1082	5.08e-24	2.49e-22	5407.72	5100.88	11793.9	12747.7	Gdi2
ENSMUSG00000090000	1085.24	1.64186	0.162536	10.1015	5.44e-24	2.66e-22	521.257	531.942	1577.87	1709.88	Ier3ip1
ENSMUSG00000028175	681.157	1.96787	0.194917	10.096	5.76e-24	2.8e-22	288.93	265.971	1143.8	1025.93	Depdc1a
ENSMUSG00000022789	3347.96	1.27472	0.126314	10.0917	6.01e-24	2.92e-22	2007.3	1909.23	4828.23	4647.08	Dnm1l
ENSMUSG00000018293	5487.39	-1.28833	0.128034	-10.0624	8.1e-24	3.92e-22	7818.85	7752.97	3010.7	3367.04	Pfn1
ENSMUSG00000039100	2789.89	1.29495	0.128733	10.0592	8.37e-24	4.04e-22	1599.25	1632.25	4060.9	3867.16	2025-03-06
ENSMUSG00000048249	813.663	2.02907	0.201723	10.0587	8.41e-24	4.05e-22	283.016	357.451	1290.89	1323.3	Crebrf
ENSMUSG00000069237	2332.12	1.41967	0.141265	10.0498	9.21e-24	4.42e-22	1207.25	1330.7	3305.91	3484.63	Fam8a1
ENSMUSG00000027630	1598.04	1.43687	0.14311	10.0403	1.01e-23	4.85e-22	864.256	859.747	2282.46	2385.72	Tbl1xr1
ENSMUSG00000063897	315.199	-3.23056	0.321848	-10.0375	1.04e-23	4.97e-22	517.033	623.422	73.0304	47.3088	CAAA01118383.1
ENSMUSG00000048047	931.773	1.67421	0.167082	10.0203	1.24e-23	5.9e-22	434.24	454.861	1391.69	1446.3	Zbtb33
ENSMUSG00000037234	1071.2	1.6125	0.160951	10.0186	1.26e-23	5.99e-22	528.016	527.707	1562.44	1666.62	Hook3
ENSMUSG00000039304	607.079	3.31647	0.331156	10.0148	1.31e-23	6.2e-22	148.689	72.8455	1159.23	1047.55	Tnfsf10
ENSMUSG00000001794	3455.47	-1.27908	0.127732	-10.0138	1.33e-23	6.25e-22	4759.74	5028.04	1968.73	2065.37	Capns1
ENSMUSG00000034317	965.861	1.88039	0.187884	10.0083	1.4e-23	6.58e-22	423.257	402.344	1659.13	1378.71	Trim59
ENSMUSG00000019779	2255.11	1.44431	0.144502	9.9951	1.6e-23	7.5e-22	1143.05	1280.73	3217.45	3379.2	Frk
ENSMUSG00000070003	345.204	-2.97711	0.297887	-9.99409	1.62e-23	7.55e-22	696.981	527.707	70.9732	85.1559	Ssbp4
ENSMUSG00000020048	12204.3	1.46983	0.147094	9.99244	1.64e-23	7.66e-22	7060.2	5888.63	16980.1	18888.4	Hsp90b1
ENSMUSG00000029713	2434.52	-1.51325	0.151453	-9.99154	1.66e-23	7.71e-22	3560.94	3652.44	1364.95	1159.74	Gnb2
ENSMUSG00000037999	2710.82	1.38917	0.139213	9.97873	1.89e-23	8.74e-22	1503.79	1491.64	3700.89	4146.96	Arap2
ENSMUSG00000000266	1154.22	1.72875	0.173267	9.97739	1.91e-23	8.84e-22	578.705	491.284	1738.33	1808.55	Mid2
ENSMUSG00000041417	1851.8	1.38345	0.138693	9.97491	1.96e-23	9.03e-22	1016.32	1035.93	2617.78	2737.15	Pik3r1
ENSMUSG00000017776	5314.43	1.29952	0.130303	9.97312	2e-23	9.17e-22	3247.51	2893.49	7416.18	7700.53	Crk
ENSMUSG00000041164	1227.43	-1.58364	0.158853	-9.96922	2.08e-23	9.51e-22	1859.46	1822.83	640.816	586.63	Zmiz2
ENSMUSG00000020948	536.072	2.03517	0.204211	9.96603	2.15e-23	9.79e-22	211.206	209.219	829.049	894.813	Klhl28
ENSMUSG00000037896	2450.66	1.42258	0.142769	9.96425	2.19e-23	9.94e-22	1388.05	1275.64	3728.66	3410.29	Rcor1
ENSMUSG00000025903	3538.52	1.4943	0.150063	9.95784	2.33e-23	1.06e-21	1692.18	2015.96	5374.42	5071.51	Lypla1
ENSMUSG00000035798	1082.72	1.72328	0.173128	9.95379	2.43e-23	1.1e-21	538.153	468.414	1607.7	1716.64	Zdhhc17
ENSMUSG00000020745	3784.53	1.19463	0.120124	9.94497	2.65e-23	1.2e-21	2291.17	2311.57	5227.33	5308.05	Pafah1b1
ENSMUSG00000036391	1783.58	1.44383	0.145206	9.94332	2.7e-23	1.21e-21	920.859	996.967	2671.27	2545.22	Sec24a
ENSMUSG00000042595	691.296	1.86304	0.187477	9.93743	2.86e-23	1.28e-21	290.62	305.782	1125.28	1043.5	Fam199x
ENSMUSG00000029238	3648.04	1.5271	0.153689	9.93632	2.89e-23	1.29e-21	1973.51	1784.72	4956.81	5877.11	Clock
ENSMUSG00000031765	2036.96	-2.00383	0.20172	-9.93371	2.97e-23	1.32e-21	3299.89	3219.6	672.702	955.639	Mt1
ENSMUSG00000034342	2639.78	1.29783	0.13065	9.93364	2.97e-23	1.32e-21	1568	1484.86	3703.98	3802.28	Cbl
ENSMUSG00000003541	419.834	-2.3991	0.24152	-9.93335	2.98e-23	1.32e-21	729.929	681.021	122.403	145.982	Ier3
ENSMUSG00000030265	3401.37	1.23004	0.123851	9.93166	3.03e-23	1.34e-21	1987.87	2078.64	4767.54	4771.43	Kras
ENSMUSG00000000290	272.678	-3.40313	0.342826	-9.9267	3.19e-23	1.41e-21	412.275	584.458	49.3726	44.6055	Itgb2
ENSMUSG00000024145	416.379	2.3594	0.237975	9.91448	3.6e-23	1.58e-21	146.155	125.362	661.388	732.611	Pigf
ENSMUSG00000038212	2675.72	1.46682	0.147995	9.91124	3.72e-23	1.63e-21	1415.93	1428.11	4229.59	3629.26	Mfsd14b
ENSMUSG00000030275	3605.47	1.19898	0.121102	9.90059	4.14e-23	1.81e-21	2181.34	2194.68	5073.04	4972.84	Etnk1
ENSMUSG00000037720	1763.08	1.4786	0.149488	9.89112	4.55e-23	1.99e-21	899.739	962.239	2474.8	2715.53	Tmem33
ENSMUSG00000068267	2069.17	-1.53896	0.1556	-9.89051	4.58e-23	1.99e-21	3052.35	3106.95	1146.89	970.507	Cenpb
ENSMUSG00000040396	1572.21	1.4134	0.142935	9.88843	4.67e-23	2.03e-21	849.894	866.523	2251.6	2320.84	Abhd13
ENSMUSG00000058715	198.235	-4.50312	0.45549	-9.88631	4.77e-23	2.07e-21	437.619	321.029	11.3146	22.9786	Fcer1g
ENSMUSG00000030403	2718.79	-1.68896	0.170927	-9.88121	5.02e-23	2.17e-21	3772.14	4529.98	1391.69	1181.37	Vasp
ENSMUSG00000031807	604.132	-2.15112	0.218012	-9.86698	5.79e-23	2.49e-21	1044.2	929.204	241.72	201.401	Pgls
ENSMUSG00000031592	1772.34	1.37869	0.139776	9.86356	5.99e-23	2.57e-21	990.135	979.179	2616.75	2503.31	Pcm1
ENSMUSG00000021796	2253.95	1.39536	0.141526	9.85938	6.24e-23	2.67e-21	1213.17	1269.71	3110.48	3422.46	Bmpr1a
ENSMUSG00000027808	7424.09	1.3737	0.139395	9.85471	6.54e-23	2.79e-21	4390.56	3877.75	10087.4	11340.6	Serp1
ENSMUSG00000066798	732.016	1.78832	0.181487	9.85368	6.61e-23	2.81e-21	317.654	339.663	1119.11	1151.63	Zbtb6
ENSMUSG00000020521	1130.16	1.68697	0.171258	9.85042	6.83e-23	2.9e-21	550.826	520.083	1608.72	1840.99	Rnft1
ENSMUSG00000020889	223.92	-5.68588	0.577558	-9.84469	7.23e-23	3.06e-21	302.447	576.835	12.3432	4.05504	Nr1d1
ENSMUSG00000002222	2383.64	1.51083	0.153483	9.84366	7.3e-23	3.08e-21	1234.29	1241.76	3235.96	3822.55	Rmnd5a
ENSMUSG00000025626	852.064	1.68076	0.170806	9.84014	7.56e-23	3.19e-21	414.809	395.568	1308.37	1289.5	Phf6
ENSMUSG00000022788	1650.52	1.83541	0.18665	9.83341	8.08e-23	3.4e-21	624.326	820.783	2598.23	2558.73	Fgd4
ENSMUSG00000027835	1605.72	1.50274	0.152827	9.83296	8.12e-23	3.4e-21	846.515	829.253	2508.75	2238.38	Pdcd10
ENSMUSG00000071076	324.851	-2.70645	0.275385	-9.82787	8.54e-23	3.57e-21	550.826	575.141	76.1161	97.321	Jund
ENSMUSG00000039278	164.501	-5.63691	0.573829	-9.82332	8.94e-23	3.73e-21	265.275	379.474	5.14298	8.11009	Pcsk1n
ENSMUSG00000026781	1294.13	1.51478	0.154356	9.81353	9.85e-23	4.1e-21	653.895	687.797	1858.67	1976.16	Acbd5
ENSMUSG00000022865	4097.31	1.68165	0.171399	9.81133	1.01e-22	4.18e-21	1756.39	2137.93	5667.57	6827.34	Cxadr
ENSMUSG00000045045	329.786	-2.77691	0.283099	-9.80896	1.03e-22	4.26e-21	571.946	580.223	96.6881	70.2874	Lrfn4
ENSMUSG00000025491	427.61	-5.19144	0.529333	-9.80753	1.04e-22	4.31e-21	1239.36	426.062	28.8007	16.2202	Ifitm1
ENSMUSG00000034636	1500.83	1.44158	0.14703	9.80462	1.08e-22	4.43e-21	820.325	795.371	2254.68	2132.95	Zyg11b
ENSMUSG00000046879	1103.29	2.33996	0.23894	9.79311	1.21e-22	4.95e-21	400.447	327.805	2172.4	1512.53	Irgm1
ENSMUSG00000067851	5600.65	1.1616	0.118717	9.78461	1.31e-22	5.37e-21	3535.59	3384.78	7573.56	7908.69	Arfgef1
ENSMUSG00000024772	839.061	-1.75044	0.178918	-9.78346	1.33e-22	5.42e-21	1251.19	1336.63	398.067	370.361	Ehd1
ENSMUSG00000046404	456.086	2.10872	0.215576	9.78176	1.35e-22	5.49e-21	174.034	169.408	759.104	721.798	Yod1
ENSMUSG00000024613	842.39	-1.7903	0.183032	-9.78139	1.35e-22	5.5e-21	1355.1	1259.55	398.067	356.844	Tcof1
ENSMUSG00000051695	2650.03	-1.39456	0.142597	-9.77979	1.37e-22	5.57e-21	3689.35	3988.72	1386.55	1535.51	Pcbp1
ENSMUSG00000033306	2871.53	1.22827	0.125779	9.76529	1.59e-22	6.42e-21	1714.99	1721.19	4077.36	3972.59	Lpp
ENSMUSG00000030120	1099.24	-1.55247	0.159003	-9.76378	1.61e-22	6.5e-21	1614.46	1664.44	554.414	563.651	Mlf2
ENSMUSG00000018476	643.893	-1.92574	0.197261	-9.76242	1.63e-22	6.57e-21	968.169	1070.66	266.406	270.336	Kdm6b
ENSMUSG00000025780	2513.91	1.47901	0.151523	9.76094	1.66e-22	6.65e-21	1217.39	1437.43	3656.66	3744.16	Itih5
ENSMUSG00000021785	1548.15	1.45911	0.149626	9.75169	1.81e-22	7.26e-21	808.497	842.806	2178.57	2362.74	Ngly1
ENSMUSG00000059895	294.029	-2.92035	0.299576	-9.74827	1.88e-22	7.49e-21	578.705	459.943	65.8302	71.6391	Ptp4a3
ENSMUSG00000041741	1854.12	1.35045	0.138537	9.74789	1.88e-22	7.5e-21	1052.65	1036.78	2723.72	2603.34	Pde3a
ENSMUSG00000039967	1908.85	1.39564	0.143224	9.74449	1.95e-22	7.74e-21	1014.63	1088.45	2849.21	2683.09	Zfp292
ENSMUSG00000025220	2840.23	1.31747	0.135254	9.74065	2.02e-22	8.02e-21	1575.6	1677.14	3896.32	4211.84	Oga
ENSMUSG00000049164	1142.34	1.56666	0.160895	9.73711	2.09e-22	8.28e-21	555.895	597.164	1659.13	1757.19	Zfp518a
ENSMUSG00000069094	1547.81	1.40625	0.144438	9.73597	2.12e-22	8.35e-21	830.463	865.676	2278.34	2216.76	Pde7a
ENSMUSG00000029269	2760.02	1.60059	0.164712	9.71746	2.54e-22	1e-20	1217.39	1520.44	4255.3	4046.93	Sult1b1
ENSMUSG00000014226	1641.7	1.46602	0.151039	9.70621	2.84e-22	1.11e-20	914.945	830.1	2340.06	2481.69	Cacybp
ENSMUSG00000061244	2545.02	1.33427	0.137468	9.70603	2.84e-22	1.11e-20	1476.75	1414.56	3806.84	3481.93	Exoc5
ENSMUSG00000011960	1507.89	1.39616	0.143899	9.70235	2.95e-22	1.15e-20	834.687	825.865	2156.97	2214.05	Ccnt1
ENSMUSG00000020149	6538.75	1.10844	0.114266	9.70055	3e-22	1.17e-20	4070.37	4216.57	8868.56	8999.49	Rab1a
ENSMUSG00000024927	646.256	-1.85155	0.190988	-9.69457	3.18e-22	1.24e-20	994.359	1030	284.921	275.743	Rela
ENSMUSG00000025409	465.592	-2.23166	0.230256	-9.69208	3.26e-22	1.26e-20	804.273	731.843	174.861	151.388	Mbd6
ENSMUSG00000001729	2374.95	-1.28856	0.132975	-9.69024	3.32e-22	1.28e-20	3376.77	3364.45	1416.38	1342.22	Akt1
ENSMUSG00000102976	473.071	2.07527	0.214258	9.68584	3.46e-22	1.34e-20	173.189	189.737	768.362	760.997	Zc3h11a
ENSMUSG00000058258	2117.61	2.06653	0.213555	9.6768	3.78e-22	1.46e-20	720.636	912.263	3939.52	2898	Idi1
ENSMUSG00000025935	2972.34	1.43304	0.148145	9.67325	3.92e-22	1.5e-20	1736.12	1477.24	4420.91	4255.09	Tram1
ENSMUSG00000098274	2733.19	-1.59604	0.165056	-9.66971	4.06e-22	1.55e-20	4450.54	3763.4	1259	1459.82	Rpl24
ENSMUSG00000003345	1142.33	-1.6795	0.17372	-9.66784	4.13e-22	1.58e-20	1739.49	1744.06	588.357	497.419	Csnk1g2
ENSMUSG00000042599	1995.54	1.37899	0.142805	9.65648	4.61e-22	1.76e-20	1066.17	1150.28	2794.7	2971	Kdm7a
ENSMUSG00000040423	2019.64	1.29806	0.134511	9.65025	4.9e-22	1.87e-20	1183.6	1151.98	2884.18	2858.81	Rc3h1
ENSMUSG00000021519	665.18	1.78331	0.184831	9.64837	4.99e-22	1.9e-20	302.447	296.464	1018.31	1043.5	Mterf3
ENSMUSG00000063511	1479.47	-1.63092	0.169205	-9.6387	5.49e-22	2.08e-20	2369.73	2104.9	771.447	671.786	Snrnp70
ENSMUSG00000050708	10121.2	-1.19524	0.124022	-9.63731	5.56e-22	2.1e-20	14573.2	13606.9	6436.96	5867.65	Ftl1
ENSMUSG00000032437	5421.08	1.19301	0.123829	9.63428	5.73e-22	2.16e-20	3403.8	3194.19	7302.01	7784.33	Stt3b
ENSMUSG00000031790	1571.51	-2.03133	0.210883	-9.63252	5.83e-22	2.19e-20	2125.58	2925.68	656.245	578.52	Mmp15
ENSMUSG00000044026	4456.42	1.41365	0.146802	9.6296	6e-22	2.25e-20	2610.51	2253.98	6132.49	6828.69	Slc35g1
ENSMUSG00000028034	3376.57	1.29833	0.13505	9.61368	7e-22	2.62e-20	1962.53	1942.26	5072.01	4529.48	Fubp1
ENSMUSG00000021072	2530.51	1.23773	0.128779	9.61132	7.16e-22	2.67e-20	1485.2	1528.91	3569.23	3538.7	Tmx1
ENSMUSG00000022831	148.957	-4.66848	0.48591	-9.6077	7.42e-22	2.76e-20	272.878	299.853	8.22877	14.8685	Hcls1
ENSMUSG00000022253	741.452	1.76233	0.183533	9.60221	7.82e-22	2.91e-20	348.068	326.958	1102.66	1188.13	Nadk2
ENSMUSG00000074115	7135.79	-2.5737	0.268055	-9.60137	7.89e-22	2.92e-20	8576.66	15860.8	1869.99	2235.68	Saa1
ENSMUSG00000042444	1053.25	1.82109	0.189723	9.59869	8.1e-22	2.99e-20	507.74	421.826	1746.56	1536.86	Mindy2
ENSMUSG00000050565	4092.76	1.2452	0.129739	9.59775	8.17e-22	3.02e-20	2340.17	2517.41	5964.83	5548.65	Tor1aip2
ENSMUSG00000024378	5431.5	1.94109	0.202376	9.59149	8.68e-22	3.2e-20	1812.15	2676.65	8333.69	8903.52	Stard4
ENSMUSG00000078185	650.868	1.89869	0.198119	9.58358	9.37e-22	3.44e-20	294.844	255.806	1051.23	1001.6	Chml
ENSMUSG00000001891	4222.59	1.52001	0.158777	9.57322	1.04e-21	3.8e-20	1962.53	2403.9	5945.29	6578.63	Ugp2
ENSMUSG00000024431	1868.37	1.52558	0.159401	9.57073	1.06e-21	3.88e-20	996.049	930.051	2560.18	2987.22	Nr3c1
ENSMUSG00000031503	442.538	-4.82895	0.50457	-9.57043	1.06e-21	3.88e-20	1280.75	429.45	32.9151	27.0336	Col4a2
ENSMUSG00000022231	1616.86	1.49843	0.156683	9.56349	1.14e-21	4.14e-20	813.566	876.687	2249.54	2527.64	Sema5a
ENSMUSG00000041935	1308.39	1.42122	0.148664	9.55997	1.18e-21	4.28e-20	714.722	708.126	1896.73	1913.98	AW549877
ENSMUSG00000048758	4401.99	-1.16867	0.122347	-9.55212	1.27e-21	4.6e-20	6281.27	5905.57	2708.29	2712.82	Rpl29
ENSMUSG00000049493	7533.99	1.2439	0.13026	9.5494	1.3e-21	4.72e-20	4233.42	4713.78	11021.4	10167.3	Pls1
ENSMUSG00000049969	1442.39	1.38959	0.145562	9.54643	1.34e-21	4.83e-20	807.653	786.054	2072.62	2103.22	Plekhf2
ENSMUSG00000019791	502.133	1.992	0.208666	9.54636	1.34e-21	4.83e-20	193.465	210.066	811.563	793.437	Hint3
ENSMUSG00000034382	834.422	-2.13953	0.224384	-9.5351	1.5e-21	5.38e-20	1238.51	1483.17	349.723	266.281	AI661453
ENSMUSG00000027109	2057.43	1.31923	0.138512	9.52429	1.66e-21	5.95e-20	1199.65	1154.52	2845.1	3030.47	Sp3
ENSMUSG00000067336	1457.78	1.40055	0.147054	9.52401	1.67e-21	5.96e-20	805.963	796.219	2170.34	2058.61	Bmpr2
ENSMUSG00000026238	7670.64	-1.07556	0.113045	-9.51441	1.83e-21	6.52e-20	10575.5	10233.1	4888.92	4985	Ptma
ENSMUSG00000028581	465.715	-3.81208	0.400897	-9.50887	1.93e-21	6.86e-20	1173.46	564.976	51.4298	72.9908	Laptm5
ENSMUSG00000024480	1428.89	1.4509	0.15265	9.50472	2.01e-21	7.12e-20	782.308	748.784	2178.57	2005.89	Ap3s1
ENSMUSG00000075376	1371.84	1.54756	0.16286	9.50238	2.05e-21	7.27e-20	712.187	686.95	2183.71	1904.52	Rc3h2
ENSMUSG00000015882	1122.1	1.51554	0.159511	9.50116	2.08e-21	7.34e-20	561.809	601.399	1691.01	1634.18	Lcorl
ENSMUSG00000002393	200.822	-3.21129	0.338074	-9.49877	2.12e-21	7.49e-20	348.068	376.933	39.0867	39.1988	Nr2f6
ENSMUSG00000047554	1164.16	1.65906	0.17487	9.48739	2.37e-21	8.34e-20	516.188	603.94	1840.16	1696.36	Tmem41b
ENSMUSG00000027792	575.766	2.09511	0.220945	9.48249	2.48e-21	8.72e-20	214.586	221.925	835.22	1031.33	Bche
ENSMUSG00000026384	875.754	1.65275	0.174397	9.47698	2.62e-21	9.17e-20	436.775	408.274	1280.6	1377.36	Ptpn4
ENSMUSG00000062949	1072.43	1.61545	0.170471	9.47635	2.63e-21	9.21e-20	500.981	554.812	1688.96	1544.97	Atp11c
ENSMUSG00000043131	3872.32	1.20651	0.127501	9.46275	3e-21	1.05e-19	2373.96	2308.19	5184.13	5622.99	Mob1a
ENSMUSG00000029186	2632.22	1.43536	0.151816	9.45459	3.24e-21	1.13e-19	1341.58	1500.11	3597	4090.19	Pi4k2b
ENSMUSG00000097589	568.917	1.97075	0.208634	9.44598	3.52e-21	1.22e-19	219.654	243.101	958.652	854.263	Dleu2
ENSMUSG00000035284	2162.51	1.28018	0.135534	9.44543	3.54e-21	1.23e-19	1274.84	1247.69	2976.76	3150.77	Vps13c
ENSMUSG00000020496	1077.38	-1.56408	0.165658	-9.44166	3.67e-21	1.27e-19	1616.99	1604.3	571.9	516.342	Rnf187
ENSMUSG00000000838	2513.72	1.47081	0.155813	9.43958	3.74e-21	1.29e-19	1298.5	1367.97	4014.61	3373.8	Fmr1
ENSMUSG00000059447	3070.95	1.31328	0.139199	9.43455	3.93e-21	1.35e-19	1786.8	1737.28	4111.3	4648.43	Hadhb
ENSMUSG00000027708	1301.46	1.46746	0.155556	9.43369	3.96e-21	1.36e-19	669.946	712.361	1847.36	1976.16	Dcun1d1
ENSMUSG00000029817	2829.84	1.50662	0.16005	9.41341	4.8e-21	1.65e-19	1622.91	1323.93	4302.62	4069.91	Tra2a
ENSMUSG00000020590	1974.56	1.32969	0.141385	9.4047	5.22e-21	1.79e-19	1142.2	1105.39	2713.44	2937.2	Snx13
ENSMUSG00000038024	2420.61	1.31513	0.139925	9.39885	5.52e-21	1.88e-19	1442.12	1333.24	3326.48	3580.6	Dennd4c
ENSMUSG00000030655	5871.4	1.06965	0.113833	9.39664	5.63e-21	1.92e-19	3816.92	3761.71	7946.94	7960.05	Smg1
ENSMUSG00000000184	3477.76	-1.32369	0.14089	-9.39523	5.71e-21	1.94e-19	4626.26	5313.49	1970.79	2000.49	Ccnd2
ENSMUSG00000028572	6381.4	1.30617	0.139047	9.39369	5.79e-21	1.97e-19	3376.77	3973.47	9228.57	8946.78	Hook1
ENSMUSG00000070923	1437.19	1.43888	0.153268	9.38803	6.11e-21	2.07e-19	805.118	743.702	2034.56	2165.39	Klhl9
ENSMUSG00000019471	1123.31	-1.47994	0.157643	-9.38796	6.12e-21	2.07e-19	1629.67	1677.99	597.615	587.981	Cdc37
ENSMUSG00000027133	336.385	-2.61075	0.278173	-9.38535	6.27e-21	2.11e-19	616.722	538.718	83.3163	106.783	Nop10
ENSMUSG00000027673	1319.03	1.62552	0.173231	9.38353	6.38e-21	2.15e-19	616.722	674.245	1831.93	2153.23	Ndufb5
ENSMUSG00000030339	911.036	-1.90136	0.202734	-9.3786	6.69e-21	2.24e-19	1421	1455.22	434.068	333.865	Ltbr
ENSMUSG00000021111	4957.33	1.12954	0.120582	9.36738	7.44e-21	2.49e-19	3191.75	3028.17	6676.62	6932.77	Papola
ENSMUSG00000003623	896.765	1.61556	0.172496	9.3658	7.55e-21	2.52e-19	438.464	443.849	1290.89	1413.86	Crot
ENSMUSG00000029622	3754.69	-1.20375	0.128532	-9.36542	7.57e-21	2.53e-19	5179.62	5291.46	2175.48	2372.2	Arpc1b
ENSMUSG00000018830	151.594	-6.40328	0.683893	-9.36299	7.75e-21	2.58e-19	302.447	296.464	2.05719	5.40672	Myh11
ENSMUSG00000032422	1272.33	1.44746	0.154602	9.3625	7.79e-21	2.59e-19	655.584	709.82	1854.56	1869.38	Snx14
ENSMUSG00000040242	2379.58	1.32266	0.14143	9.35205	8.6e-21	2.85e-19	1355.94	1362.04	3210.25	3590.07	Fgfr1op2
ENSMUSG00000034902	480.451	-2.03258	0.21735	-9.35164	8.63e-21	2.86e-19	800.049	744.549	193.376	183.829	Pip5k1c
ENSMUSG00000030122	997.276	-2.48786	0.26612	-9.34863	8.88e-21	2.93e-19	2037.72	1346.8	261.264	343.327	Ptms
ENSMUSG00000029201	3305.98	1.86883	0.199926	9.3476	8.97e-21	2.95e-19	1245.27	1596.67	4502.17	5879.81	Ugdh
ENSMUSG00000060090	1732.37	1.3864	0.148352	9.34538	9.16e-21	3.01e-19	975.773	941.91	2630.12	2381.66	Rp2
ENSMUSG00000004319	3620.51	1.35793	0.145407	9.33882	9.74e-21	3.2e-19	1932.11	2132.85	5552.36	4864.7	Clcn3
ENSMUSG00000034297	1984.93	1.47033	0.157453	9.33824	9.8e-21	3.21e-19	1136.29	969.015	2825.55	3008.84	Med13
ENSMUSG00000042323	2408.28	1.33394	0.142874	9.33645	9.96e-21	3.26e-19	1382.98	1353.57	3652.55	3244.03	Pbrm1
ENSMUSG00000033964	1162.24	1.46436	0.156907	9.33267	1.03e-20	3.37e-19	604.05	632.74	1745.53	1666.62	Zbtb41
ENSMUSG00000035898	977.119	1.53098	0.164053	9.33218	1.04e-20	3.37e-19	511.119	493.825	1484.26	1419.27	Uba6
ENSMUSG00000031176	1310.32	1.43111	0.153351	9.33225	1.04e-20	3.37e-19	732.463	685.256	1873.07	1950.48	Dynlt3
ENSMUSG00000061273	1508.3	1.38595	0.148551	9.32978	1.06e-20	3.44e-19	865.946	803.842	2215.6	2147.82	Mmgt1
ENSMUSG00000037458	4662.27	1.20511	0.129198	9.32764	1.08e-20	3.5e-19	2670.49	2971.42	6579.93	6427.24	Azin1
ENSMUSG00000109336	720.841	-1.72645	0.1851	-9.32711	1.09e-20	3.51e-19	1085.6	1129.11	345.608	323.052	Samd4b
ENSMUSG00000017418	1727.49	1.61713	0.173406	9.32569	1.1e-20	3.55e-19	755.274	943.604	2649.66	2561.44	Arl5b
ENSMUSG00000026638	2188.63	1.26269	0.1355	9.31874	1.18e-20	3.79e-19	1252.88	1322.23	3035.39	3144.01	Irf6
ENSMUSG00000026718	1159.13	1.50854	0.161908	9.31728	1.19e-20	3.83e-19	604.895	600.552	1629.3	1801.79	Stam
ENSMUSG00000031601	1397.8	1.4504	0.155692	9.31578	1.21e-20	3.88e-19	784.842	713.208	2103.48	1989.67	Cnot7
ENSMUSG00000036990	3168.35	1.22612	0.131663	9.31253	1.25e-20	3.99e-19	1954.92	1840.62	4591.65	4286.18	Otud4
ENSMUSG00000038250	1076.16	1.55616	0.167116	9.31189	1.26e-20	4.01e-19	517.878	574.294	1559.35	1653.11	Usp38
ENSMUSG00000038014	8579.24	1.06158	0.114012	9.31108	1.27e-20	4.03e-19	5705.1	5410.9	11715.7	11485.2	Fam120a
ENSMUSG00000027375	140.835	4.93819	0.530417	9.31002	1.28e-20	4.06e-19	9.29307	8.47041	199.548	346.03	Mal
ENSMUSG00000044408	1595.61	1.36843	0.146988	9.30984	1.28e-20	4.06e-19	866.79	914.804	2230	2370.85	Sptssa
ENSMUSG00000048833	2627.94	1.25147	0.13448	9.30593	1.33e-20	4.2e-19	1499.56	1609.38	3607.29	3795.52	Slc39a9
ENSMUSG00000033382	2151.05	1.23067	0.132286	9.30311	1.36e-20	4.31e-19	1283.29	1287.5	2988.07	3045.34	Trappc8
ENSMUSG00000050229	1244.69	1.42795	0.153587	9.29731	1.44e-20	4.53e-19	680.084	669.162	1866.9	1762.59	Pigm
ENSMUSG00000025428	21310.1	0.997538	0.107291	9.29745	1.44e-20	4.53e-19	14429.6	14016	28001.5	28793.5	Atp5a1
ENSMUSG00000030602	697.911	-1.80977	0.194706	-9.29489	1.47e-20	4.63e-19	1131.22	1040.17	293.15	327.107	Pak4
ENSMUSG00000031483	3216.82	1.35792	0.146155	9.29102	1.53e-20	4.79e-19	1682.89	1928.71	4830.29	4425.4	Erlin2
ENSMUSG00000028124	3332.65	1.31893	0.141966	9.29048	1.54e-20	4.8e-19	2004.77	1810.13	5005.15	4510.56	Gclm
ENSMUSG00000028843	606.906	-1.97324	0.212466	-9.28729	1.58e-20	4.93e-19	981.687	952.074	222.177	271.688	Sh3bgrl3
ENSMUSG00000037475	2355.22	1.33071	0.143282	9.28733	1.58e-20	4.93e-19	1413.39	1266.33	3278.14	3463.01	Thoc2
ENSMUSG00000022443	8341.91	-1.07322	0.115654	-9.27962	1.7e-20	5.29e-19	11163.5	11453.7	5213.96	5536.49	Myh9
ENSMUSG00000030364	5293.64	1.07864	0.116343	9.2712	1.84e-20	5.71e-19	3346.35	3457.62	7136.4	7234.2	Clec2h
ENSMUSG00000038023	2876.88	1.30626	0.140989	9.26497	1.95e-20	6.04e-19	1562.93	1750.83	4230.62	3963.13	Atp6v0a2
ENSMUSG00000024576	8760.27	1.04318	0.112609	9.26379	1.97e-20	6.1e-19	5597.81	5850.51	11703.4	11889.4	Csnk1a1
ENSMUSG00000022507	1709.96	1.2942	0.139779	9.25896	2.06e-20	6.37e-19	974.083	1007.13	2437.77	2420.86	1810013L24Rik
ENSMUSG00000038174	723.41	1.92545	0.208037	9.25531	2.14e-20	6.58e-19	337.085	265.971	1159.23	1131.36	Fam126b
ENSMUSG00000063663	1209.32	1.56339	0.168956	9.25326	2.18e-20	6.69e-19	655.584	567.517	1859.7	1754.48	Brwd3
ENSMUSG00000015880	1140.33	1.65078	0.178409	9.25281	2.19e-20	6.71e-19	560.119	542.106	1884.39	1574.71	Ncapg
ENSMUSG00000038418	580.223	-2.54333	0.274989	-9.24887	2.27e-20	6.95e-19	1021.39	958.003	130.632	210.862	Egr1
ENSMUSG00000040865	2031.72	1.41177	0.15266	9.2478	2.29e-20	6.99e-19	1181.91	1038.47	3069.33	2837.18	Ino80d
ENSMUSG00000101031	1125.84	1.58411	0.171294	9.24789	2.29e-20	6.99e-19	566.033	560.741	1811.36	1565.25	Ms4a12
ENSMUSG00000040651	1100.63	1.61277	0.174403	9.24741	2.3e-20	7e-19	566.878	517.542	1550.09	1768	Tasor
ENSMUSG00000009687	168	-5.1689	0.559349	-9.24093	2.44e-20	7.43e-19	394.533	260.042	13.3718	4.05504	Fxyd5
ENSMUSG00000032434	3724.61	1.23277	0.133469	9.23638	2.55e-20	7.73e-19	2108.68	2338.68	5357.96	5093.13	Cmtm6
ENSMUSG00000020402	7388.07	1.03558	0.112275	9.22361	2.87e-20	8.7e-19	4774.95	4914.53	9923.9	9938.91	Vdac1
ENSMUSG00000024335	1734.6	-1.33124	0.14434	-9.2229	2.89e-20	8.74e-19	2551.37	2413.22	962.766	1011.06	Brd2
ENSMUSG00000063522	3177.36	-2.34751	0.254546	-9.22237	2.91e-20	8.76e-19	3985.88	6637.41	1160.26	925.902	Ly6m
ENSMUSG00000041203	596.359	-1.9088	0.207072	-9.21804	3.03e-20	9.11e-19	973.238	909.722	233.491	268.985	Trir
ENSMUSG00000003226	4406.94	1.14443	0.124166	9.21692	3.06e-20	9.19e-19	2847.9	2642.77	6139.69	5997.41	Ranbp2
ENSMUSG00000029569	2184.72	1.60583	0.174259	9.21523	3.11e-20	9.32e-19	958.876	1201.95	3121.79	3456.25	Tmem168
ENSMUSG00000024293	1073.53	1.55162	0.168423	9.21265	3.18e-20	9.52e-19	574.481	517.542	1544.95	1657.16	Esco1
ENSMUSG00000047735	3026.61	1.50949	0.163918	9.20884	3.3e-20	9.85e-19	1415.93	1731.35	4724.34	4234.82	Samd9l
ENSMUSG00000024190	922.197	-3.46644	0.376464	-9.20791	3.33e-20	9.92e-19	1069.55	2314.12	186.176	118.948	Dusp1
ENSMUSG00000026103	3097.84	1.2141	0.1319	9.20473	3.43e-20	1.02e-18	1781.74	1950.74	4359.19	4299.7	Gls
ENSMUSG00000060002	1486.64	1.98748	0.216123	9.19605	3.71e-20	1.1e-18	550.826	646.292	1989.31	2760.13	Chpt1
ENSMUSG00000035093	2678.91	1.24936	0.135901	9.19316	3.81e-20	1.13e-18	1539.27	1633.94	3915.87	3626.56	Secisbp2l
ENSMUSG00000027829	2469.45	1.31313	0.142845	9.19265	3.83e-20	1.13e-18	1345.81	1489.1	3651.52	3391.37	Ccnl1
ENSMUSG00000047036	2140.9	1.21831	0.132564	9.19035	3.92e-20	1.16e-18	1301.88	1272.26	2986.02	3003.44	Zfp445
ENSMUSG00000037487	4929.23	1.0876	0.118404	9.1855	4.1e-20	1.21e-18	3216.25	3092.55	6615.93	6792.2	Ubr5
ENSMUSG00000014418	1590.35	1.32149	0.143884	9.18444	4.14e-20	1.22e-18	883.687	934.286	2279.37	2264.07	Hps5
ENSMUSG00000032116	4923.86	1.10196	0.12	9.183	4.19e-20	1.23e-18	3097.13	3162	6530.56	6905.74	Stt3a
ENSMUSG00000016344	488.515	-1.9862	0.216351	-9.18049	4.29e-20	1.26e-18	766.256	794.524	206.748	186.532	Ppdpf
ENSMUSG00000022451	2837.53	1.23651	0.134736	9.1773	4.42e-20	1.29e-18	1648.25	1733.05	3819.18	4149.66	Twf1
ENSMUSG00000005413	247.903	-3.57903	0.390105	-9.17452	4.54e-20	1.33e-18	348.913	565.823	34.9723	41.9021	Hmox1
ENSMUSG00000035828	850.463	-2.07651	0.226357	-9.1736	4.57e-20	1.33e-18	1545.18	1203.65	292.121	360.899	Pim3
ENSMUSG00000029528	1442.49	-1.40385	0.153044	-9.17283	4.61e-20	1.34e-18	2040.25	2146.4	760.133	823.174	Pxn
ENSMUSG00000029802	2169.79	2.03592	0.222037	9.1693	4.76e-20	1.38e-18	674.17	1027.46	3618.6	3358.93	Abcg2
ENSMUSG00000027598	2315.61	1.20605	0.131875	9.14538	5.94e-20	1.72e-18	1373.69	1427.26	3264.77	3196.73	Itch
ENSMUSG00000004591	2415.55	1.18637	0.129868	9.13519	6.53e-20	1.89e-18	1486.89	1462.84	3399.51	3312.97	Pkn2
ENSMUSG00000030218	153.574	-5.45772	0.597766	-9.13018	6.84e-20	1.98e-18	358.206	243.101	10.286	2.70336	Mgp
ENSMUSG00000037857	1673.68	1.32768	0.14544	9.12873	6.93e-20	2e-18	990.135	917.345	2432.63	2354.63	Nufip2
ENSMUSG00000037416	1824.47	1.59922	0.175262	9.12471	7.19e-20	2.07e-18	860.032	950.38	2458.35	3029.12	Dmxl1
ENSMUSG00000021025	1284.09	-1.78503	0.195741	-9.11936	7.56e-20	2.17e-18	1830.74	2148.94	513.27	643.4	Nfkbia
ENSMUSG00000022419	2680.96	1.39301	0.152948	9.10771	8.41e-20	2.41e-18	1459.01	1497.57	3548.66	4218.6	Deptor
ENSMUSG00000054958	251.239	-2.70918	0.2975	-9.10649	8.51e-20	2.44e-18	446.912	425.215	72.0018	60.8257	Nt5c1a
ENSMUSG00000024048	1296.83	-1.4805	0.162605	-9.10489	8.64e-20	2.47e-18	1930.43	1887.21	639.787	729.908	Myl12a
ENSMUSG00000059326	261.154	-2.73055	0.299939	-9.10368	8.73e-20	2.49e-18	413.119	494.672	67.8874	68.9357	Csf2ra
ENSMUSG00000034127	10228.7	1.23381	0.135565	9.10121	8.93e-20	2.55e-18	5818.31	6387.54	13394.4	15314.5	Tspan8
ENSMUSG00000046798	1608.24	1.48008	0.162865	9.08772	1.01e-19	2.88e-18	811.032	886.005	2200.17	2535.75	Cldn12
ENSMUSG00000035811	434.554	2.97227	0.327306	9.08101	1.08e-19	3.05e-18	79.4135	116.892	607.901	934.012	Ugt2b35
ENSMUSG00000020307	663.089	-1.81737	0.200182	-9.07858	1.1e-19	3.12e-18	962.256	1103.69	289.036	297.37	Cdc34
ENSMUSG00000032757	726.037	1.69548	0.186831	9.07491	1.14e-19	3.22e-18	363.275	321.876	1116.03	1102.97	Bet1
ENSMUSG00000029992	21441.9	1.21184	0.133635	9.06828	1.21e-19	3.42e-18	11971.2	13890.6	28821.3	31084.6	Gfpt1
ENSMUSG00000042670	546.843	1.86112	0.205302	9.06526	1.24e-19	3.5e-18	246.689	225.313	825.963	889.406	Immp1l
ENSMUSG00000046229	128.603	-4.47274	0.493472	-9.06381	1.26e-19	3.55e-18	265.275	227.007	11.3146	10.8134	Scand1
ENSMUSG00000040728	5852.29	1.1528	0.127259	9.05866	1.32e-19	3.71e-18	3644.57	3616.86	7628.07	8519.65	Esrp1
ENSMUSG00000020368	7806.67	1.09466	0.120849	9.05804	1.33e-19	3.72e-18	5071.48	4886.58	10186.2	11082.4	Canx
ENSMUSG00000021629	1764.93	1.26359	0.139519	9.05679	1.34e-19	3.76e-18	1061.1	1014.76	2499.49	2484.39	Slc30a5
ENSMUSG00000031639	854.664	1.61466	0.178294	9.05619	1.35e-19	3.78e-18	445.223	396.415	1314.55	1262.47	Tlr3
ENSMUSG00000026721	1381.58	1.32472	0.146293	9.0552	1.36e-19	3.8e-18	789.067	787.748	1984.16	1965.34	Rabgap1l
ENSMUSG00000034731	898.766	1.72047	0.190112	9.04979	1.43e-19	3.99e-18	383.551	453.167	1305.29	1453.06	Dgkh
ENSMUSG00000022105	1315.81	1.35356	0.149641	9.04539	1.49e-19	4.15e-18	756.118	724.22	1890.56	1892.35	Rb1
ENSMUSG00000006373	1516.65	1.36614	0.151086	9.04212	1.54e-19	4.26e-18	820.325	874.993	2104.51	2266.77	Pgrmc1
ENSMUSG00000069919	248.35	-8.14493	0.90102	-9.03967	1.57e-19	4.35e-18	398.757	591.235	2.05719	1.35168	Hba-a1
ENSMUSG00000061718	1374.92	-1.64879	0.182464	-9.03626	1.62e-19	4.48e-18	2000.55	2170.97	737.504	590.685	Ppp1r1b
ENSMUSG00000031508	1851.48	1.31461	0.145614	9.02802	1.75e-19	4.83e-18	1067.86	1056.26	2773.1	2508.72	Ankrd10
ENSMUSG00000026005	1049	1.51702	0.168074	9.02588	1.78e-19	4.91e-18	555.05	531.095	1472.95	1636.89	Rpe
ENSMUSG00000060935	613.492	1.86386	0.206882	9.00932	2.07e-19	5.71e-18	280.482	248.183	902.079	1023.22	Tmem263
ENSMUSG00000040021	2325.88	1.17364	0.13031	9.00654	2.13e-19	5.84e-18	1415.08	1442.51	3241.11	3204.84	Lats1
ENSMUSG00000021553	420.439	2.32486	0.258151	9.0058	2.14e-19	5.87e-18	157.982	121.974	757.047	644.752	Slc28a3
ENSMUSG00000039988	1501.63	1.30481	0.144948	9.00191	2.22e-19	6.07e-18	885.377	845.347	2137.42	2138.36	Ankrd13c
ENSMUSG00000072825	1683.33	-1.51949	0.168844	-8.99936	2.27e-19	6.2e-18	2316.51	2676.65	927.794	812.36	Cep170b
ENSMUSG00000055148	127.391	-5.56755	0.618716	-8.99855	2.29e-19	6.24e-18	282.172	216.842	5.14298	5.40672	Klf2
ENSMUSG00000015214	911.804	1.4865	0.165384	8.98813	2.51e-19	6.85e-18	485.774	473.496	1344.38	1343.57	Mtmr1
ENSMUSG00000040565	2564.46	1.14826	0.127756	8.98791	2.52e-19	6.85e-18	1607.7	1581.43	3521.91	3546.81	Btaf1
ENSMUSG00000038976	553.709	-2.15158	0.239444	-8.98573	2.57e-19	6.97e-18	1018.86	789.442	211.891	194.642	Ppp1r9b
ENSMUSG00000095562	433.16	-4.24785	0.472731	-8.98577	2.57e-19	6.97e-18	1065.32	581.917	63.773	21.6269	Gm21887
ENSMUSG00000024095	1804.37	1.29861	0.144532	8.98498	2.59e-19	7e-18	1090.67	995.273	2545.78	2585.77	Hnrnpll
ENSMUSG00000029071	550.246	-1.95847	0.218019	-8.98305	2.63e-19	7.11e-18	943.669	807.23	232.463	217.621	Dvl1
ENSMUSG00000042010	354.057	-2.38984	0.266323	-8.97348	2.87e-19	7.75e-18	656.429	532.789	112.117	114.893	Acacb
ENSMUSG00000024750	2547.99	1.27552	0.142177	8.97141	2.93e-19	7.88e-18	1578.13	1401.01	3532.2	3680.63	Zfand5
ENSMUSG00000022124	2324.9	1.43313	0.15978	8.96942	2.98e-19	8.01e-18	1150.65	1362.89	3556.89	3229.17	Fbxl3
ENSMUSG00000030786	393.935	-2.87958	0.321313	-8.96192	3.19e-19	8.56e-18	542.378	845.347	102.86	85.1559	Itgam
ENSMUSG00000031591	3994.7	1.11384	0.124383	8.95491	3.4e-19	9.11e-18	2611.35	2438.63	5515.33	5413.48	Asah1
ENSMUSG00000030530	1004.38	-1.75922	0.196472	-8.95402	3.43e-19	9.16e-18	1416.77	1685.61	494.755	420.373	Furin
ENSMUSG00000004897	2543.14	-1.34224	0.150132	-8.94043	3.88e-19	1.03e-17	3838.88	3457.62	1524.38	1351.68	Hdgf
ENSMUSG00000021945	1259.14	1.41968	0.158796	8.94028	3.88e-19	1.03e-17	721.481	648.833	1814.44	1851.8	Zmym2
ENSMUSG00000030435	1508.58	-1.31632	0.147241	-8.93996	3.89e-19	1.04e-17	2183.87	2120.99	841.392	888.055	U2af2
ENSMUSG00000001833	2901.84	1.14898	0.12862	8.93314	4.14e-19	1.1e-17	1814.68	1793.19	4117.47	3882.03	2025-09-07
ENSMUSG00000037965	4489.63	1.41472	0.158448	8.92863	4.31e-19	1.14e-17	2602.06	2297.18	7145.66	5913.61	Zc3h7a
ENSMUSG00000026667	3507.22	1.31611	0.147419	8.92773	4.35e-19	1.15e-17	1862.84	2156.57	4775.77	5233.71	Uhmk1
ENSMUSG00000017485	3187.61	1.23443	0.138316	8.92468	4.47e-19	1.18e-17	1969.29	1833	4242.96	4705.2	Top2b
ENSMUSG00000028232	616.263	1.74456	0.195485	8.92424	4.49e-19	1.18e-17	284.706	282.065	996.71	901.571	Tmem68
ENSMUSG00000073792	800.612	1.54732	0.173634	8.91141	5.04e-19	1.33e-17	416.499	399.803	1177.74	1208.4	Alg6
ENSMUSG00000026656	260.608	-3.89022	0.436762	-8.90696	5.24e-19	1.38e-17	625.17	350.675	24.6863	41.9021	Fcgr2b
ENSMUSG00000020128	2825.11	1.3136	0.147487	8.90659	5.26e-19	1.38e-17	1492.81	1749.14	3989.93	4068.56	Vps54
ENSMUSG00000018199	577.285	1.76653	0.198347	8.90629	5.28e-19	1.38e-17	273.723	250.724	876.364	908.33	Ro60
ENSMUSG00000039697	760.974	2.01363	0.226489	8.89062	6.08e-19	1.59e-17	337.93	265.971	1092.37	1347.63	Ncoa7
ENSMUSG00000059486	1151.61	1.45587	0.16376	8.89028	6.1e-19	1.59e-17	648.826	581.917	1723.93	1651.75	Kbtbd2
ENSMUSG00000061665	8426.99	1.25551	0.141264	8.88767	6.24e-19	1.63e-17	5408.57	4541.83	11578.9	12178.6	Cd2ap
ENSMUSG00000021687	2641.69	1.43889	0.162005	8.88177	6.58e-19	1.71e-17	1302.72	1544.16	3613.46	4106.41	Scamp1
ENSMUSG00000020211	322.889	-2.27655	0.25656	-8.87337	7.1e-19	1.85e-17	546.602	524.318	115.203	105.431	Sf3a2
ENSMUSG00000027435	140.192	-4.09638	0.461729	-8.87182	7.2e-19	1.87e-17	261.051	269.359	19.5433	10.8134	Cd93
ENSMUSG00000029202	4405.07	1.08235	0.122009	8.87104	7.25e-19	1.88e-17	2904.51	2747.8	6080.03	5887.92	Pds5a
ENSMUSG00000020827	969.893	-1.48567	0.167629	-8.86284	7.8e-19	2.02e-17	1465.77	1392.54	496.812	524.452	Mink1
ENSMUSG00000002111	129.662	-4.18542	0.472505	-8.85794	8.15e-19	2.11e-17	265.275	226.16	12.3432	14.8685	Spi1
ENSMUSG00000020918	533.247	-1.90744	0.21542	-8.85449	8.41e-19	2.17e-17	795.825	887.699	212.919	236.544	Kat2a
ENSMUSG00000078942	3888.36	1.48535	0.168094	8.83645	9.88e-19	2.54e-17	1785.96	2307.34	5829.06	5631.1	Naip6
ENSMUSG00000031825	167.058	-5.8315	0.660039	-8.83509	1e-18	2.57e-17	447.757	209.219	7.20018	4.05504	Crispld2
ENSMUSG00000004667	473.777	-1.95039	0.220802	-8.83318	1.02e-18	2.61e-17	762.032	742.855	182.062	208.159	Polr2e
ENSMUSG00000074925	1099.41	1.48765	0.168544	8.82646	1.08e-18	2.77e-17	562.653	592.929	1525.41	1716.64	Ptar1
ENSMUSG00000043207	1775.85	1.237	0.140215	8.82216	1.12e-18	2.87e-17	1043.36	1072.35	2435.72	2551.97	Zmpste24
ENSMUSG00000033685	5526.34	-1.07205	0.121558	-8.81929	1.15e-18	2.94e-17	7213.96	7766.52	3597	3527.89	Ucp2
ENSMUSG00000033020	272.298	-2.42943	0.275603	-8.81496	1.2e-18	3.05e-17	467.188	451.473	85.3735	85.1559	Polr2f
ENSMUSG00000031242	790.052	1.56989	0.17817	8.81124	1.24e-18	3.15e-17	398.757	397.262	1131.46	1232.73	2610002M06Rik
ENSMUSG00000002658	440.425	-1.94897	0.221407	-8.8027	1.34e-18	3.4e-17	680.929	718.291	180.004	182.477	Gtf2f1
ENSMUSG00000020132	1804.43	1.30081	0.147824	8.79976	1.37e-18	3.48e-17	1077.15	1006.28	2455.26	2679.03	Rab21
ENSMUSG00000026176	901.425	-1.61867	0.184069	-8.79384	1.45e-18	3.66e-17	1459.01	1261.24	451.554	433.89	Ctdsp1
ENSMUSG00000026547	3604.54	-1.10544	0.125714	-8.79328	1.45e-18	3.67e-17	5065.57	4778.16	2318.46	2255.96	Tagln2
ENSMUSG00000068798	1668.45	1.39815	0.159106	8.78753	1.53e-18	3.86e-17	987.6	847.888	2364.74	2473.58	Rap1a
ENSMUSG00000018819	147.969	-6.18629	0.704072	-8.78645	1.54e-18	3.89e-17	362.43	221.925	6.17158	1.35168	Lsp1
ENSMUSG00000031538	448.135	-4.04183	0.460153	-8.78366	1.58e-18	3.98e-17	704.584	986.803	78.1733	22.9786	Plat
ENSMUSG00000035621	1355.29	-1.85411	0.211171	-8.78012	1.63e-18	4.11e-17	2041.94	2206.54	686.074	486.605	Midn
ENSMUSG00000021998	822.117	-2.54395	0.289777	-8.779	1.65e-18	4.14e-17	1127	1678.84	193.376	289.26	Lcp1
ENSMUSG00000029208	770.146	1.59365	0.181538	8.77862	1.65e-18	4.15e-17	373.413	393.027	1105.74	1208.4	Guf1
ENSMUSG00000049502	1532.63	1.54749	0.176316	8.77677	1.68e-18	4.21e-17	840.601	722.526	2465.55	2101.86	Dtx3l
ENSMUSG00000042742	676.008	1.8432	0.210173	8.7699	1.79e-18	4.47e-17	274.568	315.099	1147.91	966.452	Bmt2
ENSMUSG00000020954	1122.64	1.35495	0.154745	8.75603	2.02e-18	5.05e-17	632.774	629.351	1611.81	1616.61	Strn3
ENSMUSG00000025017	181.244	-3.917	0.447808	-8.74704	2.19e-18	5.45e-17	261.051	419.285	25.7149	18.9235	Pik3ap1
ENSMUSG00000046865	668.329	-1.70275	0.194727	-8.74428	2.24e-18	5.58e-17	1064.48	980.026	300.35	328.459	Fbl
ENSMUSG00000075232	3215.75	1.10771	0.126731	8.74059	2.32e-18	5.76e-17	2011.53	2065.09	4271.76	4514.62	Amd1
ENSMUSG00000028180	1704.22	1.29315	0.148142	8.72911	2.57e-18	6.36e-17	1017.17	958.003	2319.49	2522.24	Zranb2
ENSMUSG00000021824	2037.94	1.20782	0.138456	8.72353	2.7e-18	6.67e-17	1242.74	1219.74	2745.32	2943.96	Ap3m1
ENSMUSG00000031246	2625.06	1.31071	0.15035	8.71771	2.84e-18	7.02e-17	1608.55	1407.78	3559.97	3923.93	Sh3bgrl
ENSMUSG00000024222	1260.01	-1.33219	0.152819	-8.71746	2.85e-18	7.02e-17	1768.22	1838.93	709.732	723.149	Fkbp5
ENSMUSG00000026526	2457.45	1.31667	0.151123	8.71255	2.97e-18	7.32e-17	1440.43	1374.75	3238.02	3776.6	Fh1
ENSMUSG00000026771	664.509	1.61057	0.184876	8.71164	2.99e-18	7.37e-17	330.327	325.264	979.224	1023.22	Spopl
ENSMUSG00000022136	3371.13	1.24376	0.142819	8.70866	3.07e-18	7.55e-17	2046.17	1956.66	4403.42	5078.27	Dnajc3
ENSMUSG00000073062	273.143	2.44845	0.281197	8.70725	3.11e-18	7.64e-17	93.7756	75.3866	459.783	463.627	Zxdb
ENSMUSG00000074909	540.096	1.92837	0.22154	8.70439	3.19e-18	7.82e-17	222.189	227.007	770.419	940.77	Ranbp6
ENSMUSG00000040747	399.749	-2.40238	0.276016	-8.70375	3.21e-18	7.85e-17	570.257	774.195	123.432	131.113	Cd53
ENSMUSG00000037400	5805.58	1.31577	0.151251	8.69927	3.34e-18	8.15e-17	3041.37	3614.32	8768.79	7797.85	Atp11b
ENSMUSG00000014177	868.811	1.46549	0.168553	8.69454	3.48e-18	8.49e-17	457.05	466.72	1253.86	1297.61	Tvp23b
ENSMUSG00000018171	3708.01	1.16197	0.133648	8.69425	3.49e-18	8.5e-17	2422.96	2158.26	5156.35	5094.49	Vmp1
ENSMUSG00000068457	853.208	1.52691	0.175631	8.69389	3.5e-18	8.51e-17	433.395	445.544	1206.54	1327.35	Uty
ENSMUSG00000030105	1886.24	1.25509	0.144382	8.69287	3.53e-18	8.58e-17	1070.39	1157.06	2577.66	2739.86	Arl8b
ENSMUSG00000046805	418.902	-3.19985	0.368522	-8.68294	3.86e-18	9.34e-17	963.1	548.883	98.7453	64.8807	Mpeg1
ENSMUSG00000026341	10394	0.967467	0.111461	8.67991	3.96e-18	9.58e-17	6925.03	7143.1	13999.2	13508.7	Actr3
ENSMUSG00000071267	541.855	1.77863	0.204924	8.67945	3.98e-18	9.61e-17	239.93	249.03	797.162	881.296	Zfp942
ENSMUSG00000026872	137.552	-3.73208	0.430055	-8.67814	4.02e-18	9.7e-17	274.568	237.171	19.5433	18.9235	Zeb2
ENSMUSG00000026112	2771.9	1.10944	0.127876	8.67592	4.1e-18	9.88e-17	1721.75	1789.8	3834.61	3741.45	Coa5
ENSMUSG00000038508	112.329	-4.96951	0.573208	-8.66964	4.33e-18	1.04e-16	207.827	227.854	8.22877	5.40672	Gdf15
ENSMUSG00000041058	1649.04	1.23125	0.142046	8.66798	4.4e-18	1.06e-16	963.945	1006.28	2283.48	2342.46	Wwp1
ENSMUSG00000000628	4794.49	-1.10224	0.127224	-8.66372	4.57e-18	1.09e-16	6844.77	6238.46	2999.39	3095.35	Hk2
ENSMUSG00000066735	1481.13	1.25599	0.145088	8.65673	4.86e-18	1.16e-16	856.653	891.934	2102.45	2073.48	Vkorc1l1
ENSMUSG00000041225	2091.82	1.36949	0.158288	8.65187	5.07e-18	1.21e-16	1265.55	1068.97	2921.21	3111.57	Arhgap12
ENSMUSG00000026342	2363.12	1.37979	0.159591	8.64579	5.34e-18	1.28e-16	1274.84	1348.49	3101.22	3727.94	Slc35f5
ENSMUSG00000032908	3800.61	1.08284	0.125344	8.63894	5.67e-18	1.35e-16	2487.16	2387.81	5011.32	5316.16	Sgpp2
ENSMUSG00000055805	205.267	-3.43116	0.397491	-8.63205	6.03e-18	1.43e-16	343.844	406.58	24.6863	45.9572	Fmnl1
ENSMUSG00000024621	268.029	-3.34919	0.388034	-8.63118	6.07e-18	1.44e-16	613.343	362.534	42.1725	54.0672	Csf1r
ENSMUSG00000010095	718.511	-1.89817	0.219924	-8.631	6.08e-18	1.44e-16	1080.53	1184.16	263.321	346.03	Slc3a2
ENSMUSG00000001630	1237.32	1.35888	0.157503	8.62764	6.26e-18	1.48e-16	662.343	725.914	1757.87	1803.14	Stk38l
ENSMUSG00000006445	1274.6	-1.86415	0.216074	-8.62735	6.28e-18	1.49e-16	1753.01	2248.05	616.129	481.199	Epha2
ENSMUSG00000021840	2973.8	1.13807	0.131938	8.62575	6.37e-18	1.5e-16	1779.2	1937.18	4131.87	4046.93	Mapk1ip1l
ENSMUSG00000029478	730.035	-1.90164	0.220632	-8.61905	6.75e-18	1.59e-16	1175.15	1129.95	352.809	262.226	Ncor2
ENSMUSG00000043461	1068.04	1.73505	0.201548	8.60866	7.39e-18	1.74e-16	455.361	531.095	1459.58	1826.12	Sptssb
ENSMUSG00000044098	535.24	1.75641	0.204319	8.59642	8.22e-18	1.93e-16	256.827	232.089	816.706	835.339	Rsbn1
ENSMUSG00000018379	5013.69	1.05036	0.122212	8.59464	8.35e-18	1.96e-16	3390.28	3139.98	6766.11	6758.41	Srsf1
ENSMUSG00000036202	1645.05	1.29565	0.150796	8.59204	8.54e-18	2e-16	993.514	911.416	2423.37	2251.9	Rif1
ENSMUSG00000057440	590.596	1.64388	0.19135	8.59093	8.63e-18	2.02e-16	287.24	285.453	894.879	894.813	Mpp7
ENSMUSG00000033808	1573.38	1.24254	0.14476	8.58347	9.21e-18	2.15e-16	906.497	963.086	2195.02	2228.92	Tmem87a
ENSMUSG00000005442	775.778	-1.90234	0.22167	-8.58185	9.34e-18	2.18e-16	1303.56	1146.05	372.352	281.15	Cic
ENSMUSG00000022755	8722.4	1.60534	0.187311	8.57046	1.03e-17	2.4e-16	3571.08	5059.38	13426.3	12832.9	Adgrg7
ENSMUSG00000034158	1431.74	1.33537	0.155899	8.56565	1.07e-17	2.5e-16	824.549	801.301	2164.17	1936.96	Lrrc58
ENSMUSG00000029640	1998.17	1.22976	0.143619	8.56266	1.1e-17	2.56e-16	1225.84	1163.83	2925.33	2677.68	Usp12
ENSMUSG00000032561	728.325	1.82398	0.213072	8.5604	1.12e-17	2.61e-16	297.378	343.899	1020.37	1251.66	Acpp
ENSMUSG00000016481	2063.57	1.26972	0.148396	8.55634	1.17e-17	2.7e-16	1248.65	1170.61	2750.47	3084.54	Cr1l
ENSMUSG00000024853	1536.15	-1.2463	0.145697	-8.55405	1.19e-17	2.75e-16	2215.13	2107.44	912.365	909.681	Sf3b2
ENSMUSG00000084834	270.449	2.6681	0.312081	8.54936	1.24e-17	2.86e-16	65.8963	81.3159	531.784	402.801	4930565N06Rik
ENSMUSG00000009378	157.402	3.22305	0.377052	8.54802	1.25e-17	2.89e-16	35.4826	25.4112	280.807	287.908	Slc16a12
ENSMUSG00000028522	2944.19	1.51126	0.176877	8.54408	1.3e-17	2.99e-16	1321.31	1737.28	4463.08	4255.09	Mier1
ENSMUSG00000020611	3343.49	1.2107	0.14174	8.54168	1.32e-17	3.04e-16	1895.79	2139.63	4859.09	4479.47	Gna13
ENSMUSG00000058818	153.969	-3.89164	0.455666	-8.54055	1.34e-17	3.07e-16	326.102	251.571	24.6863	13.5168	Pirb
ENSMUSG00000033102	574.844	1.72019	0.201682	8.52922	1.47e-17	3.38e-16	253.447	282.065	908.251	855.614	Cdc14b
ENSMUSG00000044768	1563.24	1.32415	0.155281	8.52744	1.5e-17	3.43e-16	875.239	908.875	2099.37	2369.5	D1Ertd622e
ENSMUSG00000033671	1981.1	1.20317	0.1411	8.52711	1.5e-17	3.43e-16	1242.74	1157.06	2830.7	2693.9	Cep350
ENSMUSG00000031974	593.144	1.71528	0.201236	8.52373	1.55e-17	3.53e-16	290.62	263.43	949.395	869.131	Abcb10
ENSMUSG00000045205	896.754	1.66265	0.195117	8.52129	1.58e-17	3.6e-16	388.619	472.649	1434.89	1290.86	Dpy19l4
ENSMUSG00000047879	2053.37	1.21527	0.142644	8.51959	1.6e-17	3.65e-16	1179.38	1293.43	2934.59	2806.09	Usp14
ENSMUSG00000029102	1224.87	-2.02297	0.237479	-8.51852	1.62e-17	3.68e-16	1567.15	2364.94	487.555	479.847	Hgfac
ENSMUSG00000034422	1829.31	1.76246	0.207017	8.51356	1.69e-17	3.83e-16	907.342	758.949	3250.36	2400.59	Parp14
ENSMUSG00000020134	1281.35	1.2897	0.15155	8.51007	1.74e-17	3.94e-16	728.239	759.796	1850.45	1786.92	Peli1
ENSMUSG00000039109	152.733	-5.81832	0.68372	-8.5098	1.74e-17	3.95e-16	188.396	411.662	4.11439	6.75841	F13a1
ENSMUSG00000019433	387.017	-2.20174	0.2589	-8.50423	1.83e-17	4.14e-16	629.395	641.21	119.317	158.147	Gipc1
ENSMUSG00000036499	2745.27	1.19921	0.141075	8.50051	1.89e-17	4.26e-16	1746.25	1584.81	3667.98	3982.05	Eea1
ENSMUSG00000034724	1610.59	1.37167	0.161407	8.49821	1.93e-17	4.34e-16	881.152	913.957	2142.57	2504.67	Cnot6l
ENSMUSG00000045767	1632.42	1.22648	0.144346	8.4968	1.95e-17	4.39e-16	1007.88	946.992	2252.63	2322.19	B230219D22Rik
ENSMUSG00000059552	739.262	-1.64399	0.193599	-8.49174	2.04e-17	4.58e-16	1088.98	1150.28	331.208	386.581	Trp53
ENSMUSG00000068284	2940.21	1.50518	0.177299	8.48952	2.07e-17	4.66e-16	1325.53	1738.13	4202.85	4494.34	Usf3
ENSMUSG00000022255	3121.95	1.11383	0.131205	8.48926	2.08e-17	4.66e-16	1968.44	1978.69	4455.88	4084.78	Mtdh
ENSMUSG00000027782	2112.09	1.1381	0.134097	8.4871	2.12e-17	4.75e-16	1344.96	1294.28	2875.96	2933.15	Kpna4
ENSMUSG00000048699	205.936	-4.08345	0.48126	-8.48491	2.16e-17	4.83e-16	433.395	345.593	33.9437	10.8134	Krt90
ENSMUSG00000052299	1879.74	1.20801	0.142394	8.48358	2.18e-17	4.88e-16	1086.44	1185.01	2619.84	2627.67	Ltn1
ENSMUSG00000074445	11518.9	-1.67698	0.197718	-8.48168	2.22e-17	4.95e-16	14651	20449.3	6047.12	4928.23	Sprr2a3
ENSMUSG00000000682	131.766	-5.31922	0.627436	-8.47771	2.3e-17	5.12e-16	331.171	182.961	6.17158	6.75841	Cd52
ENSMUSG00000023905	265.868	-2.86822	0.338442	-8.47477	2.36e-17	5.24e-16	517.878	418.438	77.1447	50.0122	Tnfrsf12a
ENSMUSG00000028676	2705.39	1.0981	0.12958	8.47434	2.36e-17	5.25e-16	1765.68	1679.68	3636.09	3740.1	Srsf10
ENSMUSG00000030452	1380.4	1.34189	0.158367	8.47328	2.39e-17	5.29e-16	820.325	742.008	2052.05	1907.22	Nipa2
ENSMUSG00000002984	716.575	-1.59607	0.18837	-8.47308	2.39e-17	5.29e-16	1022.24	1131.65	356.923	355.492	Tomm40
ENSMUSG00000037533	1876.28	1.19781	0.141415	8.47019	2.45e-17	5.42e-16	1143.05	1135.03	2512.86	2714.18	Rapgef6
ENSMUSG00000027746	1698.36	1.17837	0.139153	8.46818	2.49e-17	5.51e-16	1030.69	1051.18	2363.71	2347.87	Ufm1
ENSMUSG00000021709	8066.65	1.09886	0.129864	8.4616	2.64e-17	5.82e-16	4819.73	5449.86	10690.2	11306.8	Erbin
ENSMUSG00000034165	434.573	-1.93661	0.228877	-8.46138	2.64e-17	5.82e-16	725.705	652.222	173.833	186.532	Ccnd3
ENSMUSG00000079339	3466.83	1.90835	0.225587	8.45947	2.69e-17	5.91e-16	1413.39	1504.34	6697.19	4252.39	Ifit1bl1
ENSMUSG00000059890	2153.89	1.23848	0.146464	8.45585	2.77e-17	6.09e-16	1228.38	1336.63	3170.13	2880.43	Ube4a
ENSMUSG00000064370	58892.5	-1.51611	0.179438	-8.44922	2.93e-17	6.43e-16	100787	73758.6	32485.1	28539.4	mt-Cytb
ENSMUSG00000030788	2309.33	1.25025	0.148023	8.4463	3.01e-17	6.59e-16	1285.82	1448.44	3382.03	3121.03	Rnf141
ENSMUSG00000008475	6565.11	1.02629	0.121519	8.44556	3.03e-17	6.62e-16	4272.28	4375.81	9179.2	8433.14	Arpc5
ENSMUSG00000024346	254.583	-2.40577	0.284886	-8.44468	3.05e-17	6.66e-16	423.257	433.685	84.3449	77.0458	Pfdn1
ENSMUSG00000051285	1120.41	1.41499	0.16759	8.44316	3.09e-17	6.74e-16	652.205	570.059	1625.18	1634.18	Pcmtd1
ENSMUSG00000040046	1022.07	-1.96581	0.232951	-8.43872	3.21e-17	6.98e-16	1606.01	1650.88	498.869	332.514	Tph1
ENSMUSG00000030867	1077	-1.52547	0.180768	-8.4388	3.21e-17	6.98e-16	1460.7	1736.43	547.213	563.651	Plk1
ENSMUSG00000024097	2811.47	1.1146	0.132274	8.42646	3.56e-17	7.74e-16	1849.32	1703.4	3823.29	3869.86	Srsf7
ENSMUSG00000032252	938.114	1.44108	0.171078	8.42354	3.65e-17	7.93e-16	479.016	531.095	1390.66	1351.68	Glce
ENSMUSG00000022811	1563.47	1.41784	0.168391	8.41991	3.77e-17	8.17e-16	903.963	798.76	2112.74	2438.43	Zfp148
ENSMUSG00000041560	691.211	-1.60404	0.190511	-8.41967	3.78e-17	8.17e-16	1084.76	996.12	352.809	331.162	Nop53
ENSMUSG00000039701	1647.84	1.38155	0.164143	8.41671	3.87e-17	8.37e-16	832.997	995.273	2419.26	2343.82	Usp53
ENSMUSG00000020167	585.248	-1.73809	0.206586	-8.4134	3.98e-17	8.6e-16	877.773	924.122	289.036	250.061	Tcf3
ENSMUSG00000025958	1595.35	1.61888	0.192499	8.40981	4.11e-17	8.85e-16	894.67	672.551	2329.77	2484.39	Creb1
ENSMUSG00000025040	586.181	1.69307	0.201334	8.40923	4.13e-17	8.88e-16	288.085	265.971	939.109	851.559	Fundc1
ENSMUSG00000003072	2233.1	-1.27682	0.151862	-8.40779	4.18e-17	8.98e-16	3077.7	3246.71	1400.95	1207.05	Atp5d
ENSMUSG00000036769	853.361	1.46843	0.174694	8.40572	4.25e-17	9.13e-16	430.861	475.19	1243.57	1263.82	Wdr44
ENSMUSG00000034560	1147.91	1.40548	0.167247	8.40362	4.33e-17	9.28e-16	651.36	607.328	1760.96	1572.01	Washc4
ENSMUSG00000028879	2026.92	1.28084	0.152482	8.39993	4.47e-17	9.57e-16	1144.74	1219.74	3064.19	2679.03	Stx12
ENSMUSG00000027193	3527.71	1.09426	0.130278	8.39949	4.48e-17	9.59e-16	2197.39	2303.1	4609.14	5001.22	Api5
ENSMUSG00000037960	332.674	-2.21211	0.263388	-8.39868	4.52e-17	9.64e-16	503.516	591.235	122.403	113.541	Card19
ENSMUSG00000022257	1297.8	1.30801	0.155914	8.38931	4.89e-17	1.04e-15	729.084	764.031	1773.3	1924.79	Laptm4b
ENSMUSG00000000056	681.399	1.52233	0.181571	8.3842	5.11e-17	1.09e-15	353.982	349.828	1008.02	1013.76	Narf
ENSMUSG00000053317	764.065	-1.51948	0.181285	-8.38174	5.22e-17	1.11e-15	1173.46	1092.68	402.181	387.933	Sec61b
ENSMUSG00000032324	5196.71	1.37251	0.163762	8.38111	5.24e-17	1.11e-15	2537.01	3254.33	7328.75	7666.74	Tspan3
ENSMUSG00000024556	2113.05	1.24636	0.148881	8.37148	5.69e-17	1.21e-15	1199.65	1306.14	2813.21	3133.2	Me2
ENSMUSG00000037470	3152	1.04129	0.124534	8.36153	6.19e-17	1.31e-15	2045.32	2077.79	4314.96	4169.94	Uggt1
ENSMUSG00000022672	737.093	1.49043	0.178283	8.35995	6.27e-17	1.33e-15	383.551	390.486	1111.91	1062.42	Prkdc
ENSMUSG00000062397	4022.17	1.07018	0.12803	8.35883	6.33e-17	1.34e-15	2593.61	2596.18	5197.5	5701.39	Zfp706
ENSMUSG00000035674	284.276	-2.31851	0.277709	-8.3487	6.9e-17	1.46e-15	463.809	482.813	86.4021	104.079	Ndufa3
ENSMUSG00000047187	3889.71	1.12647	0.134987	8.34502	7.12e-17	1.5e-15	2340.17	2547.05	5090.52	5581.09	Rab2a
ENSMUSG00000020901	117.427	-4.30671	0.516223	-8.34273	7.26e-17	1.53e-15	238.241	208.372	8.22877	14.8685	Pik3r5
ENSMUSG00000030583	1324.48	-1.78206	0.213632	-8.34172	7.32e-17	1.54e-15	1748.79	2354.77	548.242	646.104	Sipa1l3
ENSMUSG00000039285	2387.8	1.22416	0.146806	8.33861	7.52e-17	1.58e-15	1329.75	1533.14	3338.82	3349.47	Azi2
ENSMUSG00000026361	1172.8	1.27566	0.153002	8.33749	7.59e-17	1.59e-15	692.756	678.48	1656.04	1663.92	Cdc73
ENSMUSG00000046447	1428.19	-1.34848	0.161737	-8.33748	7.59e-17	1.59e-15	1921.13	2180.28	782.762	828.581	Camk2n1
ENSMUSG00000053175	624.269	-2.12396	0.254772	-8.33673	7.64e-17	1.6e-15	1188.67	841.959	219.091	247.358	Bcl3
ENSMUSG00000035227	2121.36	1.37338	0.164823	8.33247	7.92e-17	1.65e-15	1246.96	1115.55	2797.78	3325.14	Spcs2
ENSMUSG00000027882	1334	1.24653	0.149624	8.33108	8.01e-17	1.67e-15	780.618	801.301	1836.04	1918.04	Stxbp3
ENSMUSG00000025076	3120.11	1.35633	0.162859	8.32826	8.2e-17	1.71e-15	1599.25	1906.69	4804.57	4169.94	Casp7
ENSMUSG00000030189	2373.64	-1.18522	0.142415	-8.32232	8.63e-17	1.79e-15	3437.59	3156.07	1393.75	1507.12	Ybx3
ENSMUSG00000001157	834.297	1.51532	0.182087	8.32197	8.65e-17	1.8e-15	412.275	452.32	1173.63	1298.97	Gmcl1
ENSMUSG00000060681	811.869	1.48748	0.178797	8.31938	8.84e-17	1.83e-15	404.671	448.932	1174.66	1219.22	Slc9a6
ENSMUSG00000005034	2709.23	1.29873	0.156138	8.31785	8.96e-17	1.86e-15	1665.99	1465.38	3581.57	4123.98	Prkacb
ENSMUSG00000075227	151.861	-3.20635	0.385618	-8.31484	9.19e-17	1.9e-15	259.361	288.841	30.8579	28.3853	Znhit2
ENSMUSG00000035011	1852.49	-1.33118	0.16031	-8.30377	1.01e-16	2.08e-15	2610.51	2693.59	1144.83	961.045	Zbtb7a
ENSMUSG00000026073	220.452	-5.10477	0.615402	-8.29502	1.09e-16	2.24e-15	210.361	646.292	10.286	14.8685	Il1r2
ENSMUSG00000019982	1330.82	1.46827	0.177013	8.29469	1.09e-16	2.24e-15	643.757	769.113	1850.45	2059.96	Myb
ENSMUSG00000070808	219.452	-2.74162	0.330543	-8.29429	1.09e-16	2.25e-15	426.637	337.122	58.63	55.4189	Bicra
ENSMUSG00000044600	2000.96	1.14587	0.138151	8.29432	1.09e-16	2.25e-15	1205.57	1285.81	2787.5	2724.99	Smim7
ENSMUSG00000056536	1063.12	1.30394	0.157435	8.2824	1.21e-16	2.48e-15	614.188	611.564	1496.61	1530.1	Pign
ENSMUSG00000028670	681.5	-1.55548	0.187814	-8.28203	1.21e-16	2.48e-15	1001.12	1033.39	358.98	332.514	Lypla2
ENSMUSG00000029405	3436.03	1.09989	0.132908	8.27556	1.28e-16	2.62e-15	2101.08	2271.76	4853.95	4517.32	G3bp2
ENSMUSG00000079509	975.792	1.35003	0.163152	8.27465	1.29e-16	2.64e-15	563.498	536.177	1389.63	1413.86	Zfx
ENSMUSG00000014353	2339.58	1.31289	0.158703	8.27263	1.31e-16	2.68e-15	1298.5	1386.61	3042.59	3630.62	Tmem87b
ENSMUSG00000022686	2860.05	1.53972	0.18621	8.2687	1.35e-16	2.76e-15	1372	1555.17	3665.92	4847.13	B3gnt5
ENSMUSG00000024120	1970.4	1.12204	0.135818	8.26137	1.44e-16	2.93e-15	1214.86	1266.33	2701.09	2699.31	Lrpprc
ENSMUSG00000027599	941.731	1.35287	0.163781	8.26027	1.45e-16	2.96e-15	526.326	533.636	1374.2	1332.76	Armc1
ENSMUSG00000046223	569.986	-2.25295	0.272932	-8.25464	1.52e-16	3.1e-15	767.101	1118.09	214.977	179.774	Plaur
ENSMUSG00000024805	923.919	1.4421	0.17473	8.25329	1.54e-16	3.13e-15	469.723	524.318	1309.4	1392.23	Pcgf5
ENSMUSG00000078923	474.608	-1.77122	0.214639	-8.2521	1.56e-16	3.15e-15	756.963	711.514	219.091	210.862	Ube2v1
ENSMUSG00000021336	743.187	2.0177	0.244526	8.25146	1.56e-16	3.17e-15	240.775	348.134	1275.46	1108.38	Slc17a4
ENSMUSG00000044827	1717.05	1.25392	0.151971	8.2511	1.57e-16	3.17e-15	1019.7	1008.83	2270.11	2569.55	Tlr1
ENSMUSG00000005514	911.217	-1.58552	0.192188	-8.24984	1.59e-16	3.2e-15	1240.2	1493.33	442.296	469.033	Por
ENSMUSG00000039865	901.606	1.40381	0.170287	8.24375	1.67e-16	3.37e-15	483.24	505.683	1263.12	1354.38	Slc44a3
ENSMUSG00000021711	858.911	1.51562	0.183934	8.23999	1.72e-16	3.47e-15	460.43	429.45	1185.97	1359.79	Trappc13
ENSMUSG00000020857	1392.14	-1.41147	0.17131	-8.23923	1.73e-16	3.49e-15	2186.41	1860.1	731.332	790.734	Nme2
ENSMUSG00000042305	3333.88	1.17091	0.142129	8.23839	1.75e-16	3.51e-15	1902.55	2198.92	4688.34	4545.7	Tmem183a
ENSMUSG00000090553	1169.14	1.28035	0.155482	8.23469	1.8e-16	3.61e-15	690.222	673.398	1613.87	1699.06	Snrpe
ENSMUSG00000018446	1310.4	-1.29605	0.157473	-8.23029	1.87e-16	3.74e-15	1872.98	1850.78	718.989	798.844	C1qbp
ENSMUSG00000020309	315.165	2.1064	0.256015	8.22765	1.91e-16	3.82e-15	115.741	121.974	543.099	479.847	Chac2
ENSMUSG00000026893	580.171	1.63299	0.198591	8.22288	1.99e-16	3.97e-15	272.034	293.923	907.222	847.504	Gca
ENSMUSG00000021413	2757.76	1.08454	0.131945	8.21965	2.04e-16	4.08e-15	1758.08	1776.24	3605.23	3891.49	Prpf4b
ENSMUSG00000035851	1748.24	1.19028	0.144884	8.21539	2.11e-16	4.22e-15	1112.63	1018.14	2448.06	2414.1	Ythdc1
ENSMUSG00000015950	121.833	-5.68349	0.69294	-8.20199	2.36e-16	4.71e-15	169.81	308.323	5.14298	4.05504	Ncf1
ENSMUSG00000005732	1228.03	-1.2602	0.153813	-8.19304	2.55e-16	5.07e-15	1761.46	1704.25	735.446	710.984	Ranbp1
ENSMUSG00000041301	3255.5	1.80495	0.220371	8.19052	2.6e-16	5.17e-15	1203.88	1693.23	4365.36	5759.51	Cftr
ENSMUSG00000037808	1316.83	1.49257	0.182288	8.18798	2.66e-16	5.27e-15	767.946	613.258	1992.39	1893.71	Fam76b
ENSMUSG00000027646	1031.55	-1.32825	0.162265	-8.18565	2.71e-16	5.37e-15	1443.81	1506.89	578.071	597.443	Src
ENSMUSG00000028173	2775.75	1.04918	0.128222	8.18256	2.78e-16	5.5e-15	1839.18	1777.94	3674.15	3811.74	Wls
ENSMUSG00000032959	871.71	-1.45323	0.177648	-8.1804	2.83e-16	5.59e-15	1339.05	1214.66	454.64	478.495	Pebp1
ENSMUSG00000050697	1542.21	1.176	0.143822	8.17672	2.92e-16	5.76e-15	940.29	952.074	2092.17	2184.32	Prkaa1
ENSMUSG00000058546	153.265	-3.60506	0.441272	-8.1697	3.09e-16	6.1e-15	318.499	247.336	17.4861	29.737	Rpl23a
ENSMUSG00000021981	866.978	1.40053	0.171624	8.16047	3.34e-16	6.57e-15	484.085	468.414	1213.74	1301.67	Cab39l
ENSMUSG00000022797	14146.2	1.6682	0.204487	8.15797	3.41e-16	6.7e-15	6333.65	7210.01	25753	17288	Tfrc
ENSMUSG00000070473	3060.88	-1.53928	0.188729	-8.15605	3.46e-16	6.8e-15	4267.21	4844.23	1797.99	1334.11	Cldn3
ENSMUSG00000037152	977.04	1.4971	0.18362	8.15321	3.54e-16	6.96e-15	483.24	538.718	1337.18	1549.03	Ndufc1
ENSMUSG00000058921	734.115	2.35551	0.288982	8.15104	3.61e-16	7.07e-15	186.706	293.076	1030.65	1426.02	Slc10a5
ENSMUSG00000033623	1941.02	1.13482	0.139242	8.14995	3.64e-16	7.13e-15	1180.22	1249.39	2721.67	2612.8	Pcgf3
ENSMUSG00000039477	1329.26	-1.32972	0.163324	-8.14157	3.9e-16	7.63e-15	1910.99	1893.98	810.534	701.523	Tnrc18
ENSMUSG00000063884	1402.98	1.24488	0.152937	8.13985	3.96e-16	7.73e-15	825.394	840.265	2063.36	1882.89	Ptcd3
ENSMUSG00000021866	1694.67	-1.30272	0.160138	-8.13498	4.12e-16	8.04e-15	2228.65	2594.49	960.709	994.837	Anxa11
ENSMUSG00000024477	1468.47	1.17423	0.144397	8.13195	4.22e-16	8.23e-15	890.446	913.11	2021.19	2049.15	Pggt1b
ENSMUSG00000025949	822.39	1.41997	0.174805	8.12317	4.54e-16	8.84e-15	466.343	428.603	1202.43	1192.18	Pikfyve
ENSMUSG00000074738	108.077	-4.39032	0.540781	-8.11847	4.72e-16	9.18e-15	180.793	232.089	11.3146	8.11009	Fndc10
ENSMUSG00000021027	1808.56	1.23837	0.152544	8.11816	4.73e-16	9.19e-15	1074.62	1078.28	2369.89	2711.47	Ralgapa1
ENSMUSG00000001119	305.672	-4.88511	0.602281	-8.11101	5.02e-16	9.73e-15	938.601	243.948	18.5147	21.6269	Col6a1
ENSMUSG00000062115	272.74	-2.24116	0.276314	-8.11093	5.02e-16	9.73e-15	440.999	459.096	89.4879	101.376	Rai1
ENSMUSG00000028680	363.502	-2.72685	0.336515	-8.10322	5.35e-16	1.04e-14	511.119	753.019	114.174	75.6941	Plk3
ENSMUSG00000015357	1008.46	1.31068	0.161761	8.10259	5.38e-16	1.04e-14	594.757	564.129	1424.61	1450.35	Clpx
ENSMUSG00000078945	2548.57	1.28545	0.158775	8.09607	5.68e-16	1.1e-14	1382.13	1583.97	3870.61	3357.58	Naip2
ENSMUSG00000033955	1306.95	-1.27829	0.157943	-8.09338	5.8e-16	1.12e-14	1770.75	1930.41	742.647	783.975	Tnks1bp1
ENSMUSG00000036282	920.112	1.40692	0.173994	8.08602	6.16e-16	1.19e-14	494.223	513.307	1263.12	1409.8	Naa30
ENSMUSG00000035941	2636.87	1.09737	0.135752	8.08366	6.29e-16	1.21e-14	1715.84	1644.11	3746.15	3441.38	Ibtk
ENSMUSG00000035572	782.147	1.43967	0.178261	8.0762	6.68e-16	1.28e-14	403.826	438.767	1122.2	1163.8	Dcaf10
ENSMUSG00000020863	2202.24	1.1399	0.141212	8.07226	6.9e-16	1.32e-14	1410.86	1338.32	2895.5	3164.29	Luc7l3
ENSMUSG00000042473	1115.94	1.32526	0.164189	8.07159	6.94e-16	1.33e-14	600.671	672.551	1586.1	1604.45	Tbc1d8b
ENSMUSG00000026177	191.045	-5.44918	0.675131	-8.07129	6.96e-16	1.33e-14	182.482	564.976	11.3146	5.40672	Slc11a1
ENSMUSG00000042608	962.421	-1.38744	0.17196	-8.06842	7.12e-16	1.36e-14	1458.17	1327.31	545.156	519.046	Stk40
ENSMUSG00000040648	2490.5	1.10823	0.137363	8.06794	7.15e-16	1.36e-14	1526.6	1629.71	3279.17	3526.54	Ppip5k2
ENSMUSG00000031352	824.135	1.41526	0.175439	8.06697	7.21e-16	1.37e-14	452.826	446.391	1249.74	1147.58	Hccs
ENSMUSG00000026581	147.716	-3.23546	0.401183	-8.06481	7.33e-16	1.4e-14	284.706	249.03	24.6863	32.4403	Sell
ENSMUSG00000026767	1200.73	1.32034	0.163886	8.05645	7.85e-16	1.49e-14	688.532	685.256	1820.62	1608.5	Mindy3
ENSMUSG00000005575	687.69	-1.50473	0.186909	-8.05057	8.24e-16	1.57e-14	985.066	1048.64	350.751	366.306	Ube2m
ENSMUSG00000020088	2558.21	1.08445	0.134729	8.04914	8.34e-16	1.58e-14	1677.82	1600.91	3353.22	3600.88	Sar1a
ENSMUSG00000037966	255.405	-2.51385	0.3125	-8.04432	8.67e-16	1.64e-14	386.085	482.813	68.916	83.8042	Ninj1
ENSMUSG00000061904	14426	0.86245	0.10726	8.04073	8.93e-16	1.69e-14	10125.2	10350.8	18585.7	18642.4	Slc25a3
ENSMUSG00000022906	1367.88	1.56812	0.195224	8.03243	9.56e-16	1.81e-14	726.549	653.916	2308.17	1782.87	Parp9
ENSMUSG00000043998	1323.39	1.20442	0.149994	8.02981	9.76e-16	1.84e-14	801.739	800.454	1893.65	1797.74	Mgat2
ENSMUSG00000009035	362.089	-2.04946	0.255243	-8.02943	9.79e-16	1.85e-14	604.05	563.282	155.318	125.706	Tmem184b
ENSMUSG00000032253	1858.33	1.43127	0.178267	8.02876	9.85e-16	1.86e-14	1122.77	887.699	2595.15	2827.72	Phip
ENSMUSG00000028261	956.729	1.32859	0.165565	8.02455	1.02e-15	1.92e-14	538.998	550.577	1324.83	1412.51	Ndufaf4
ENSMUSG00000011877	897.565	-1.50191	0.187168	-8.0244	1.02e-15	1.92e-14	1227.53	1426.42	487.555	448.758	Git1
ENSMUSG00000038880	119.443	-3.74333	0.466514	-8.02405	1.02e-15	1.92e-14	217.12	227.007	13.3718	20.2752	Mrps34
ENSMUSG00000021706	704.791	1.49153	0.18593	8.02197	1.04e-15	1.95e-14	357.361	382.015	999.796	1079.99	Zfyve16
ENSMUSG00000033938	424.41	-1.85349	0.2312	-8.01683	1.09e-15	2.03e-14	707.963	621.728	184.119	183.829	Ndufb7
ENSMUSG00000063838	529.492	-1.68535	0.210253	-8.01582	1.09e-15	2.05e-14	764.567	851.276	256.121	246.006	Cdc42ep5
ENSMUSG00000063108	783.302	1.42695	0.178051	8.01431	1.11e-15	2.07e-14	441.843	407.427	1120.14	1163.8	Zfp26
ENSMUSG00000046836	1729.9	1.10976	0.138498	8.01284	1.12e-15	2.09e-14	1086.44	1104.54	2348.29	2380.31	Brox
ENSMUSG00000040969	1521.98	1.79059	0.223768	8.00197	1.22e-15	2.28e-14	577.015	787.748	2064.39	2658.76	Arhgef38
ENSMUSG00000037652	1436.71	1.3645	0.170751	7.99117	1.34e-15	2.49e-14	858.342	748.784	1933.76	2205.94	Phc3
ENSMUSG00000029863	1702.08	1.40196	0.175657	7.98125	1.45e-15	2.69e-14	1039.98	829.253	2534.46	2404.64	Casp2
ENSMUSG00000037236	1434.11	1.30511	0.163539	7.98043	1.46e-15	2.71e-14	890.446	762.337	2077.76	2005.89	Matr3
ENSMUSG00000032712	1209.06	1.21792	0.15264	7.97904	1.47e-15	2.74e-14	719.791	734.385	1720.84	1661.22	Resf1
ENSMUSG00000020390	1510.03	1.14899	0.144067	7.97537	1.52e-15	2.82e-14	952.118	924.969	2053.08	2109.97	Ube2b
ENSMUSG00000030793	1833.36	1.45441	0.182506	7.96912	1.6e-15	2.96e-14	1024.77	935.133	2360.63	3012.9	Pycard
ENSMUSG00000024858	1465.93	-1.16576	0.146291	-7.96877	1.6e-15	2.96e-14	2060.53	1995.63	915.451	892.11	Grk2
ENSMUSG00000020594	3803.13	0.976381	0.122551	7.96717	1.62e-15	3e-14	2624.87	2501.31	4995.89	5090.43	Pum2
ENSMUSG00000098188	1066.42	1.28899	0.161827	7.96524	1.65e-15	3.04e-14	607.429	631.046	1460.61	1566.6	Sowahc
ENSMUSG00000031953	484.675	1.68037	0.211035	7.96252	1.69e-15	3.11e-14	218.81	242.254	743.675	733.963	Tmem170
ENSMUSG00000032440	2419.14	-1.13596	0.142703	-7.96034	1.72e-15	3.16e-14	3207.8	3441.53	1439.01	1588.23	Tgfbr2
ENSMUSG00000028430	571.483	-1.68878	0.212203	-7.95834	1.74e-15	3.21e-14	805.118	939.368	264.349	277.095	Nol6
ENSMUSG00000021211	1868.4	1.26512	0.159	7.95676	1.77e-15	3.24e-14	1092.36	1102.85	2418.23	2860.16	Akr1c12
ENSMUSG00000020570	7488.18	1.31826	0.165801	7.95083	1.85e-15	3.4e-14	3723.14	4850.16	10392.9	10986.5	Sypl
ENSMUSG00000023904	166.668	-2.89241	0.363892	-7.94854	1.89e-15	3.46e-14	286.396	300.7	34.9723	44.6055	Hcfc1r1
ENSMUSG00000055436	3953.4	1.01905	0.128211	7.94817	1.89e-15	3.46e-14	2733.01	2491.99	5333.27	5255.34	Srsf11
ENSMUSG00000029787	2223.95	1.34405	0.169148	7.94602	1.93e-15	3.52e-14	1126.15	1387.45	3039.5	3342.71	Avl9
ENSMUSG00000032515	134.59	-3.64155	0.458464	-7.94294	1.97e-15	3.61e-14	239.085	260.042	25.7149	13.5168	Csrnp1
ENSMUSG00000031381	1402.41	1.32456	0.166886	7.93692	2.07e-15	3.78e-14	731.618	869.064	2005.76	2003.19	Piga
ENSMUSG00000019943	3779.05	0.959564	0.120919	7.9356	2.09e-15	3.82e-14	2527.72	2605.5	4954.75	5028.25	Atp2b1
ENSMUSG00000024730	6196.38	-0.982527	0.123929	-7.92816	2.22e-15	4.05e-14	7899.96	8557.65	4276.9	4050.99	Ms4a8a
ENSMUSG00000039041	860.989	-1.36833	0.17263	-7.92637	2.26e-15	4.1e-14	1217.39	1265.48	494.755	466.33	Adrm1
ENSMUSG00000063052	867.564	1.37197	0.173282	7.91756	2.42e-15	4.4e-14	464.654	502.295	1217.86	1285.45	Lrrc40
ENSMUSG00000008348	770.282	-1.77277	0.22404	-7.91274	2.52e-15	4.57e-14	1020.55	1362.89	343.551	354.14	Ubc
ENSMUSG00000027086	606.593	1.53397	0.193899	7.91115	2.55e-15	4.62e-14	309.206	313.405	862.992	940.77	Fastkd1
ENSMUSG00000048163	110.863	-4.20477	0.531656	-7.90883	2.6e-15	4.7e-14	213.741	207.525	15.4289	6.75841	Selplg
ENSMUSG00000070372	3014.71	0.99559	0.12593	7.90591	2.66e-15	4.81e-14	1996.32	2031.2	3934.38	4096.95	Capza1
ENSMUSG00000028042	1075.14	-1.63205	0.206468	-7.90458	2.69e-15	4.85e-14	1497.03	1755.92	589.386	458.22	Zbtb7b
ENSMUSG00000030002	3140.78	1.00021	0.126551	7.90365	2.71e-15	4.88e-14	2152.61	2034.59	4162.73	4213.19	Dusp11
ENSMUSG00000037669	1591.38	1.37862	0.174456	7.90238	2.74e-15	4.93e-14	969.014	798.76	2179.6	2418.16	Ldah
ENSMUSG00000042423	470.342	-1.92586	0.243722	-7.90186	2.75e-15	4.94e-14	735.843	754.714	223.205	167.608	Fbrs
ENSMUSG00000022664	601.875	1.51687	0.192029	7.89916	2.81e-15	5.05e-14	301.603	321.876	900.022	884	Slc35a5
ENSMUSG00000036707	5897.67	0.987626	0.125052	7.89771	2.84e-15	5.1e-14	3783.13	4125.09	7633.21	8049.26	Cab39
ENSMUSG00000090264	318.761	-2.04082	0.258421	-7.89724	2.85e-15	5.11e-14	494.223	531.095	117.26	132.465	Eif4ebp3
ENSMUSG00000022200	3047.76	1.11965	0.14181	7.89543	2.89e-15	5.18e-14	1854.39	1987.16	3924.1	4425.4	Golph3
ENSMUSG00000026822	1175.83	-8.13485	1.03048	-7.89427	2.92e-15	5.23e-14	1201.34	3485.57	12.3432	4.05504	Lcn2
ENSMUSG00000022964	1995.43	1.38061	0.174982	7.88998	3.02e-15	5.4e-14	1222.46	992.732	3063.16	2703.36	Tmem50b
ENSMUSG00000023921	1062.2	1.29897	0.164713	7.88624	3.11e-15	5.56e-14	595.602	631.893	1449.29	1572.01	Mmut
ENSMUSG00000034566	2564.09	1.172	0.148638	7.88493	3.15e-15	5.61e-14	1580.67	1571.26	3279.17	3825.26	Atp5h
ENSMUSG00000041408	2941.26	0.996091	0.126345	7.88388	3.17e-15	5.65e-14	1928.74	1999.86	3870.61	3965.83	Wapl
ENSMUSG00000029119	517.241	-1.88497	0.239162	-7.88157	3.23e-15	5.75e-14	720.636	908.028	233.491	206.807	Man2b2
ENSMUSG00000038776	277.34	-2.21047	0.280646	-7.87636	3.37e-15	5.99e-14	422.412	489.59	94.6309	102.728	Ephx1
ENSMUSG00000028217	18578.8	1.11619	0.141845	7.86909	3.57e-15	6.34e-14	10676.1	12784.4	26408.2	24446.5	Cdh17
ENSMUSG00000003528	775.5	-1.56621	0.199107	-7.86621	3.66e-15	6.48e-14	1078	1241.76	418.639	363.602	Slc25a1
ENSMUSG00000040520	566.891	1.53934	0.195731	7.86456	3.7e-15	6.56e-14	287.24	293.076	820.82	866.428	Manea
ENSMUSG00000018427	406.512	1.86919	0.237717	7.8631	3.75e-15	6.63e-14	190.086	159.244	613.044	663.675	Ypel2
ENSMUSG00000028080	3046.48	0.974271	0.12391	7.86271	3.76e-15	6.64e-14	2036.87	2073.56	4043.41	4032.07	Lrba
ENSMUSG00000044030	366.129	-2.29598	0.29204	-7.86189	3.78e-15	6.68e-14	501.826	714.903	123.432	124.355	Irf2bp1
ENSMUSG00000002428	1149.67	1.40587	0.178892	7.85873	3.88e-15	6.84e-14	661.498	598.011	1534.67	1804.49	Hltf
ENSMUSG00000047459	530.323	-1.70137	0.216595	-7.8551	3.99e-15	7.03e-14	838.066	783.513	229.377	270.336	Dynlrb1
ENSMUSG00000029455	2143.18	-1.406	0.178993	-7.85505	4e-15	7.03e-14	2972.94	3249.25	1028.6	1321.94	Aldh2
ENSMUSG00000022346	761.942	-2.08343	0.265278	-7.85376	4.04e-15	7.1e-14	1033.22	1431.5	243.777	339.272	Myc
ENSMUSG00000021054	948.706	1.41377	0.180018	7.85349	4.05e-15	7.11e-14	551.671	483.66	1314.55	1444.95	Sgpp1
ENSMUSG00000074093	328.949	1.99989	0.25492	7.84518	4.32e-15	7.58e-14	141.086	121.974	499.898	552.838	Svip
ENSMUSG00000026349	1679.07	1.12422	0.143317	7.84433	4.35e-15	7.63e-14	1092.36	1019.84	2314.34	2289.75	Ccnt2
ENSMUSG00000028132	994.619	1.70885	0.217977	7.83957	4.52e-15	7.91e-14	443.533	487.896	1289.86	1757.19	Tmem56
ENSMUSG00000019872	3633.26	0.991428	0.126559	7.83375	4.74e-15	8.28e-14	2484.63	2378.49	4686.29	4983.65	Smpdl3a
ENSMUSG00000002603	194.453	-3.8595	0.492899	-7.8302	4.87e-15	8.51e-14	485.774	241.407	19.5433	31.0887	Tgfb1
ENSMUSG00000033411	747.044	1.40357	0.179291	7.82847	4.94e-15	8.62e-14	425.792	393.874	1083.11	1085.4	Ctdspl2
ENSMUSG00000041220	1774.95	1.1699	0.149502	7.82532	5.06e-15	8.82e-14	1033.22	1151.13	2394.57	2520.89	Elovl6
ENSMUSG00000024758	4752.51	1.04978	0.134187	7.82327	5.15e-15	8.96e-14	2891.84	3300.07	6476.04	6342.09	Rtn3
ENSMUSG00000026753	1534.39	1.15778	0.148117	7.81662	5.43e-15	9.42e-14	951.273	947.839	2032.51	2205.94	Ppp6c
ENSMUSG00000030717	798.504	-2.44827	0.313208	-7.81675	5.42e-15	9.42e-14	1388.05	1309.53	166.633	329.81	Nupr1
ENSMUSG00000027466	1022.64	-1.34708	0.172524	-7.80809	5.81e-15	1.01e-13	1417.62	1519.59	609.958	543.376	Rbck1
ENSMUSG00000041444	2810.44	1.00081	0.128229	7.80492	5.95e-15	1.03e-13	1916.91	1828.76	3701.92	3794.17	Arhgap32
ENSMUSG00000031604	4775.12	1.58767	0.203432	7.80443	5.98e-15	1.03e-13	1967.6	2801.16	7789.56	6542.14	Msmo1
ENSMUSG00000073411	8605.36	-0.965622	0.123885	-7.79447	6.47e-15	1.12e-13	11525.1	11241.1	6141.75	5513.51	H2-D1
ENSMUSG00000026021	1472.3	1.12652	0.144564	7.79249	6.57e-15	1.14e-13	941.135	908.875	2017.08	2022.12	Sumo1
ENSMUSG00000029221	1547.27	1.16781	0.149889	7.79112	6.64e-15	1.15e-13	968.169	937.674	2044.85	2238.38	Slc30a9
ENSMUSG00000078440	282.461	-2.32164	0.298001	-7.79072	6.66e-15	1.15e-13	453.671	488.743	109.031	78.3975	Dohh
ENSMUSG00000028249	6732.59	0.877427	0.112627	7.79054	6.67e-15	1.15e-13	4700.61	4791.71	8761.59	8676.44	Sdcbp
ENSMUSG00000015714	1244.03	-1.21834	0.156417	-7.78904	6.75e-15	1.16e-13	1788.49	1692.39	769.39	725.853	Cers2
ENSMUSG00000031328	1540.8	-1.89691	0.24361	-7.78664	6.88e-15	1.18e-13	2940.84	1918.55	711.789	592.036	Flna
ENSMUSG00000039428	828.226	1.41805	0.182153	7.78492	6.98e-15	1.2e-13	441.843	459.943	1128.37	1282.75	Tmem135
ENSMUSG00000072501	1577.03	1.23974	0.159358	7.77957	7.28e-15	1.25e-13	930.997	946.145	2379.14	2051.85	Phf20l1
ENSMUSG00000041506	201.233	-2.6175	0.336545	-7.77757	7.39e-15	1.27e-13	344.689	348.134	64.8016	47.3088	Rrp9
ENSMUSG00000038733	3228.2	0.983764	0.126587	7.77143	7.76e-15	1.33e-13	2183.87	2152.33	4160.67	4415.94	Wdr26
ENSMUSG00000000605	1737.54	1.12118	0.144322	7.7686	7.94e-15	1.36e-13	1121.93	1067.27	2460.4	2300.56	Clcn4
ENSMUSG00000038279	584.471	-1.5526	0.199943	-7.76525	8.15e-15	1.39e-13	831.308	912.263	298.293	296.018	Nop2
ENSMUSG00000013662	2543.43	1.12938	0.145441	7.76525	8.15e-15	1.39e-13	1564.62	1626.32	3257.57	3725.23	Atad1
ENSMUSG00000028603	2446.76	1.18629	0.152795	7.76398	8.23e-15	1.4e-13	1427.75	1559.4	3155.73	3644.13	Scp2
ENSMUSG00000026150	1342.52	1.1574	0.149142	7.76041	8.47e-15	1.44e-13	851.584	810.618	1841.19	1866.67	Mff
ENSMUSG00000032407	1865.43	1.0648	0.137221	7.7597	8.51e-15	1.45e-13	1188.67	1224.82	2557.09	2491.15	U2surp
ENSMUSG00000026269	1338.07	-1.23081	0.15862	-7.75949	8.53e-15	1.45e-13	1885.65	1868.57	846.535	751.535	Rnpepl1
ENSMUSG00000048992	4464.81	-1.14087	0.147054	-7.75814	8.62e-15	1.46e-13	5612.17	6675.53	2853.33	2718.23	Prss32
ENSMUSG00000022141	2341.11	1.04963	0.135328	7.7562	8.75e-15	1.48e-13	1584.05	1466.23	3148.53	3165.64	Nipbl
ENSMUSG00000028851	742.614	-1.38063	0.178034	-7.75491	8.84e-15	1.5e-13	1080.53	1065.58	409.381	414.966	Nudc
ENSMUSG00000043866	581.653	-1.91057	0.246413	-7.75354	8.94e-15	1.51e-13	965.635	870.758	203.662	286.556	Taf10
ENSMUSG00000058835	3582.49	1.01319	0.130695	7.7523	9.02e-15	1.52e-13	2257.37	2490.3	4818.97	4763.32	Abi1
ENSMUSG00000042396	1335.72	1.16519	0.150305	7.75216	9.03e-15	1.52e-13	847.359	800.454	1868.96	1826.12	Rbm7
ENSMUSG00000015759	1153.02	1.41962	0.183211	7.74855	9.3e-15	1.57e-13	660.653	593.776	1527.47	1830.18	Cnih1
ENSMUSG00000039217	1705.3	1.74148	0.22488	7.74402	9.63e-15	1.62e-13	876.928	692.88	2185.77	3065.61	Il18
ENSMUSG00000035478	675.062	-1.47032	0.189973	-7.73963	9.97e-15	1.68e-13	1020.55	963.086	343.551	373.064	Mbd3
ENSMUSG00000106734	614.163	1.46051	0.188735	7.73842	1.01e-14	1.69e-13	333.706	321.029	898.993	902.923	Gm20559
ENSMUSG00000031600	1247.43	1.20557	0.155799	7.738	1.01e-14	1.7e-13	722.325	786.901	1751.7	1728.8	Vps37a
ENSMUSG00000024072	1061.36	1.46076	0.188791	7.73741	1.01e-14	1.7e-13	604.895	526.012	1423.58	1690.95	Yipf4
ENSMUSG00000036402	4831.79	0.94691	0.122437	7.73387	1.04e-14	1.75e-13	3196.82	3404.26	6231.24	6494.83	Gng12
ENSMUSG00000039529	8493.12	1.04126	0.13466	7.73253	1.05e-14	1.76e-13	5145.83	5963.17	11137.6	11725.8	Atp8b1
ENSMUSG00000021188	2013.21	1.16119	0.150311	7.72527	1.12e-14	1.87e-13	1157.41	1330.7	2754.58	2810.15	Trip11
ENSMUSG00000052459	2489.68	1.15356	0.149328	7.725	1.12e-14	1.87e-13	1444.65	1644.11	3586.72	3283.23	Atp6v1a
ENSMUSG00000073982	363.12	-1.85712	0.240417	-7.72458	1.12e-14	1.87e-13	588.843	549.73	162.518	151.388	Rhog
ENSMUSG00000020064	1546.52	1.27592	0.165181	7.72436	1.12e-14	1.87e-13	955.497	852.97	2333.89	2043.74	Herc4
ENSMUSG00000013663	2191.91	1.23511	0.159898	7.72438	1.12e-14	1.87e-13	1410.01	1203.65	2914.01	3239.98	Pten
ENSMUSG00000071172	5285.54	1.01406	0.131318	7.72212	1.14e-14	1.9e-13	3676.68	3325.48	7336.98	6803.01	Srsf3
ENSMUSG00000026434	4102.93	1.09361	0.141781	7.71337	1.23e-14	2.04e-13	2547.99	2689.36	5998.77	5175.59	Nucks1
ENSMUSG00000078974	521.638	-1.66113	0.215456	-7.70982	1.26e-14	2.09e-13	781.463	802.995	230.406	271.688	Sec61g
ENSMUSG00000034341	558.863	-2.0837	0.270291	-7.70911	1.27e-14	2.1e-13	898.049	912.263	260.235	164.905	Wbp2
ENSMUSG00000037447	185.859	-2.6862	0.348471	-7.70854	1.27e-14	2.11e-13	354.826	288.841	52.4584	47.3088	Arid5a
ENSMUSG00000026502	1020.17	1.22847	0.159386	7.70752	1.28e-14	2.12e-13	617.567	603.093	1442.09	1417.91	Desi2
ENSMUSG00000026773	766.355	-1.91297	0.248214	-7.70692	1.29e-14	2.13e-13	1026.46	1396.77	361.037	281.15	Pfkfb3
ENSMUSG00000000171	3285.72	1.0085	0.130865	7.70643	1.29e-14	2.14e-13	2087.56	2276	4320.11	4459.2	Sdhd
ENSMUSG00000024231	1086.97	1.20363	0.156225	7.70444	1.31e-14	2.17e-13	665.722	650.527	1511.01	1520.64	Cul2
ENSMUSG00000100826	231.58	2.19795	0.285312	7.70369	1.32e-14	2.18e-13	85.3273	80.4689	388.809	371.712	Snhg14
ENSMUSG00000029655	1261.71	1.15693	0.150204	7.70236	1.34e-14	2.2e-13	776.394	786.054	1717.76	1766.65	N4bp2l2
ENSMUSG00000020101	133.396	-4.09907	0.532199	-7.70213	1.34e-14	2.2e-13	298.223	206.678	20.5719	8.11009	Vsir
ENSMUSG00000027589	922.44	1.61718	0.210045	7.6992	1.37e-14	2.25e-13	502.671	404.039	1261.06	1521.99	Pcmtd2
ENSMUSG00000025991	224.954	3.40229	0.441913	7.69901	1.37e-14	2.25e-13	54.9136	22.8701	459.783	362.251	Cps1
ENSMUSG00000025982	7258.53	0.920311	0.119547	7.69834	1.38e-14	2.26e-13	5204.12	4833.22	9320.11	9676.69	Sf3b1
ENSMUSG00000029823	3778.45	0.926034	0.120323	7.69622	1.4e-14	2.29e-13	2614.73	2597.03	5010.29	4891.73	Luc7l2
ENSMUSG00000072620	253.88	-3.12718	0.406543	-7.69213	1.45e-14	2.37e-13	359.895	552.271	66.8588	36.4954	Slfn2
ENSMUSG00000075703	3309.14	0.938965	0.122072	7.69191	1.45e-14	2.37e-13	2269.2	2268.38	4373.59	4325.38	Selenoi
ENSMUSG00000013858	1023.66	-1.2935	0.168192	-7.69065	1.46e-14	2.39e-13	1526.6	1381.52	590.414	596.091	Tmem259
ENSMUSG00000046351	432.256	1.66144	0.216051	7.69	1.47e-14	2.4e-13	204.448	210.913	667.559	646.104	Zfp322a
ENSMUSG00000018849	1242.16	-1.16404	0.151435	-7.68669	1.51e-14	2.46e-13	1717.53	1717.8	760.133	773.162	Wwc1
ENSMUSG00000074892	16302.1	1.24725	0.162265	7.68648	1.51e-14	2.46e-13	10901.6	8425.52	22037.7	23843.7	B3galt5
ENSMUSG00000031197	860.707	1.3628	0.177363	7.68367	1.55e-14	2.51e-13	473.947	489.59	1169.51	1309.78	Vbp1
ENSMUSG00000026623	2243.95	1.49304	0.194412	7.67977	1.59e-14	2.59e-13	1366.93	985.956	3327.51	3295.4	Lpgat1
ENSMUSG00000059108	192.373	-5.89399	0.767545	-7.67902	1.6e-14	2.6e-13	140.241	616.646	7.20018	5.40672	Ifitm6
ENSMUSG00000039841	735.865	1.36496	0.177772	7.67812	1.61e-14	2.62e-13	402.982	420.132	1047.11	1073.23	Zfp800
ENSMUSG00000029669	542.232	2.39618	0.312234	7.6743	1.66e-14	2.69e-13	188.396	157.55	672.702	1150.28	Tspan12
ENSMUSG00000034892	1541.96	-1.96489	0.256137	-7.67124	1.7e-14	2.76e-13	2730.47	2177.74	482.412	777.217	Rps29
ENSMUSG00000008683	6788.97	1.28463	0.167477	7.67052	1.71e-14	2.77e-13	4403.23	3499.13	8915.87	10337.7	Rps15a
ENSMUSG00000056153	1051.17	1.31995	0.172157	7.6671	1.76e-14	2.84e-13	605.739	596.317	1396.83	1605.8	Socs6
ENSMUSG00000018481	1656.6	1.08437	0.141452	7.66595	1.78e-14	2.86e-13	1055.19	1068.12	2201.2	2301.91	Appbp2
ENSMUSG00000032423	3969.6	1.00266	0.130828	7.66395	1.8e-14	2.9e-13	2717.8	2569.08	5534.88	5056.64	Syncrip
ENSMUSG00000025979	1407.76	1.13146	0.147673	7.66193	1.83e-14	2.95e-13	860.032	904.64	1913.19	1953.18	Mob4
ENSMUSG00000029267	842.223	1.30591	0.170631	7.65343	1.96e-14	3.15e-13	474.792	495.519	1219.92	1178.67	Mtf2
ENSMUSG00000024317	674.116	1.45452	0.190065	7.65273	1.97e-14	3.16e-13	339.62	381.168	974.081	1001.6	Rnf138
ENSMUSG00000003721	857.461	1.30661	0.170784	7.65066	2e-14	3.21e-13	498.447	488.743	1182.89	1259.77	Insig2
ENSMUSG00000009863	2808.1	1.27362	0.166508	7.64899	2.03e-14	3.25e-13	1557.01	1728.81	3563.06	4383.5	Sdhb
ENSMUSG00000022016	1618.79	1.19439	0.156208	7.64617	2.07e-14	3.32e-13	991.824	976.638	2099.37	2407.34	Akap11
ENSMUSG00000036087	1596.74	1.08384	0.141818	7.64247	2.13e-14	3.41e-13	1009.57	1037.63	2144.62	2195.13	Slain2
ENSMUSG00000035967	1205.82	1.29036	0.168846	7.64223	2.13e-14	3.41e-13	751.894	647.986	1752.73	1670.68	Ints6l
ENSMUSG00000035203	1688.26	-1.32959	0.174021	-7.64042	2.17e-14	3.46e-13	2270.89	2561.45	1050.2	870.483	Epn1
ENSMUSG00000030016	1497.47	1.28985	0.168823	7.64027	2.17e-14	3.46e-13	926.773	811.465	1986.22	2265.42	Zfp638
ENSMUSG00000026914	1750.63	1.07542	0.140776	7.63926	2.18e-14	3.48e-13	1159.1	1094.38	2360.63	2388.42	Psmd14
ENSMUSG00000034042	1319.32	1.20151	0.157345	7.63612	2.24e-14	3.56e-13	784.842	814.006	1745.53	1932.9	Gpbp1l1
ENSMUSG00000017404	4774.94	-1.40015	0.183431	-7.63313	2.29e-14	3.64e-13	7319.56	6529.84	2232.05	3018.3	Rpl19
ENSMUSG00000053510	2291.45	1.03263	0.135286	7.63293	2.29e-14	3.65e-13	1532.51	1477.24	3174.25	2981.81	Nrd1
ENSMUSG00000034255	1388.19	-1.55675	0.204042	-7.62957	2.36e-14	3.74e-13	1757.24	2386.96	709.732	698.819	Arhgap27
ENSMUSG00000035762	613.992	1.54075	0.201953	7.62925	2.36e-14	3.74e-13	310.896	317.64	981.281	846.152	Tmem161b
ENSMUSG00000001280	2586.91	1.00313	0.131575	7.62398	2.46e-14	3.9e-13	1693.03	1750.83	3354.25	3549.51	Sp1
ENSMUSG00000072704	1353.59	1.27163	0.166838	7.62198	2.5e-14	3.95e-13	814.411	770.807	1769.19	2059.96	Smim10l1
ENSMUSG00000033467	134.724	-3.89629	0.511354	-7.61955	2.55e-14	4.02e-13	287.24	218.537	23.6577	9.46177	Crlf2
ENSMUSG00000025019	967.901	1.28118	0.168168	7.61847	2.57e-14	4.05e-13	586.309	542.106	1332.03	1411.16	Lcor
ENSMUSG00000090124	1252.82	1.48326	0.194721	7.61739	2.59e-14	4.08e-13	680.929	638.669	1608.72	2082.94	Ugt1a7c
ENSMUSG00000035397	184.554	-2.81719	0.369997	-7.6141	2.66e-14	4.19e-13	298.223	348.981	54.5156	36.4954	Klf16
ENSMUSG00000061666	1343	1.25329	0.164635	7.61256	2.69e-14	4.23e-13	779.773	807.23	1754.79	2030.23	Gdpd1
ENSMUSG00000031007	3955.6	1.21398	0.159511	7.61064	2.73e-14	4.29e-13	2135.72	2630.06	5284.93	5771.68	Atp6ap2
ENSMUSG00000019818	6147.2	0.944338	0.124096	7.60977	2.75e-14	4.32e-13	4214.83	4192.85	7693.9	8487.21	Cd164
ENSMUSG00000093674	5506.59	-1.65187	0.217146	-7.60717	2.8e-14	4.4e-13	8825.04	7881.72	2089.08	3230.52	Rpl41
ENSMUSG00000024780	1403.57	1.11114	0.146089	7.60595	2.83e-14	4.44e-13	876.928	899.558	1900.85	1936.96	Cdc37l1
ENSMUSG00000050714	292.18	2.04035	0.268269	7.60562	2.84e-14	4.44e-13	108.138	120.28	436.125	504.177	Zbtb26
ENSMUSG00000027676	158.263	2.7457	0.361052	7.60473	2.86e-14	4.47e-13	39.7068	42.352	246.863	304.128	Ccdc39
ENSMUSG00000022110	1405.88	1.18612	0.155972	7.60472	2.86e-14	4.47e-13	838.066	878.381	1852.5	2054.56	Sucla2
ENSMUSG00000114797	3064.28	1.01936	0.13408	7.60267	2.9e-14	4.53e-13	1943.1	2105.74	3973.47	4234.82	Gm49336
ENSMUSG00000047496	312.579	2.66716	0.350893	7.60108	2.94e-14	4.58e-13	59.1377	110.962	554.414	525.804	Rnf152
ENSMUSG00000001525	6023.92	-1.08687	0.143055	-7.59758	3.02e-14	4.71e-13	8167.77	8217.14	4201.82	3508.96	Tubb5
ENSMUSG00000021638	2106.34	1.31132	0.172616	7.59671	3.04e-14	4.73e-13	1070.39	1349.34	2912.99	3092.65	Ocln
ENSMUSG00000019370	3857.2	-0.974278	0.128353	-7.59059	3.18e-14	4.96e-13	4886.47	5338.05	2598.23	2606.04	Calm3
ENSMUSG00000004937	949.744	-1.34358	0.17705	-7.58874	3.23e-14	5.02e-13	1290.05	1435.73	559.556	513.639	Sgta
ENSMUSG00000018008	121.248	-3.79904	0.500863	-7.58498	3.33e-14	5.17e-13	226.413	225.313	10.286	22.9786	Cyth4
ENSMUSG00000047417	503.127	-1.56689	0.206587	-7.58468	3.33e-14	5.17e-13	751.894	753.019	260.235	247.358	Rexo1
ENSMUSG00000031628	1240.75	1.31584	0.173635	7.57822	3.5e-14	5.43e-13	712.187	710.667	1927.59	1612.56	Casp3
ENSMUSG00000070319	593.035	-1.90633	0.251589	-7.57716	3.53e-14	5.47e-13	970.704	900.405	203.662	297.37	Eif3g
ENSMUSG00000072568	1385.18	1.4515	0.191679	7.57258	3.66e-14	5.66e-13	655.584	827.559	1885.42	2172.15	Lratd2
ENSMUSG00000020280	720.495	1.3898	0.183555	7.57158	3.69e-14	5.7e-13	378.482	417.591	1049.17	1036.74	Pus10
ENSMUSG00000003031	1160.38	1.33677	0.176609	7.5691	3.76e-14	5.8e-13	711.343	604.787	1587.12	1738.26	Cdkn1b
ENSMUSG00000041846	1870.35	1.11391	0.147173	7.56877	3.77e-14	5.81e-13	1249.5	1114.71	2535.49	2581.71	Ppp4r3a
ENSMUSG00000022403	2199.18	1.01713	0.134561	7.55885	4.07e-14	6.27e-13	1497.87	1411.17	2935.61	2952.07	St13
ENSMUSG00000049659	1983.56	1.22098	0.161659	7.55278	4.26e-14	6.56e-13	1093.2	1288.35	2646.58	2906.11	Aftph
ENSMUSG00000022360	1882.94	1.19694	0.158572	7.54828	4.41e-14	6.79e-13	1157.41	1130.8	2838.93	2404.64	Atad2
ENSMUSG00000032637	1770.34	-1.05672	0.140188	-7.53786	4.78e-14	7.34e-13	2422.11	2360.7	1172.6	1125.95	Atxn2l
ENSMUSG00000060032	733.666	-1.62705	0.215881	-7.5368	4.82e-14	7.4e-13	1106.72	1108.78	309.608	409.559	H2afj
ENSMUSG00000050271	561.844	-2.00846	0.266661	-7.5319	5e-14	7.67e-13	798.36	1002.9	262.292	183.829	Prag1
ENSMUSG00000028464	226.873	-2.22666	0.29569	-7.53039	5.06e-14	7.75e-13	362.43	385.404	81.2591	78.3975	Tpm2
ENSMUSG00000028719	10118.4	1.10623	0.146987	7.52598	5.23e-14	8.01e-13	5844.5	6992.32	13102.3	14534.6	Cmpk1
ENSMUSG00000035697	265.883	-4.31205	0.572967	-7.52583	5.24e-14	8.01e-13	754.429	257.5	16.4575	35.1437	Arhgap45
ENSMUSG00000021187	1575.03	1.08074	0.143631	7.52441	5.3e-14	8.09e-13	1034.91	987.65	2166.22	2111.33	Tc2n
ENSMUSG00000035151	761.525	1.31936	0.175439	7.52035	5.46e-14	8.34e-13	428.326	443.002	1071.8	1102.97	Elmod2
ENSMUSG00000033940	603.039	-1.57271	0.209187	-7.51819	5.55e-14	8.47e-13	928.463	875.84	276.692	331.162	Brk1
ENSMUSG00000001131	110.831	-5.22925	0.695654	-7.51703	5.6e-14	8.54e-13	293.154	138.915	7.20018	4.05504	Timp1
ENSMUSG00000025816	644.132	1.38808	0.184757	7.513	5.78e-14	8.8e-13	352.292	359.992	932.937	931.308	Sec61a2
ENSMUSG00000027180	1354.98	1.14776	0.152845	7.50927	5.95e-14	9.04e-13	850.739	834.335	1789.76	1945.07	Fbxo3
ENSMUSG00000026204	95.8934	-4.48945	0.597949	-7.50808	6e-14	9.12e-13	145.31	221.925	8.22877	8.11009	Ptprn
ENSMUSG00000036752	6206.98	-1.31985	0.175827	-7.5065	6.07e-14	9.22e-13	7827.3	9901.06	3879.87	3219.7	Tubb4b
ENSMUSG00000021468	1627.85	1.21267	0.161612	7.50364	6.21e-14	9.41e-13	900.583	1062.19	2310.23	2238.38	Sptlc1
ENSMUSG00000033943	1183.59	1.16146	0.154826	7.50171	6.3e-14	9.54e-13	751.894	710.667	1620.04	1651.75	Mga
ENSMUSG00000046873	844.507	1.40132	0.186804	7.50155	6.31e-14	9.55e-13	497.602	430.297	1279.57	1170.56	Mbtps2
ENSMUSG00000002319	675.418	-1.37989	0.184	-7.4994	6.41e-14	9.7e-13	979.997	971.556	370.295	379.822	Ipo4
ENSMUSG00000020849	7398.52	0.891434	0.118871	7.49917	6.42e-14	9.7e-13	5387.45	4978.06	9550.52	9678.04	Ywhae
ENSMUSG00000049130	131.77	-4.30226	0.573735	-7.49868	6.45e-14	9.73e-13	163.051	338.816	14.4004	10.8134	C5ar1
ENSMUSG00000035597	1280.69	1.23028	0.164157	7.49456	6.65e-14	1e-12	820.325	710.667	1806.22	1785.57	Prpf39
ENSMUSG00000036461	1931.55	1.03643	0.138314	7.49327	6.72e-14	1.01e-12	1262.17	1269.71	2518	2676.33	Elf1
ENSMUSG00000022772	882.491	1.31996	0.176154	7.49321	6.72e-14	1.01e-12	511.964	497.213	1188.03	1332.76	Senp5
ENSMUSG00000029684	2698.87	0.99557	0.132925	7.48973	6.9e-14	1.04e-12	1749.63	1855.87	3493.11	3696.85	Wasl
ENSMUSG00000020330	1532.76	1.26661	0.169137	7.48868	6.96e-14	1.05e-12	819.48	980.873	2242.34	2088.35	Hmmr
ENSMUSG00000061689	419.396	-1.70771	0.22807	-7.48766	7.01e-14	1.05e-12	649.67	635.281	208.805	183.829	Dlgap4
ENSMUSG00000017677	3147.03	1.02435	0.136848	7.48537	7.13e-14	1.07e-12	1995.48	2154.03	4410.62	4028.01	Wsb1
ENSMUSG00000021427	4337.46	0.909822	0.121555	7.48488	7.16e-14	1.07e-12	3054.89	2972.27	5810.54	5512.16	Ssr1
ENSMUSG00000006494	1560.1	1.23425	0.16496	7.48212	7.31e-14	1.09e-12	901.428	960.544	2365.77	2012.65	Pdk1
ENSMUSG00000038127	1549.14	1.13	0.151027	7.48212	7.31e-14	1.09e-12	1007.88	935.133	2048.96	2204.59	Ccdc50
ENSMUSG00000031878	897.241	1.40909	0.188365	7.48067	7.39e-14	1.1e-12	529.705	452.32	1374.2	1232.73	Nae1
ENSMUSG00000025130	13552.9	0.896812	0.119908	7.47914	7.48e-14	1.12e-12	9007.52	9934.94	17941.8	17327.2	P4hb
ENSMUSG00000020952	1043.89	1.21648	0.162661	7.47864	7.51e-14	1.12e-12	652.205	603.94	1437.98	1481.44	Scfd1
ENSMUSG00000096188	5509.17	1.09894	0.146991	7.4762	7.65e-14	1.14e-12	3171.47	3842.18	7503.61	7519.4	Cmtm4
ENSMUSG00000020074	2410.18	1.08647	0.145404	7.47208	7.89e-14	1.17e-12	1648.25	1438.28	3296.65	3257.55	Ccar1
ENSMUSG00000024146	1019.6	1.39606	0.187002	7.46549	8.3e-14	1.23e-12	510.274	612.411	1399.92	1555.79	Cript
ENSMUSG00000024014	260.114	-2.69169	0.360708	-7.46224	8.51e-14	1.26e-12	344.689	556.506	73.0304	66.2324	Pim1
ENSMUSG00000046324	2801.62	1.04345	0.139851	7.46114	8.58e-14	1.27e-12	1725.13	1935.49	3685.46	3860.4	Ermp1
ENSMUSG00000030342	5030.31	1.02351	0.137207	7.45961	8.68e-14	1.29e-12	3070.09	3564.35	6752.74	6734.08	Cd9
ENSMUSG00000020719	16800.5	0.882179	0.118309	7.45657	8.88e-14	1.31e-12	12026.9	11608.7	20762.2	22804.2	Ddx5
ENSMUSG00000031200	262.368	2.30349	0.30892	7.45657	8.88e-14	1.31e-12	72.6549	104.186	453.611	419.021	Mtcp1
ENSMUSG00000002017	1089.58	1.19289	0.160022	7.45457	9.02e-14	1.33e-12	642.912	683.562	1549.07	1482.79	Fam98a
ENSMUSG00000024949	2281.43	-0.977395	0.131115	-7.45447	9.02e-14	1.33e-12	2998.28	3053.58	1531.58	1542.27	Sf1
ENSMUSG00000025234	2688.35	0.978836	0.131312	7.45427	9.04e-14	1.33e-12	1873.82	1745.75	3559.97	3573.85	Arih1
ENSMUSG00000011096	526.496	-1.53789	0.206325	-7.45372	9.07e-14	1.34e-12	753.584	813.159	275.664	263.578	Akt1s1
ENSMUSG00000031467	1424.23	1.08245	0.145273	7.45114	9.25e-14	1.36e-12	918.325	908.875	1911.13	1958.59	Agpat5
ENSMUSG00000031229	2772.69	1.17334	0.157491	7.4502	9.32e-14	1.37e-12	1872.98	1533.99	3853.12	3830.66	Atrx
ENSMUSG00000025283	3931.68	0.90969	0.122139	7.44801	9.48e-14	1.39e-12	2775.25	2687.66	5024.69	5239.12	Sat1
ENSMUSG00000022295	999.588	1.24231	0.166803	7.44776	9.49e-14	1.39e-12	569.412	618.34	1367	1443.6	Atp6v1c1
ENSMUSG00000024193	92.7848	-3.8922	0.522869	-7.44393	9.77e-14	1.43e-12	180.793	166.867	11.3146	12.1651	Phf1
ENSMUSG00000021549	1175.18	1.20402	0.161846	7.43929	1.01e-13	1.48e-12	751.049	671.703	1626.21	1651.75	Rasa1
ENSMUSG00000022564	640.2	-2.27488	0.30594	-7.4357	1.04e-13	1.52e-12	771.325	1351.03	222.177	216.269	Grina
ENSMUSG00000036820	316.15	-1.86575	0.25092	-7.43563	1.04e-13	1.52e-12	485.774	506.53	135.775	136.52	Amdhd2
ENSMUSG00000038323	381.812	1.71731	0.231193	7.42801	1.1e-13	1.61e-12	187.551	168.561	579.1	592.036	1700066M21Rik
ENSMUSG00000020385	1254.5	1.43971	0.193853	7.42679	1.11e-13	1.63e-12	767.101	584.458	1826.79	1839.64	Clk4
ENSMUSG00000027132	730.441	1.39643	0.188042	7.4262	1.12e-13	1.63e-12	429.171	375.239	1073.85	1043.5	Katnbl1
ENSMUSG00000027455	563.586	-1.48015	0.199314	-7.42622	1.12e-13	1.63e-12	855.808	803.842	301.379	293.315	Nsfl1c
ENSMUSG00000078695	603.186	-1.59849	0.215314	-7.42397	1.14e-13	1.66e-12	841.446	971.556	276.692	323.052	Cisd3
ENSMUSG00000020794	1092.61	1.19185	0.160556	7.42327	1.14e-13	1.66e-12	638.688	692.032	1532.61	1507.12	Ube2g1
ENSMUSG00000052155	978.043	1.45758	0.196369	7.42266	1.15e-13	1.67e-12	462.119	581.917	1373.18	1494.96	Acvr2a
ENSMUSG00000005656	1159.98	1.20618	0.162511	7.42213	1.15e-13	1.67e-12	708.808	693.727	1531.58	1705.82	Snx6
ENSMUSG00000041328	1342.75	1.1021	0.148627	7.41519	1.21e-13	1.76e-12	865.101	841.959	1864.85	1799.09	Pcf11
ENSMUSG00000027177	2414.63	1.13097	0.152544	7.41402	1.23e-13	1.78e-12	1623.75	1403.55	3176.31	3454.9	Hipk3
ENSMUSG00000041303	661.698	1.48483	0.20031	7.41265	1.24e-13	1.79e-12	335.396	361.686	1048.14	901.571	Gtf3c3
ENSMUSG00000006360	751.07	-1.71882	0.231988	-7.40906	1.27e-13	1.84e-12	1061.1	1241.76	297.264	404.153	Crip1
ENSMUSG00000020029	5932.87	0.951253	0.128395	7.40879	1.27e-13	1.84e-12	3824.52	4264.85	7645.56	7996.55	Nudt4
ENSMUSG00000026421	607.445	-1.91001	0.257834	-7.40792	1.28e-13	1.85e-12	1135.44	783.513	249.949	260.874	Csrp1
ENSMUSG00000015850	192.15	-2.7915	0.376886	-7.40674	1.29e-13	1.87e-12	363.275	309.17	59.6586	36.4954	Adamtsl4
ENSMUSG00000033487	2678.41	0.973449	0.131442	7.40594	1.3e-13	1.88e-12	1782.58	1832.15	3434.48	3664.41	Fndc3a
ENSMUSG00000062627	886.888	1.24382	0.168001	7.40368	1.32e-13	1.91e-12	540.688	512.46	1233.29	1261.12	Mysm1
ENSMUSG00000041605	1009.74	-1.39634	0.188711	-7.39936	1.37e-13	1.97e-12	1360.17	1567.87	598.643	512.287	Inava
ENSMUSG00000022488	181.261	-2.57049	0.347447	-7.39821	1.38e-13	1.99e-12	338.775	282.065	55.5442	48.6605	Nckap1l
ENSMUSG00000026356	1600.21	1.06917	0.144529	7.39764	1.39e-13	1.99e-12	1000.27	1065.58	2142.57	2192.43	Dars
ENSMUSG00000013846	317.236	-2.4308	0.328692	-7.39537	1.41e-13	2.03e-12	565.188	503.989	74.0589	125.706	St3gal1
ENSMUSG00000028964	616.055	-1.42696	0.193025	-7.39263	1.44e-13	2.07e-12	920.014	875.84	325.036	343.327	Park7
ENSMUSG00000039735	2579.13	0.954189	0.129077	7.39242	1.44e-13	2.07e-12	1779.2	1733.05	3460.2	3344.06	Fnbp1l
ENSMUSG00000097392	396.766	1.74597	0.236211	7.39158	1.45e-13	2.08e-12	197.689	166.867	626.415	596.091	D930016D06Rik
ENSMUSG00000039219	1027.4	1.18536	0.160551	7.38308	1.55e-13	2.21e-12	627.705	627.657	1464.72	1389.53	Arid4b
ENSMUSG00000024737	169.678	-4.68502	0.634821	-7.38007	1.58e-13	2.26e-12	159.672	493.825	14.4004	10.8134	Slc15a3
ENSMUSG00000001128	113.202	-3.66658	0.496923	-7.37858	1.6e-13	2.29e-12	246.689	172.796	14.4004	18.9235	Cfp
ENSMUSG00000019659	269.579	-2.15392	0.291921	-7.37841	1.6e-13	2.29e-12	457.05	422.673	86.4021	112.19	Ccdc12
ENSMUSG00000021728	118.454	-3.14431	0.426458	-7.37308	1.67e-13	2.38e-12	212.051	213.454	22.6291	25.6819	Emb
ENSMUSG00000036093	1508.16	1.21446	0.164749	7.37157	1.69e-13	2.4e-12	930.152	886.005	1938.9	2277.58	Arl5a
ENSMUSG00000034218	1008.26	1.25495	0.170327	7.3679	1.73e-13	2.47e-12	566.033	625.116	1473.98	1367.9	Atm
ENSMUSG00000021036	4027.92	0.946514	0.12849	7.36643	1.75e-13	2.49e-12	2805.66	2697.83	5073.04	5535.13	Sptlc2
ENSMUSG00000009927	3357.04	-1.30294	0.176926	-7.3643	1.78e-13	2.53e-12	5196.52	4357.18	1723.93	2150.52	Rps25
ENSMUSG00000004929	729.961	-1.90212	0.258378	-7.36178	1.81e-13	2.58e-12	986.756	1318	356.923	258.171	Thop1
ENSMUSG00000021950	1447.82	-1.24876	0.169776	-7.35534	1.9e-13	2.7e-12	2173.73	1903.3	911.337	802.899	Anxa8
ENSMUSG00000049606	763.296	1.29314	0.175841	7.35405	1.92e-13	2.73e-12	430.861	454.014	1092.37	1075.94	Zfp644
ENSMUSG00000035696	1457.68	1.11346	0.151487	7.35023	1.98e-13	2.8e-12	963.945	879.229	2022.22	1965.34	Rnf38
ENSMUSG00000044674	911.253	-1.25647	0.170953	-7.34981	1.98e-13	2.81e-12	1320.46	1248.54	520.47	555.541	Fzd1
ENSMUSG00000020190	1488.47	-1.1545	0.15718	-7.34504	2.06e-13	2.91e-12	2055.46	2054.07	983.338	861.021	Mknk2
ENSMUSG00000034120	3339.16	1.03471	0.140882	7.34451	2.07e-13	2.92e-12	2215.13	2166.73	4799.43	4175.34	Srsf2
ENSMUSG00000032410	1317.51	1.38699	0.188868	7.3437	2.08e-13	2.93e-12	759.498	698.809	2130.22	1681.49	Xrn1
ENSMUSG00000028478	1615.51	-1.08097	0.147216	-7.34275	2.09e-13	2.95e-12	2279.34	2108.28	1025.51	1048.9	Clta
ENSMUSG00000009207	770.363	1.48548	0.202474	7.33664	2.19e-13	3.09e-12	382.706	428.603	1241.52	1028.63	Lnpk
ENSMUSG00000001910	1222.93	-1.36609	0.186208	-7.33637	2.19e-13	3.09e-12	1606.86	1918.55	732.361	633.938	Nacc1
ENSMUSG00000026219	4627.12	0.957351	0.13051	7.33547	2.21e-13	3.11e-12	3043.06	3249.25	6395.81	5820.34	Trip12
ENSMUSG00000031075	1650.24	1.5915	0.217009	7.33381	2.24e-13	3.14e-12	957.187	687.797	2721.67	2234.33	Ano1
ENSMUSG00000021518	1540.4	1.21096	0.165142	7.33284	2.25e-13	3.16e-12	847.359	1011.37	2141.54	2161.34	Ptdss1
ENSMUSG00000033793	1474.04	1.09841	0.149858	7.32963	2.31e-13	3.24e-12	900.583	976.638	2042.79	1976.16	Atp6v1h
ENSMUSG00000033417	1391.59	1.0905	0.148812	7.32799	2.34e-13	3.27e-12	902.273	876.687	1945.08	1842.34	Cacul1
ENSMUSG00000026249	153.341	-7.01771	0.957845	-7.32656	2.36e-13	3.31e-12	483.24	125.362	2.05719	2.70336	Serpine2
ENSMUSG00000033287	195.634	-2.3878	0.325936	-7.32598	2.37e-13	3.32e-12	350.602	306.629	65.8302	59.474	Kctd17
ENSMUSG00000053293	969.145	-1.37946	0.188318	-7.32518	2.39e-13	3.33e-12	1297.65	1503.5	573.957	501.474	Pom121
ENSMUSG00000074746	1714.56	1.18998	0.162481	7.32383	2.41e-13	3.36e-12	980.842	1109.62	2533.43	2234.33	Pdzd8
ENSMUSG00000030471	3572.8	1.15179	0.157275	7.32341	2.42e-13	3.37e-12	2342.7	2092.19	4488.8	5367.53	Zdhhc13
ENSMUSG00000021577	5068.18	1.04721	0.143006	7.32288	2.43e-13	3.38e-12	3331.99	3278.05	6248.72	7413.97	Sdha
ENSMUSG00000028599	1623.62	-1.38246	0.188859	-7.32008	2.48e-13	3.45e-12	2063.91	2630.91	953.509	846.152	Tnfrsf1b
ENSMUSG00000028959	600.092	-1.41998	0.193986	-7.32001	2.48e-13	3.45e-12	862.566	885.158	336.351	316.293	Fastk
ENSMUSG00000030082	4250.77	0.913813	0.124936	7.31423	2.59e-13	3.6e-12	2923.94	2972.27	5770.43	5336.44	Sec61a1
ENSMUSG00000004356	2428.88	1.28125	0.175172	7.31428	2.59e-13	3.6e-12	1434.51	1396.77	3007.62	3876.62	Utp20
ENSMUSG00000025607	1750.52	1.02502	0.140164	7.31305	2.61e-13	3.62e-12	1132.07	1174.85	2304.06	2391.12	Copg2
ENSMUSG00000067818	143.41	-7.919	1.08294	-7.31247	2.62e-13	3.64e-12	310.896	260.042	0	2.70336	Myl9
ENSMUSG00000022582	4685.56	-1.27938	0.175024	-7.30975	2.68e-13	3.71e-12	5800.57	7474.29	2918.13	2549.27	Ly6g
ENSMUSG00000024112	181.82	-2.93144	0.401293	-7.30497	2.77e-13	3.84e-12	332.861	309.17	29.8293	55.4189	Cacna1h
ENSMUSG00000008384	330.011	-1.89712	0.259867	-7.30035	2.87e-13	3.97e-12	476.481	564.129	138.861	140.575	Sertad1
ENSMUSG00000024042	116.814	-3.47718	0.476409	-7.29872	2.91e-13	4.01e-12	252.603	176.185	19.5433	18.9235	Sik1
ENSMUSG00000038774	1130.64	1.2618	0.172902	7.29777	2.93e-13	4.04e-12	701.205	629.351	1499.69	1692.3	Ascc3
ENSMUSG00000034653	1238.25	1.12959	0.154807	7.29677	2.95e-13	4.07e-12	793.291	760.643	1752.73	1646.35	Ythdc2
ENSMUSG00000021973	1424.85	1.08315	0.148454	7.29617	2.96e-13	4.08e-12	917.48	909.722	1873.07	1999.14	Micu2
ENSMUSG00000021096	2339.22	0.946285	0.129774	7.29178	3.06e-13	4.21e-12	1607.7	1589.05	3058.02	3102.11	Ppm1a
ENSMUSG00000050812	2661.98	0.94162	0.129184	7.28899	3.12e-13	4.3e-12	1865.37	1780.48	3540.43	3461.66	Ecpas
ENSMUSG00000060450	1795.31	1.12987	0.155019	7.2886	3.13e-13	4.31e-12	1078	1174.85	2611.61	2316.78	Rnf14
ENSMUSG00000014355	3019.85	0.966924	0.132672	7.28805	3.14e-13	4.32e-12	2139.1	1949.04	3967.3	4023.95	Anapc1
ENSMUSG00000059070	5327.75	-0.936616	0.128576	-7.2845	3.23e-13	4.43e-12	7152.29	6844.09	3466.37	3848.24	Rpl18
ENSMUSG00000041801	160.919	-2.71439	0.372673	-7.28356	3.25e-13	4.46e-12	279.637	279.524	49.3726	35.1437	Phlda3
ENSMUSG00000068220	181.004	-6.45248	0.885977	-7.2829	3.27e-13	4.48e-12	609.119	106.727	4.11439	4.05504	Lgals1
ENSMUSG00000037316	421.107	1.64175	0.225521	7.27982	3.34e-13	4.58e-12	201.913	206.678	598.643	677.192	Bag4
ENSMUSG00000028788	8496.72	0.889953	0.122312	7.2761	3.44e-13	4.7e-12	6016.84	5894.56	10483.5	11592	Ptp4a2
ENSMUSG00000031095	930.126	1.30072	0.178782	7.27543	3.45e-13	4.72e-12	500.981	573.447	1370.09	1275.99	Cul4b
ENSMUSG00000040455	788.798	1.38155	0.189898	7.27524	3.46e-13	4.72e-12	453.671	421.826	1224.03	1055.66	Usp45
ENSMUSG00000021614	176.556	-4.08317	0.561272	-7.27486	3.47e-13	4.73e-12	482.395	184.655	21.6005	17.5719	Vcan
ENSMUSG00000027531	2088.43	1.08277	0.148864	7.27351	3.5e-13	4.77e-12	1250.34	1428.96	2887.27	2787.17	Impa1
ENSMUSG00000027770	1169.58	1.11869	0.153845	7.27154	3.55e-13	4.84e-12	742.601	732.69	1632.38	1570.65	Dhx36
ENSMUSG00000029729	733.065	1.453	0.199847	7.27056	3.58e-13	4.87e-12	358.206	426.062	1019.34	1128.65	Zkscan1
ENSMUSG00000048490	1490.98	1.04649	0.144048	7.2649	3.73e-13	5.08e-12	965.635	980.026	2040.74	1977.51	Nrip1
ENSMUSG00000069539	1490.72	1.05685	0.145495	7.26378	3.76e-13	5.11e-12	953.807	981.72	1968.73	2058.61	Scyl2
ENSMUSG00000023913	218.662	-3.40066	0.468232	-7.26275	3.79e-13	5.15e-12	427.481	372.698	55.5442	18.9235	Pla2g7
ENSMUSG00000017548	2159.06	1.07564	0.148251	7.25556	4e-13	5.42e-12	1415.08	1364.58	3120.76	2735.8	Suz12
ENSMUSG00000018442	1294.02	1.14015	0.15719	7.25335	4.07e-13	5.51e-12	778.084	837.724	1846.33	1713.93	Derl2
ENSMUSG00000067365	831.934	1.37173	0.189122	7.25316	4.07e-13	5.51e-12	470.568	457.402	1302.2	1097.57	Tmem128
ENSMUSG00000055044	2188.95	-1.11154	0.153354	-7.24825	4.22e-13	5.71e-12	2822.56	3162	1307.35	1463.87	Pdlim1
ENSMUSG00000028874	112.148	-3.88096	0.535455	-7.24797	4.23e-13	5.72e-12	162.206	257.5	11.3146	17.5719	Fgr
ENSMUSG00000049470	3448.42	0.92368	0.127486	7.24534	4.31e-13	5.82e-12	2325.8	2436.09	4652.34	4379.45	Aff4
ENSMUSG00000056268	1089.6	1.22304	0.168813	7.24494	4.33e-13	5.84e-12	609.119	697.962	1517.18	1534.16	Dennd1b
ENSMUSG00000040760	2662.07	1.15042	0.158836	7.24284	4.39e-13	5.92e-12	1756.39	1550.08	3384.08	3957.72	Appl1
ENSMUSG00000026960	567.836	1.42373	0.196635	7.24049	4.47e-13	6.02e-12	319.344	297.311	812.591	842.097	Arl6ip6
ENSMUSG00000022791	827.051	-1.33007	0.1837	-7.24046	4.47e-13	6.02e-12	1224.15	1143.51	499.898	440.648	Tnk2
ENSMUSG00000023043	3745.76	-1.37554	0.190009	-7.2393	4.51e-13	6.06e-12	5003.9	5809.01	1772.27	2397.88	Krt18
ENSMUSG00000078622	1759.13	1.11566	0.154236	7.23349	4.71e-13	6.32e-12	1150.65	1070.66	2261.88	2553.33	Ccdc47
ENSMUSG00000053846	375.226	1.71254	0.236866	7.23	4.83e-13	6.48e-12	184.172	166.867	603.786	546.079	Lipg
ENSMUSG00000001349	130.797	-5.95443	0.823825	-7.22778	4.91e-13	6.59e-12	116.586	398.109	3.08579	5.40672	Cnn1
ENSMUSG00000022474	263.958	-1.96006	0.271216	-7.22695	4.94e-13	6.62e-12	417.344	422.673	109.031	106.783	Pmm1
ENSMUSG00000020687	1566.98	1.08253	0.149799	7.2265	4.96e-13	6.64e-12	983.376	1027.46	2222.8	2034.28	Cdc27
ENSMUSG00000009376	2522.58	1.03042	0.142594	7.22627	4.96e-13	6.64e-12	1625.44	1691.54	3588.77	3184.56	Met
ENSMUSG00000024276	762.466	1.38268	0.191394	7.22425	5.04e-13	6.74e-12	439.309	405.733	1023.45	1181.37	Zfp397
ENSMUSG00000044308	2073.6	1.01071	0.139937	7.22259	5.1e-13	6.81e-12	1314.55	1436.58	2766.92	2776.35	Ubr3
ENSMUSG00000037075	591.461	1.40171	0.194126	7.22062	5.18e-13	6.9e-12	314.275	335.428	879.45	836.691	Rnf139
ENSMUSG00000022565	6820.72	-1.20759	0.167241	-7.22066	5.17e-13	6.9e-12	8473.59	10566.8	4445.59	3796.87	Plec
ENSMUSG00000022205	1261.47	1.27966	0.177285	7.21812	5.27e-13	7.02e-12	802.584	669.162	1707.47	1866.67	Sub1
ENSMUSG00000052748	446.658	1.54938	0.214821	7.2124	5.5e-13	7.31e-12	231.482	223.619	688.131	643.4	Swt1
ENSMUSG00000025437	1593.38	1.05894	0.146823	7.21235	5.5e-13	7.31e-12	1020.55	1046.1	2068.51	2238.38	Usp33
ENSMUSG00000053870	928.484	1.54314	0.214114	7.20712	5.71e-13	7.6e-12	421.568	526.859	1239.46	1526.05	Fpgt
ENSMUSG00000032705	548.559	1.41331	0.196158	7.20497	5.81e-13	7.71e-12	293.999	304.935	795.105	800.195	Exd2
ENSMUSG00000002718	2452.02	0.925523	0.128466	7.20442	5.83e-13	7.73e-12	1683.74	1699.16	3229.79	3195.37	Cse1l
ENSMUSG00000034932	213.252	-2.21582	0.307612	-7.2033	5.88e-13	7.79e-12	334.551	367.616	79.2019	71.6391	Mrpl54
ENSMUSG00000033543	1062.44	1.29258	0.179525	7.20001	6.02e-13	7.98e-12	658.963	572.6	1420.49	1597.69	Gtf2a2
ENSMUSG00000020078	1430.17	1.09281	0.151822	7.19793	6.11e-13	8.09e-12	946.204	880.076	2004.73	1889.65	Vps26a
ENSMUSG00000111080	389.589	2.20222	0.306053	7.19557	6.22e-13	8.23e-12	173.189	105.033	662.416	617.718	Gm20300
ENSMUSG00000052488	686.962	-1.33996	0.186237	-7.19492	6.25e-13	8.26e-12	967.325	1002.9	403.21	374.416	Cherp
ENSMUSG00000079018	2712.07	-1.38805	0.193004	-7.19184	6.39e-13	8.44e-12	4372.81	3477.95	1675.58	1321.94	Ly6c1
ENSMUSG00000017316	172.478	-3.69797	0.514342	-7.18971	6.49e-13	8.57e-12	242.465	398.956	34.9723	13.5168	Ppy
ENSMUSG00000050737	138.671	-2.73413	0.380291	-7.18957	6.5e-13	8.57e-12	239.085	243.101	36.0009	36.4954	Ptges
ENSMUSG00000043019	2473.41	1.08518	0.150983	7.18743	6.6e-13	8.7e-12	1459.01	1710.18	3292.54	3431.92	Edem3
ENSMUSG00000117284	504.702	1.45478	0.202481	7.18475	6.73e-13	8.86e-12	272.034	267.665	751.904	727.204	Gm7072
ENSMUSG00000033335	2177.79	-1.29482	0.180246	-7.18364	6.79e-13	8.93e-12	2749.06	3440.68	1349.52	1171.91	Dnm2
ENSMUSG00000071660	1243.86	1.12559	0.156696	7.18327	6.81e-13	8.94e-12	784.842	778.431	1629.3	1782.87	Ttc9c
ENSMUSG00000004100	406.991	-1.70835	0.237837	-7.18284	6.83e-13	8.96e-12	577.86	668.315	183.09	198.697	Ppan
ENSMUSG00000040462	899.688	-1.23513	0.171959	-7.18267	6.84e-13	8.97e-12	1234.29	1290.89	515.327	558.244	Os9
ENSMUSG00000024360	4179.34	0.877651	0.122246	7.17938	7e-13	9.18e-12	2871.56	3020.55	5505.05	5320.22	Etf1
ENSMUSG00000027550	528.913	1.54022	0.21458	7.17784	7.08e-13	9.27e-12	294.844	246.489	793.048	781.272	Lrrcc1
ENSMUSG00000020283	613.913	1.62038	0.225786	7.1766	7.15e-13	9.35e-12	315.965	286.3	812.591	1040.79	Pex13
ENSMUSG00000101389	105.187	-5.65738	0.788385	-7.17591	7.18e-13	9.39e-12	295.689	116.892	4.11439	4.05504	Ms4a4a
ENSMUSG00000026814	154.876	-5.27331	0.734884	-7.1757	7.19e-13	9.4e-12	472.257	131.291	5.14298	10.8134	Eng
ENSMUSG00000027111	8988.64	0.955686	0.133247	7.17231	7.37e-13	9.63e-12	6001.64	6230.83	12728.9	10993.2	Itga6
ENSMUSG00000028552	1456.8	1.15072	0.160544	7.16765	7.63e-13	9.95e-12	964.79	844.5	1947.13	2070.78	Eps15
ENSMUSG00000036309	4997.98	0.964172	0.134562	7.16526	7.76e-13	1.01e-11	3244.13	3531.31	6963.6	6252.88	Skp1a
ENSMUSG00000064246	91.5435	-4.68333	0.65416	-7.15931	8.11e-13	1.06e-11	135.172	217.69	9.25737	4.05504	Chil1
ENSMUSG00000040857	192.626	-2.66466	0.372786	-7.14796	8.81e-13	1.15e-11	370.878	293.923	42.1725	63.529	Erf
ENSMUSG00000025531	608.755	1.35796	0.190035	7.14584	8.95e-13	1.16e-11	347.223	336.275	895.908	855.614	Chm
ENSMUSG00000026034	2754.74	1.56097	0.218619	7.14014	9.32e-13	1.21e-11	1685.43	1103.69	3990.95	4238.87	Clk1
ENSMUSG00000026574	143.516	-5.06024	0.708955	-7.1376	9.5e-13	1.23e-11	426.637	130.444	6.17158	10.8134	Dpt
ENSMUSG00000090112	754.606	1.30069	0.182312	7.13443	9.72e-13	1.26e-11	413.964	457.402	1048.14	1098.92	Shprh
ENSMUSG00000000740	5956.33	-1.33767	0.187558	-7.13207	9.89e-13	1.28e-11	9252.52	7816.49	2876.98	3879.33	Rpl13
ENSMUSG00000028381	2630.59	1.0049	0.140906	7.13171	9.91e-13	1.28e-11	1709.93	1788.95	3313.11	3710.36	Ugcg
ENSMUSG00000058163	221.687	2.98042	0.418026	7.12975	1.01e-12	1.3e-11	67.586	32.1876	442.296	344.679	Gm5431
ENSMUSG00000053565	899.122	-1.38337	0.194107	-7.12682	1.03e-12	1.33e-11	1341.58	1257.01	446.411	551.486	Eif3k
ENSMUSG00000063047	233.728	2.1679	0.304215	7.12621	1.03e-12	1.33e-11	89.5514	80.4689	340.465	424.428	Zfp780b
ENSMUSG00000022867	1687.89	1.06062	0.148865	7.12474	1.04e-12	1.35e-11	1085.6	1102.85	2401.77	2161.34	Usp25
ENSMUSG00000020180	378.73	-1.66089	0.233157	-7.12348	1.05e-12	1.36e-11	583.774	567.517	189.262	174.367	Snrpd3
ENSMUSG00000020189	642.668	1.38076	0.193863	7.12237	1.06e-12	1.37e-11	374.257	338.816	893.85	963.749	Osbpl8
ENSMUSG00000038206	654.134	1.36207	0.191267	7.12129	1.07e-12	1.38e-11	375.947	356.604	895.908	988.079	Fbxo8
ENSMUSG00000032280	460.477	-1.51114	0.21221	-7.12094	1.07e-12	1.38e-11	681.774	681.868	241.72	236.544	Tle3
ENSMUSG00000029260	5925.86	1.87812	0.263828	7.11873	1.09e-12	1.4e-11	1828.2	3240.78	8167.06	10467.4	Ugt2b34
ENSMUSG00000027368	81.806	-5.32226	0.74776	-7.1176	1.1e-12	1.41e-11	183.327	136.374	6.17158	1.35168	Dusp2
ENSMUSG00000037876	2103.93	1.0181	0.1431	7.11457	1.12e-12	1.44e-11	1430.29	1351.03	2687.72	2946.67	Jmjd1c
ENSMUSG00000071203	1996.74	1.20816	0.169825	7.11411	1.13e-12	1.44e-11	1078.84	1334.09	2884.18	2689.85	Naip5
ENSMUSG00000024050	535.782	-1.64205	0.230916	-7.11103	1.15e-12	1.48e-11	789.067	835.182	293.15	225.731	Wiz
ENSMUSG00000003068	638.371	-1.56761	0.220483	-7.10989	1.16e-12	1.49e-11	1063.63	845.347	310.636	333.865	Stk11
ENSMUSG00000004099	1413.87	-1.06595	0.15004	-7.10446	1.21e-12	1.55e-11	1879.74	1948.19	942.194	885.351	Dnmt1
ENSMUSG00000020923	1226.93	-1.11252	0.15665	-7.10191	1.23e-12	1.57e-11	1655.86	1699.16	745.732	806.954	Ubtf
ENSMUSG00000005225	1545.6	1.29243	0.18209	7.09776	1.27e-12	1.62e-11	802.584	989.344	2052.05	2338.41	Plekha8
ENSMUSG00000057143	1033.48	1.12555	0.158581	7.09762	1.27e-12	1.62e-11	652.205	647.139	1436.95	1397.64	Trim12c
ENSMUSG00000026784	805.822	1.26197	0.177815	7.09711	1.27e-12	1.62e-11	453.671	494.672	1105.74	1169.2	Pdss1
ENSMUSG00000029910	1227.21	1.07464	0.15144	7.09612	1.28e-12	1.63e-11	778.929	801.301	1645.75	1682.84	Mad2l1
ENSMUSG00000054387	3251.01	1.00467	0.141711	7.08957	1.35e-12	1.71e-11	2293.7	2032.05	4508.34	4169.94	Mdm4
ENSMUSG00000090035	3046.11	1.04718	0.147722	7.08888	1.35e-12	1.72e-11	1889.87	2082.87	3833.58	4378.1	Galnt4
ENSMUSG00000037119	3086.91	0.942207	0.132952	7.08682	1.37e-12	1.74e-11	2009.84	2216.71	4066.04	4055.04	Fam91a1
ENSMUSG00000040940	1166.9	-1.67205	0.236025	-7.08422	1.4e-12	1.78e-11	2061.37	1492.49	628.472	485.254	Arhgef1
ENSMUSG00000019432	2255.92	-0.955171	0.134853	-7.08308	1.41e-12	1.79e-11	3043.06	2909.59	1501.75	1569.3	Ddx39b
ENSMUSG00000034349	2826.05	1.11499	0.157521	7.07838	1.46e-12	1.85e-11	1840.03	1731.35	4230.62	3502.21	Smc4
ENSMUSG00000071715	89.6548	-3.86049	0.545489	-7.07712	1.47e-12	1.86e-11	186.706	149.079	13.3718	9.46177	Ncf4
ENSMUSG00000053819	2742.32	1.24212	0.175603	7.07346	1.51e-12	1.91e-11	1627.98	1632.25	4362.28	3346.76	Camk2d
ENSMUSG00000022982	1476.1	-1.07508	0.152168	-7.06508	1.61e-12	2.03e-11	1970.98	2032.05	905.165	996.189	Sod1
ENSMUSG00000035342	382.507	-1.77458	0.251245	-7.06317	1.63e-12	2.06e-11	651.36	532.789	176.919	168.96	Lzts2
ENSMUSG00000027176	751.105	1.24295	0.175985	7.06285	1.63e-12	2.06e-11	440.154	452.32	1073.85	1038.09	Cstf3
ENSMUSG00000038084	2201.68	0.937812	0.132904	7.0563	1.71e-12	2.16e-11	1518.15	1502.65	2954.13	2831.77	Opa1
ENSMUSG00000024077	1597.65	1.18289	0.167635	7.05633	1.71e-12	2.16e-11	887.066	1067.27	2276.28	2159.99	Strn
ENSMUSG00000030822	448.086	-1.5959	0.226186	-7.05569	1.72e-12	2.16e-11	680.929	666.621	240.692	204.104	Prr14
ENSMUSG00000021987	2705.18	0.982758	0.1393	7.05499	1.73e-12	2.17e-11	1771.6	1863.49	3403.63	3782	Mtmr6
ENSMUSG00000041629	214.717	-2.24869	0.318797	-7.05367	1.74e-12	2.19e-11	347.223	361.686	64.8016	85.1559	Fam104a
ENSMUSG00000041697	2907.48	-1.22782	0.174119	-7.05162	1.77e-12	2.22e-11	3851.56	4300.43	1949.19	1528.75	Cox6a1
ENSMUSG00000028098	863.79	1.22609	0.173904	7.05036	1.78e-12	2.24e-11	539.843	494.672	1179.8	1240.84	Rnf115
ENSMUSG00000044456	179.925	-2.74455	0.389492	-7.04649	1.83e-12	2.3e-11	370.033	255.806	41.1439	52.7156	Rin3
ENSMUSG00000024679	157.572	-3.36266	0.477222	-7.04631	1.84e-12	2.3e-11	360.74	214.301	34.9723	20.2752	Ms4a6d
ENSMUSG00000015176	1078.7	-1.15689	0.164181	-7.04639	1.84e-12	2.3e-11	1445.5	1533.99	693.274	642.049	Nolc1
ENSMUSG00000079834	405.895	1.55602	0.220902	7.04393	1.87e-12	2.34e-11	201.913	210.066	596.586	615.015	Tmlhe
ENSMUSG00000009566	313.919	-1.85988	0.264112	-7.04199	1.9e-12	2.37e-11	468.033	515.848	124.46	147.333	Fpgs
ENSMUSG00000031703	1138.54	1.08482	0.154127	7.03846	1.94e-12	2.43e-11	723.17	736.079	1563.47	1531.45	Itfg1
ENSMUSG00000085795	297.807	-1.94637	0.276745	-7.03307	2.02e-12	2.52e-11	467.188	479.425	137.832	106.783	Zfp703
ENSMUSG00000036686	465.561	-1.5384	0.21887	-7.02881	2.08e-12	2.6e-11	664.877	719.985	227.32	250.061	Cc2d1a
ENSMUSG00000024228	291.031	1.79468	0.255351	7.02829	2.09e-12	2.61e-11	129.258	131.291	466.983	436.593	Nudt12
ENSMUSG00000013698	355.142	-1.82136	0.259203	-7.02677	2.11e-12	2.63e-11	558.429	549.73	175.89	136.52	Pea15a
ENSMUSG00000007670	1126.18	-1.18908	0.169221	-7.02681	2.11e-12	2.63e-11	1613.62	1518.74	730.304	642.049	Khsrp
ENSMUSG00000032913	537.718	1.5667	0.223062	7.02358	2.16e-12	2.69e-11	299.068	243.948	845.506	762.348	Lrig2
ENSMUSG00000071714	155.826	-3.37076	0.480176	-7.01983	2.22e-12	2.76e-11	270.344	299.005	39.0867	14.8685	Csf2rb2
ENSMUSG00000002731	620.723	1.33283	0.19003	7.01376	2.32e-12	2.88e-11	339.62	365.922	882.536	894.813	Prkra
ENSMUSG00000036109	640.169	1.44406	0.205894	7.01363	2.32e-12	2.88e-11	361.585	326.958	1011.11	861.021	Mbnl3
ENSMUSG00000033610	459.23	1.52744	0.217884	7.01031	2.38e-12	2.95e-11	228.948	243.948	644.93	719.094	Pank1
ENSMUSG00000029407	2388.17	0.934236	0.13333	7.00694	2.44e-12	3.02e-11	1660.08	1621.24	3039.5	3231.87	Uso1
ENSMUSG00000025199	2296.12	1.02446	0.146222	7.0062	2.45e-12	3.03e-11	1410.86	1616.15	3083.73	3073.72	Chuk
ENSMUSG00000028945	1427.96	1.03339	0.147545	7.00388	2.49e-12	3.08e-11	961.411	913.11	1889.53	1947.77	Rheb
ENSMUSG00000052812	1050.92	1.12289	0.160355	7.00252	2.51e-12	3.11e-11	677.55	645.445	1470.89	1409.8	Atad2b
ENSMUSG00000022119	1290.07	1.04445	0.149216	6.99958	2.57e-12	3.17e-11	850.739	834.335	1759.93	1715.28	Rbm26
ENSMUSG00000031386	2244.64	-0.928707	0.1327	-6.99855	2.59e-12	3.19e-11	2949.28	2937.54	1577.87	1513.88	Hcfc1
ENSMUSG00000024121	1014.06	-1.65603	0.236683	-6.99684	2.62e-12	3.23e-11	1503.79	1577.19	587.329	387.933	Atp6v0c
ENSMUSG00000091803	536.19	1.57931	0.225734	6.99633	2.63e-12	3.24e-11	298.223	239.713	844.478	762.348	Cox16
ENSMUSG00000034845	162.97	-4.93252	0.705056	-6.99593	2.64e-12	3.25e-11	500.981	130.444	12.3432	8.11009	Plvap
ENSMUSG00000015749	2113.47	1.01404	0.144995	6.99363	2.68e-12	3.3e-11	1482.67	1317.15	2857.44	2796.63	Anp32e
ENSMUSG00000038406	1008.99	-1.2083	0.17285	-6.99047	2.74e-12	3.37e-11	1379.6	1438.28	649.044	569.058	Scaf1
ENSMUSG00000030180	1516.07	1.01342	0.145084	6.98507	2.85e-12	3.5e-11	985.911	1023.23	2069.54	1985.62	Kdm5a
ENSMUSG00000027012	2349.18	0.981376	0.140589	6.98044	2.94e-12	3.61e-11	1601.79	1556.86	2956.19	3281.88	Dync1i2
ENSMUSG00000050721	91.2284	-3.74814	0.537665	-6.97115	3.14e-12	3.86e-11	185.861	154.161	15.4289	9.46177	Plekho2
ENSMUSG00000021213	2092.45	1.28627	0.184539	6.97016	3.17e-12	3.88e-11	1132.91	1300.21	2607.49	3329.19	Akr1c13
ENSMUSG00000034659	537.533	-1.42616	0.204688	-6.96749	3.23e-12	3.95e-11	770.48	797.066	305.493	277.095	Tmem109
ENSMUSG00000004366	77.0081	-5.17858	0.743667	-6.96358	3.32e-12	4.06e-11	119.12	180.42	3.08579	5.40672	Sst
ENSMUSG00000039968	697.023	1.54524	0.222049	6.959	3.43e-12	4.19e-11	402.982	308.323	979.224	1097.57	Rsbn1l
ENSMUSG00000074653	265.853	1.88323	0.270666	6.95778	3.46e-12	4.23e-11	119.12	107.574	400.124	436.593	Lrrc31
ENSMUSG00000058446	1533.13	1.13173	0.162663	6.95752	3.46e-12	4.23e-11	980.842	940.215	1941.99	2269.47	Znrf2
ENSMUSG00000028339	131.549	-4.53409	0.651901	-6.95518	3.52e-12	4.3e-11	369.189	135.527	13.3718	8.11009	Col15a1
ENSMUSG00000102802	7332.27	1.03822	0.149301	6.95386	3.55e-12	4.33e-11	4818.88	4786.63	10883.6	8840	Mgam2-ps
ENSMUSG00000020790	2620.9	0.950355	0.136667	6.95381	3.56e-12	4.33e-11	1851.01	1724.58	3577.46	3330.54	Ankfy1
ENSMUSG00000003484	90.1201	-3.74469	0.538751	-6.95068	3.64e-12	4.43e-11	162.206	172.796	9.25737	16.2202	Cyp4f18
ENSMUSG00000036733	538.212	-1.52561	0.219504	-6.95025	3.65e-12	4.44e-11	839.756	758.949	301.379	252.764	Rbm42
ENSMUSG00000032413	1371.83	1.13181	0.1629	6.94785	3.71e-12	4.51e-11	817.791	902.099	1987.25	1780.16	Rasa2
ENSMUSG00000015647	603.947	-2.26202	0.325685	-6.94543	3.77e-12	4.58e-11	1253.72	746.243	246.863	168.96	Lama5
ENSMUSG00000036112	3686.18	0.852664	0.122771	6.94516	3.78e-12	4.59e-11	2563.2	2691.9	4765.49	4724.13	Metap2
ENSMUSG00000046574	202.956	-2.27931	0.328212	-6.94463	3.79e-12	4.6e-11	373.413	299.853	70.9732	67.5841	Prr12
ENSMUSG00000037685	2684.07	1.0734	0.154625	6.94193	3.87e-12	4.69e-11	1571.37	1887.21	3695.75	3581.96	Atp8a1
ENSMUSG00000027230	1271.91	-1.05002	0.151304	-6.93979	3.93e-12	4.76e-11	1709.08	1722.03	845.506	811.009	Creb3l1
ENSMUSG00000033446	437.904	2.19486	0.31628	6.93961	3.93e-12	4.76e-11	188.396	125.362	586.3	851.559	Lpar6
ENSMUSG00000028842	729.961	1.31367	0.189403	6.93583	4.04e-12	4.88e-11	442.688	394.721	995.681	1086.75	Ago3
ENSMUSG00000022698	3338.06	0.98786	0.142446	6.93499	4.06e-12	4.91e-11	2391.7	2083.72	4310.85	4565.98	Naa50
ENSMUSG00000052656	2164.37	1.32571	0.191244	6.93203	4.15e-12	5.01e-11	1043.36	1425.57	3083.73	3104.81	Rnf103
ENSMUSG00000029674	74.3811	-4.22483	0.609507	-6.93155	4.16e-12	5.02e-11	142.775	139.762	8.22877	6.75841	Limk1
ENSMUSG00000025404	684.753	-1.37597	0.198591	-6.92866	4.25e-12	5.12e-11	934.376	1043.55	404.238	356.844	R3hdm2
ENSMUSG00000011884	879.172	-1.18074	0.170422	-6.92831	4.26e-12	5.13e-11	1192.05	1248.54	550.299	525.804	Gltp
ENSMUSG00000030695	6586.38	-0.933595	0.134814	-6.92507	4.36e-12	5.25e-11	8049.49	9242.06	4409.59	4644.38	Aldoa
ENSMUSG00000038507	2356.73	1.19624	0.172746	6.92485	4.36e-12	5.25e-11	1301.88	1562.79	3550.72	3011.55	Parp12
ENSMUSG00000017057	3613.35	1.26752	0.183097	6.92264	4.43e-12	5.33e-11	1803.7	2437.78	4918.75	5293.18	Il13ra1
ENSMUSG00000051469	640.464	1.31024	0.189367	6.91906	4.55e-12	5.46e-11	365.809	370.157	874.307	951.584	Zfp24
ENSMUSG00000066800	6706.86	0.826345	0.11944	6.91847	4.57e-12	5.48e-11	4652.45	5021.26	8496.21	8657.52	Rnasel
ENSMUSG00000037411	76.1577	-5.0249	0.726387	-6.91766	4.59e-12	5.51e-11	147	149.079	7.20018	1.35168	Serpine1
ENSMUSG00000051403	746.583	-1.37403	0.198679	-6.91582	4.65e-12	5.58e-11	979.997	1174.85	412.467	419.021	Ppp1r37
ENSMUSG00000037072	3705.06	1.00509	0.145379	6.91358	4.73e-12	5.66e-11	2633.32	2294.63	4709.94	5182.35	Selenof
ENSMUSG00000020114	2155.87	0.921004	0.13325	6.91183	4.78e-12	5.73e-11	1459.86	1520.44	2806.01	2837.18	Cand1
ENSMUSG00000024122	1995.65	1.04307	0.150962	6.9095	4.86e-12	5.82e-11	1363.55	1245.15	2832.75	2541.16	Pdpk1
ENSMUSG00000034201	498.892	-1.58723	0.22989	-6.90431	5.04e-12	6.03e-11	716.412	781.819	275.664	221.676	Gas2l1
ENSMUSG00000007617	651.136	1.35779	0.196903	6.8957	5.36e-12	6.4e-11	337.93	393.027	924.708	948.88	Homer1
ENSMUSG00000029173	1036.81	1.27899	0.185542	6.89324	5.45e-12	6.51e-11	579.55	630.198	1333.06	1604.45	Sepsecs
ENSMUSG00000031715	3424.48	0.910174	0.13213	6.88847	5.64e-12	6.73e-11	2495.61	2261.6	4404.45	4536.24	Smarca5
ENSMUSG00000049439	604.361	1.34096	0.194691	6.88765	5.67e-12	6.76e-11	358.206	326.111	885.622	847.504	Cyp20a1
ENSMUSG00000025044	124.585	-3.54334	0.514533	-6.88651	5.72e-12	6.8e-11	295.689	163.479	21.6005	17.5719	Msr1
ENSMUSG00000025374	174.248	-2.50225	0.363351	-6.88659	5.71e-12	6.8e-11	276.258	316.793	60.6872	43.2538	Nabp2
ENSMUSG00000024925	220.171	-2.06397	0.299798	-6.88453	5.8e-12	6.89e-11	372.568	337.969	82.2877	87.8593	Rnaseh2c
ENSMUSG00000036377	1526.67	1.03118	0.149808	6.8833	5.85e-12	6.95e-11	966.48	1040.17	2111.71	1988.32	C530008M17Rik
ENSMUSG00000054312	238.031	-2.06785	0.30044	-6.88276	5.87e-12	6.96e-11	372.568	395.568	81.2591	102.728	Mrps21
ENSMUSG00000024164	995.935	-1.66851	0.242416	-6.88285	5.87e-12	6.96e-11	1772.44	1257.01	421.725	532.562	C3
ENSMUSG00000061589	959.076	-1.36176	0.197862	-6.88237	5.89e-12	6.98e-11	1236.82	1525.52	565.728	508.232	Dot1l
ENSMUSG00000050730	1037.94	1.33527	0.194065	6.88054	5.96e-12	7.06e-11	519.567	658.998	1533.64	1439.54	Arhgap42
ENSMUSG00000033099	199.138	-2.17829	0.316637	-6.87947	6.01e-12	7.11e-11	306.671	345.593	69.9446	74.3425	Nol12
ENSMUSG00000043003	2755.89	1.2853	0.186856	6.87853	6.05e-12	7.15e-11	1377.91	1828.76	3661.8	4155.07	Rasef
ENSMUSG00000032745	1692.72	1.01494	0.147564	6.87799	6.07e-12	7.17e-11	1095.74	1145.2	2163.14	2366.79	Gpbp1
ENSMUSG00000020009	4674.13	0.831005	0.12083	6.87747	6.09e-12	7.2e-11	3400.42	3328.02	6157.18	5810.88	Ifngr1
ENSMUSG00000038160	845.27	1.16305	0.169141	6.87622	6.15e-12	7.25e-11	530.55	513.307	1182.89	1154.34	Atg5
ENSMUSG00000020914	6970.98	0.921904	0.134087	6.87541	6.18e-12	7.29e-11	4981.09	4652.8	9722.29	8527.76	Top2a
ENSMUSG00000001419	1247.67	-1.09992	0.160003	-6.87439	6.23e-12	7.34e-11	1734.43	1669.52	835.22	751.535	Mef2d
ENSMUSG00000028518	2554.07	0.963006	0.14021	6.86831	6.5e-12	7.65e-11	1656.7	1806.74	3245.22	3507.61	Prkaa2
ENSMUSG00000064341	44776.7	-1.31827	0.191958	-6.86751	6.53e-12	7.69e-11	73645.1	54197.1	28541.5	22723.1	mt-Nd1
ENSMUSG00000045427	1372.53	1.04226	0.151794	6.86631	6.59e-12	7.75e-11	920.859	873.299	1788.73	1907.22	Hnrnph2
ENSMUSG00000038387	165.613	-3.10059	0.451607	-6.86568	6.62e-12	7.78e-11	378.482	215.148	39.0867	29.737	Rras
ENSMUSG00000000216	116.832	-4.16673	0.60711	-6.86323	6.73e-12	7.9e-11	168.12	275.288	18.5147	5.40672	Scnn1g
ENSMUSG00000030224	3213.9	0.878634	0.128115	6.85814	6.98e-12	8.18e-11	2345.23	2183.67	4194.62	4132.09	Strap
ENSMUSG00000046432	141.865	-2.74753	0.400629	-6.85802	6.98e-12	8.19e-11	281.327	212.607	37.0295	36.4954	Bex3
ENSMUSG00000034868	2377.06	-1.13726	0.165868	-6.85643	7.06e-12	8.27e-11	3298.2	3236.54	1321.75	1651.75	Myl12b
ENSMUSG00000031948	1432.11	-1.01139	0.147526	-6.85564	7.1e-12	8.31e-11	1932.11	1897.37	973.052	925.902	Kars
ENSMUSG00000038095	2224.96	0.908552	0.132552	6.8543	7.17e-12	8.38e-11	1557.01	1536.53	2962.36	2843.94	Sbno1
ENSMUSG00000019852	1307.22	1.16792	0.170414	6.85344	7.21e-12	8.43e-11	767.101	842.806	1676.61	1942.37	Arfgef3
ENSMUSG00000024242	1364.84	1.05029	0.153275	6.85229	7.27e-12	8.49e-11	877.773	899.558	1759.93	1922.09	Map4k3
ENSMUSG00000040945	1914.54	-1.15918	0.169289	-6.84736	7.52e-12	8.78e-11	2618.96	2672.41	1312.49	1054.31	Rcc2
ENSMUSG00000031059	448.554	-1.55926	0.227808	-6.84463	7.67e-12	8.94e-11	702.894	636.128	211.891	243.303	Ndufb11
ENSMUSG00000039879	992.611	1.21239	0.177146	6.84402	7.7e-12	8.97e-11	646.291	550.577	1377.29	1396.29	Heca
ENSMUSG00000073725	1588.42	1.08022	0.157905	6.84095	7.87e-12	9.16e-11	967.325	1072.35	2045.88	2268.12	Lmbrd1
ENSMUSG00000066415	1338.02	1.08993	0.159335	6.84052	7.89e-12	9.18e-11	898.894	811.465	1754.79	1886.95	Msl2
ENSMUSG00000027602	128.044	-3.69435	0.54008	-6.84037	7.9e-12	9.19e-11	250.068	224.466	9.25737	28.3853	Map1lc3a
ENSMUSG00000033386	1355.2	1.02822	0.15041	6.83611	8.14e-12	9.46e-11	864.256	919.039	1789.76	1847.75	Frrs1
ENSMUSG00000007721	374.032	-1.61612	0.236418	-6.83588	8.15e-12	9.47e-11	553.36	574.294	173.833	194.642	Ccdc124
ENSMUSG00000030852	655.901	-1.30106	0.190337	-6.8356	8.17e-12	9.48e-11	971.549	894.475	372.352	385.229	Tacc2
ENSMUSG00000022185	1241.52	-1.06413	0.155757	-6.83197	8.38e-12	9.71e-11	1734.43	1624.62	787.905	819.119	Acin1
ENSMUSG00000064127	1899.89	1.02198	0.149599	6.83147	8.4e-12	9.74e-11	1286.67	1221.43	2694.92	2396.53	Med14
ENSMUSG00000022781	3160.09	0.903597	0.132328	6.82845	8.58e-12	9.94e-11	2097.7	2305.65	4161.7	4075.32	Pak2
ENSMUSG00000057322	1155.56	-1.63092	0.238848	-6.82829	8.59e-12	9.94e-11	1915.22	1577.19	456.697	673.137	Rpl38
ENSMUSG00000031608	4505.96	1.34216	0.196652	6.82505	8.79e-12	1.02e-10	2182.18	2915.52	5740.6	7185.54	Galnt7
ENSMUSG00000059430	124.577	-7.72692	1.13232	-6.82395	8.86e-12	1.02e-10	167.275	328.652	1.0286	1.35168	Actg2
ENSMUSG00000024083	1238.12	1.07428	0.157477	6.82184	8.99e-12	1.04e-10	832.997	761.49	1646.78	1711.23	Pja2
ENSMUSG00000045414	868.785	1.32899	0.194901	6.81878	9.18e-12	1.06e-10	495.067	493.825	1112.94	1373.31	Dipk2a
ENSMUSG00000067942	632.098	1.33057	0.195194	6.81667	9.32e-12	1.07e-10	369.189	349.828	853.735	955.639	Zfp160
ENSMUSG00000036948	301.864	-1.86266	0.27327	-6.8162	9.35e-12	1.08e-10	517.878	429.45	135.775	124.355	Map11
ENSMUSG00000048280	456.01	1.53564	0.225371	6.81382	9.5e-12	1.09e-10	212.896	254.959	687.102	669.082	Zfp738
ENSMUSG00000020137	372.3	2.07741	0.304915	6.81308	9.55e-12	1.1e-10	165.586	119.433	504.012	700.171	Thap2
ENSMUSG00000093930	5504.07	1.67964	0.246564	6.81218	9.61e-12	1.11e-10	1981.11	3256.87	9433.26	7345.04	Hmgcs1
ENSMUSG00000037902	170.167	-3.04534	0.447567	-6.80422	1.02e-11	1.17e-10	392.844	214.301	37.0295	36.4954	Sirpa
ENSMUSG00000029417	83.5288	4.23202	0.622515	6.79826	1.06e-11	1.22e-10	10.9827	5.92929	203.662	113.541	Cxcl9
ENSMUSG00000020580	5231.79	0.902978	0.132834	6.79782	1.06e-11	1.22e-10	3871.83	3420.35	6973.88	6661.09	Rock2
ENSMUSG00000021270	9240.01	1.0719	0.157687	6.79766	1.06e-11	1.22e-10	6028.67	5884.39	11011.1	14035.9	Hsp90aa1
ENSMUSG00000024006	1921.51	0.928331	0.136578	6.79708	1.07e-11	1.22e-10	1348.34	1299.36	2549.89	2488.45	Stk38
ENSMUSG00000006333	5183.26	-1.18929	0.174987	-6.79646	1.07e-11	1.23e-10	7907.56	6503.58	2818.35	3503.56	Rps9
ENSMUSG00000035885	2086.85	-1.11431	0.16398	-6.79536	1.08e-11	1.24e-10	2691.61	3019.7	1427.69	1208.4	Cox8a
ENSMUSG00000056260	586.317	1.39027	0.20464	6.79374	1.09e-11	1.25e-10	332.861	315.099	909.279	788.03	Lrif1
ENSMUSG00000027379	892.7	1.35175	0.198989	6.79311	1.1e-11	1.25e-10	524.636	481.119	1421.52	1143.52	Bub1
ENSMUSG00000036712	1157.36	1.06154	0.156312	6.79117	1.11e-11	1.27e-10	766.256	733.537	1603.58	1526.05	Cyld
ENSMUSG00000053411	307.491	-2.04207	0.300711	-6.7908	1.12e-11	1.27e-10	554.205	436.226	136.803	102.728	Cbx7
ENSMUSG00000030031	407.732	1.65505	0.243812	6.78824	1.14e-11	1.29e-10	193.465	199.902	686.074	551.486	Kbtbd8
ENSMUSG00000002996	532.408	1.39304	0.205263	6.78659	1.15e-11	1.31e-10	279.637	307.476	743.675	798.844	Hbp1
ENSMUSG00000026159	1737.55	0.958215	0.141208	6.78582	1.15e-11	1.31e-10	1216.55	1145.2	2308.17	2280.29	Agfg1
ENSMUSG00000027074	124.628	-5.00289	0.737359	-6.78487	1.16e-11	1.32e-10	375.102	108.421	8.22877	6.75841	Slc43a3
ENSMUSG00000030201	2608.61	1.1275	0.166317	6.77924	1.21e-11	1.37e-10	1480.98	1794.88	3356.31	3802.28	Lrp6
ENSMUSG00000029723	489.219	-1.44007	0.212501	-6.77676	1.23e-11	1.4e-10	724.015	706.432	277.721	248.709	Tsc22d4
ENSMUSG00000018567	1869.92	-0.946157	0.13964	-6.77568	1.24e-11	1.41e-10	2452.53	2470.82	1238.43	1317.89	Gabarap
ENSMUSG00000031256	1967.4	1.0136	0.14969	6.77135	1.28e-11	1.45e-10	1219.93	1386.61	2574.58	2688.49	Cstf2
ENSMUSG00000055415	5400.66	0.810182	0.11973	6.76675	1.32e-11	1.49e-10	3805.09	4040.39	6778.45	6978.73	Atp10b
ENSMUSG00000031662	163.505	-2.3209	0.343318	-6.76021	1.38e-11	1.56e-10	268.654	276.135	52.4584	56.7706	Snx20
ENSMUSG00000011831	796.299	1.2293	0.181857	6.75973	1.38e-11	1.56e-10	506.05	446.391	1132.48	1100.27	Evi5
ENSMUSG00000029922	2407.88	1.01797	0.150605	6.75919	1.39e-11	1.57e-10	1480.13	1703.4	3101.22	3346.76	Mkrn1
ENSMUSG00000028150	725.822	1.97141	0.291741	6.7574	1.4e-11	1.59e-10	214.586	375.239	1082.08	1231.38	Rorc
ENSMUSG00000032313	67.8202	-4.47889	0.662886	-6.75665	1.41e-11	1.59e-10	129.258	130.444	6.17158	5.40672	Tmem266
ENSMUSG00000033813	1742.82	0.967407	0.143195	6.75588	1.42e-11	1.6e-10	1176.84	1181.62	2217.65	2395.18	Tcea1
ENSMUSG00000025804	222.414	-2.79833	0.414515	-6.75086	1.47e-11	1.66e-10	290.62	487.896	67.8874	43.2538	Ccr1
ENSMUSG00000000600	1052.39	1.41994	0.210352	6.7503	1.48e-11	1.66e-10	661.498	483.66	1509.98	1554.43	Krit1
ENSMUSG00000053714	300.206	1.88589	0.279448	6.7486	1.49e-11	1.68e-10	127.569	127.903	411.439	533.914	4732471J01Rik
ENSMUSG00000031583	643.708	1.37576	0.203878	6.74795	1.5e-11	1.69e-10	386.93	329.499	973.052	885.351	Wrn
ENSMUSG00000041782	2696.39	-0.991055	0.146876	-6.74755	1.5e-11	1.69e-10	3807.63	3366.99	1728.04	1882.89	Lad1
ENSMUSG00000024870	1214.16	-1.17206	0.173748	-6.74573	1.52e-11	1.71e-10	1563.77	1800.81	783.791	708.281	Rab1b
ENSMUSG00000034269	2587.92	0.902419	0.133808	6.74415	1.54e-11	1.73e-10	1875.51	1732.2	3333.68	3410.29	Setd5
ENSMUSG00000032883	1777.5	1.10781	0.164275	6.74361	1.54e-11	1.73e-10	1054.34	1198.56	2261.88	2595.23	Acsl3
ENSMUSG00000064061	220.646	1.93768	0.28734	6.74351	1.55e-11	1.73e-10	93.7756	88.9393	353.837	346.03	Dzip3
ENSMUSG00000013787	1634.78	-1.04654	0.155354	-6.73652	1.62e-11	1.82e-10	2210.91	2196.38	1139.68	992.134	Ehmt2
ENSMUSG00000014905	1076.36	1.28585	0.191114	6.72818	1.72e-11	1.92e-10	551.671	700.503	1511.01	1542.27	Dnajb9
ENSMUSG00000027665	1262	1.1377	0.169103	6.72782	1.72e-11	1.93e-10	805.963	770.807	1600.5	1870.73	Pik3ca
ENSMUSG00000031631	465.962	1.41471	0.210303	6.72703	1.73e-11	1.94e-10	244.999	263.43	680.931	674.489	Cfap97
ENSMUSG00000027287	1254.18	1.05959	0.157533	6.72619	1.74e-11	1.95e-10	853.273	773.348	1716.73	1673.38	Snap23
ENSMUSG00000079083	347.94	1.67162	0.248551	6.72545	1.75e-11	1.95e-10	180.793	151.62	513.27	546.079	Jrkl
ENSMUSG00000039220	626.681	-1.27232	0.189193	-6.72499	1.76e-11	1.96e-10	880.308	892.781	375.438	358.196	Ppp1r10
ENSMUSG00000053964	22541.5	-0.901836	0.134106	-6.7248	1.76e-11	1.96e-10	27150.1	31581.1	15130.7	16304	Lgals4
ENSMUSG00000107002	379.417	-1.62944	0.242321	-6.72432	1.76e-11	1.97e-10	577.86	568.364	168.69	202.752	0610012G03Rik
ENSMUSG00000029422	1548.21	0.994942	0.147972	6.72385	1.77e-11	1.97e-10	1078.84	990.191	2048.96	2074.83	Rsrc2
ENSMUSG00000021281	228.823	-2.1871	0.325337	-6.72258	1.79e-11	1.99e-10	416.499	334.581	92.5737	71.6391	Tnfaip2
ENSMUSG00000044813	406.331	-1.55886	0.231888	-6.72245	1.79e-11	1.99e-10	583.774	630.198	218.062	193.29	Shb
ENSMUSG00000036492	212.747	-2.11558	0.314729	-6.72191	1.79e-11	1.99e-10	365.809	326.111	87.4307	71.6391	Rnf39
ENSMUSG00000038775	263.68	-2.68436	0.399652	-6.71674	1.86e-11	2.06e-10	380.171	533.636	93.6023	47.3088	Vill
ENSMUSG00000028312	2160.16	1.10339	0.164294	6.71594	1.87e-11	2.07e-10	1353.41	1391.69	3246.25	2649.3	Smc2
ENSMUSG00000021339	1491.22	0.975279	0.145302	6.71208	1.92e-11	2.13e-10	1000.27	1010.52	1926.56	2027.52	Mrs2
ENSMUSG00000039789	370.73	1.56889	0.233845	6.70912	1.96e-11	2.17e-10	197.689	176.185	561.614	547.431	Zfp597
ENSMUSG00000045441	702.67	1.54068	0.229716	6.70686	1.99e-11	2.2e-10	305.827	413.356	1108.83	982.672	Gprin3
ENSMUSG00000024287	611.733	1.26023	0.187906	6.70671	1.99e-11	2.2e-10	357.361	363.381	873.278	852.911	Thoc1
ENSMUSG00000023963	417.399	2.33171	0.347748	6.70519	2.01e-11	2.22e-10	176.568	99.9508	573.957	819.119	Cyp39a1
ENSMUSG00000066232	4673.65	0.965946	0.144115	6.7026	2.05e-11	2.26e-10	3241.59	3087.46	5670.65	6694.88	Ipo7
ENSMUSG00000033454	722.175	1.19487	0.178294	6.70166	2.06e-11	2.28e-10	435.93	442.155	983.338	1027.28	Zbtb1
ENSMUSG00000035545	1919.3	-1.02439	0.152867	-6.70116	2.07e-11	2.28e-10	2613.04	2535.19	1355.69	1173.26	Leng8
ENSMUSG00000037366	1218.79	1.11806	0.166852	6.70091	2.07e-11	2.28e-10	725.705	812.312	1747.59	1589.58	Pafah2
ENSMUSG00000078853	346.868	3.35734	0.501201	6.69859	2.1e-11	2.32e-10	87.017	36.4228	881.507	382.526	Igtp
ENSMUSG00000042271	425.019	1.61587	0.241243	6.69812	2.11e-11	2.33e-10	206.137	211.76	569.842	712.336	Nxt2
ENSMUSG00000028293	4167.4	1.1633	0.173707	6.69692	2.13e-11	2.34e-10	2287.79	2857.07	5270.53	6254.23	Slc35a1
ENSMUSG00000020893	359.035	-1.78527	0.266608	-6.69624	2.14e-11	2.35e-10	535.619	578.529	184.119	137.871	Per1
ENSMUSG00000018401	1158.73	1.08916	0.162651	6.69631	2.14e-11	2.35e-10	702.05	780.125	1611.81	1540.92	Mtmr4
ENSMUSG00000052609	1048.58	-1.21918	0.182107	-6.69485	2.16e-11	2.37e-10	1464.08	1471.31	691.217	567.706	Plekhg3
ENSMUSG00000025781	5042.56	1.0749	0.160658	6.69059	2.22e-11	2.44e-10	3209.49	3282.28	6030.66	7647.81	Atp5c1
ENSMUSG00000061878	94.4866	-5.74026	0.857949	-6.69068	2.22e-11	2.44e-10	275.413	95.7156	4.11439	2.70336	Sphk1
ENSMUSG00000015149	277.375	-1.99749	0.298824	-6.68448	2.32e-11	2.54e-10	473.102	413.356	94.6309	128.41	Sirt2
ENSMUSG00000058709	534.486	-1.33746	0.200134	-6.68281	2.34e-11	2.57e-10	760.342	771.654	308.579	297.37	Egln2
ENSMUSG00000032409	1047.93	1.17718	0.176158	6.68254	2.35e-11	2.57e-10	666.567	619.187	1558.32	1347.63	Atr
ENSMUSG00000040818	1083.83	1.06	0.158635	6.68202	2.36e-11	2.58e-10	686.843	718.291	1433.86	1496.31	Dennd6a
ENSMUSG00000069662	1771.49	1.1762	0.17613	6.67804	2.42e-11	2.65e-10	1215.7	958.003	2452.17	2460.06	Marcks
ENSMUSG00000048373	631.175	1.4854	0.222493	6.67616	2.45e-11	2.68e-10	355.671	308.323	828.02	1032.68	Fgfbp1
ENSMUSG00000034595	96.5144	-4.12772	0.618649	-6.67215	2.52e-11	2.75e-10	244.154	121.127	11.3146	9.46177	Ppp1r18
ENSMUSG00000045098	1378.66	1.01543	0.15225	6.66946	2.57e-11	2.8e-10	903.118	922.428	1922.45	1766.65	Kmt5b
ENSMUSG00000055322	144.144	-6.58306	0.987669	-6.66525	2.64e-11	2.88e-10	491.688	78.7748	2.05719	4.05504	Tns1
ENSMUSG00000034271	85.2879	-4.99203	0.748982	-6.66509	2.65e-11	2.88e-10	102.224	228.701	6.17158	4.05504	Jdp2
ENSMUSG00000003283	148.428	-2.81189	0.42195	-6.66403	2.66e-11	2.9e-10	206.137	313.405	34.9723	39.1988	Hck
ENSMUSG00000016528	1172.35	-1.74053	0.261195	-6.66373	2.67e-11	2.9e-10	1459.86	2150.64	627.444	451.462	Mapkapk2
ENSMUSG00000034681	865.65	-1.1366	0.170614	-6.66184	2.7e-11	2.94e-10	1215.7	1164.68	552.356	529.859	Rnps1
ENSMUSG00000024387	826.042	-1.1834	0.177745	-6.65782	2.78e-11	3.02e-10	1151.5	1141.81	478.297	532.562	Csnk2b
ENSMUSG00000032135	104.456	-3.77367	0.566982	-6.65571	2.82e-11	3.06e-10	243.31	146.538	18.5147	9.46177	Mcam
ENSMUSG00000026074	584.942	-1.30852	0.196661	-6.65367	2.86e-11	3.1e-10	839.756	827.559	350.751	321.7	Map4k4
ENSMUSG00000007656	1213.47	1.09617	0.164763	6.65304	2.87e-11	3.11e-10	743.446	802.995	1562.44	1745.02	Arpp19
ENSMUSG00000019254	404.801	-1.90842	0.287017	-6.64915	2.95e-11	3.19e-10	702.894	576.835	201.605	137.871	Ppp1r12c
ENSMUSG00000038732	5740.69	0.949319	0.142827	6.64664	3e-11	3.25e-10	3757.78	4077.66	8152.66	6974.68	Mboat1
ENSMUSG00000046330	2877.48	-1.29081	0.194233	-6.64566	3.02e-11	3.26e-10	4526.57	3642.28	1455.46	1885.6	Rpl37a
ENSMUSG00000005054	392.038	-1.73401	0.260925	-6.64564	3.02e-11	3.26e-10	576.171	628.504	155.318	208.159	Cstb
ENSMUSG00000021952	1407.11	0.965947	0.145361	6.64514	3.03e-11	3.27e-10	960.566	945.298	1876.16	1846.4	Xpo4
ENSMUSG00000066842	263.979	1.8901	0.284533	6.64281	3.08e-11	3.32e-10	103.069	121.127	381.609	450.11	Hmcn1
ENSMUSG00000040848	4284.32	0.842426	0.126817	6.64284	3.08e-11	3.32e-10	2934.08	3201.81	5581.16	5420.24	Sft2d2
ENSMUSG00000001441	2539.05	0.938868	0.141395	6.64003	3.14e-11	3.38e-10	1845.94	1635.64	3304.88	3369.74	Npepps
ENSMUSG00000018774	130.284	-3.21986	0.484955	-6.6395	3.15e-11	3.39e-10	293.154	177.879	29.8293	20.2752	Cd68
ENSMUSG00000008140	826.668	-1.22512	0.184554	-6.63828	3.17e-11	3.42e-10	1164.17	1152.82	532.813	456.868	Emc10
ENSMUSG00000058587	2773.69	0.863517	0.130152	6.63466	3.25e-11	3.5e-10	2033.49	1901.61	3593.92	3565.74	Tmod3
ENSMUSG00000047648	448.145	1.46708	0.221164	6.63344	3.28e-11	3.53e-10	255.137	221.078	667.559	648.807	Fbxo30
ENSMUSG00000034647	767.362	1.3388	0.201882	6.6316	3.32e-11	3.57e-10	480.705	388.792	1060.48	1139.47	Ankrd12
ENSMUSG00000056537	1863.89	1.02788	0.155063	6.6288	3.38e-11	3.64e-10	1134.6	1318.84	2544.75	2457.36	Rlim
ENSMUSG00000046733	4718.05	-1.24218	0.187475	-6.62583	3.45e-11	3.71e-10	5839.43	7426.86	3126.93	2478.98	Gprc5a
ENSMUSG00000027282	2727.19	0.989665	0.149386	6.62488	3.48e-11	3.73e-10	1749.63	1903.3	3373.8	3882.03	Mtch2
ENSMUSG00000026869	1091.98	1.19373	0.180192	6.62477	3.48e-11	3.73e-10	621.791	706.432	1412.26	1627.42	Psmd5
ENSMUSG00000056708	497.687	-1.43314	0.216389	-6.62299	3.52e-11	3.77e-10	697.825	755.561	285.95	251.413	Ier5
ENSMUSG00000019873	2244.49	0.886206	0.133806	6.62308	3.52e-11	3.77e-10	1529.98	1622.08	2917.1	2908.82	Reep3
ENSMUSG00000025355	69.0068	-5.87493	0.887109	-6.62256	3.53e-11	3.78e-10	118.275	153.314	3.08579	1.35168	Mmp19
ENSMUSG00000019861	846.804	1.13413	0.171291	6.62107	3.57e-11	3.81e-10	526.326	533.636	1124.26	1203	Gopc
ENSMUSG00000040761	958.205	-1.20541	0.182163	-6.6172	3.66e-11	3.91e-10	1279.91	1392.54	535.899	624.477	Spen
ENSMUSG00000017724	236.973	-2.10016	0.317485	-6.61498	3.72e-11	3.97e-10	337.93	431.144	97.7167	81.1009	Etv4
ENSMUSG00000027326	1304.39	1.48659	0.224741	6.61469	3.72e-11	3.97e-10	707.118	665.774	2283.48	1561.19	Knl1
ENSMUSG00000026426	213.662	-2.00355	0.302918	-6.61418	3.74e-11	3.98e-10	332.861	351.522	90.5165	79.7492	Arl8a
ENSMUSG00000021264	2280.1	0.914975	0.138335	6.61421	3.74e-11	3.98e-10	1626.29	1533.99	2872.87	3087.24	Yy1
ENSMUSG00000029032	1667.22	-1.02138	0.154501	-6.61084	3.82e-11	4.07e-10	2090.1	2377.64	1095.46	1105.68	Arhgef16
ENSMUSG00000029385	2740.7	1.29245	0.195521	6.61032	3.83e-11	4.08e-10	1383.82	1794.88	4317.02	3467.06	Ccng2
ENSMUSG00000021771	8352.45	0.829422	0.125504	6.60872	3.88e-11	4.12e-10	5665.4	6365.51	10614.1	10764.8	Vdac2
ENSMUSG00000074238	1541.76	0.952978	0.144374	6.60077	4.09e-11	4.35e-10	1072.93	1027.46	1998.56	2068.07	Ap1ar
ENSMUSG00000020471	387.301	-1.72805	0.261919	-6.59765	4.18e-11	4.44e-10	597.291	593.776	206.748	151.388	Pold2
ENSMUSG00000029394	462.377	-1.54326	0.234073	-6.59307	4.31e-11	4.57e-10	685.998	692.032	263.321	208.159	Cdk2ap1
ENSMUSG00000022677	894.245	1.31481	0.199474	6.5914	4.36e-11	4.62e-10	495.912	530.248	1419.46	1131.36	Fopnl
ENSMUSG00000027641	1200.93	1.106	0.167878	6.58814	4.45e-11	4.72e-10	784.842	739.467	1750.67	1528.75	Rbl1
ENSMUSG00000022568	873.354	-1.15389	0.175162	-6.58757	4.47e-11	4.74e-10	1182.75	1228.21	568.814	513.639	Scrib
ENSMUSG00000022150	129.953	-4.09035	0.621106	-6.58559	4.53e-11	4.8e-10	358.206	132.985	16.4575	12.1651	Dab2
ENSMUSG00000025245	438.989	1.40488	0.213356	6.58467	4.56e-11	4.82e-10	245.844	235.477	632.587	642.049	Lztfl1
ENSMUSG00000040123	1037.36	1.17312	0.178187	6.58366	4.59e-11	4.85e-10	691.912	582.764	1412.26	1462.52	Zmym5
ENSMUSG00000010048	735.792	-1.22026	0.185402	-6.5817	4.65e-11	4.91e-10	998.583	1061.34	462.868	420.373	Ifrd2
ENSMUSG00000061778	596.121	1.41211	0.214593	6.58042	4.69e-11	4.95e-10	361.585	289.688	868.135	865.076	Mospd2
ENSMUSG00000050627	1639.17	1.02927	0.156448	6.57897	4.74e-11	5e-10	1061.94	1093.53	2047.94	2353.28	Gpd1l
ENSMUSG00000003873	564.663	-1.33301	0.202648	-6.57794	4.77e-11	5.03e-10	790.756	826.712	338.408	302.777	Bax
ENSMUSG00000024941	398.716	-1.59324	0.242226	-6.57749	4.78e-11	5.04e-10	592.222	606.481	219.091	177.07	Scyl1
ENSMUSG00000087141	371.664	1.50407	0.228722	6.576	4.83e-11	5.09e-10	196.844	190.584	536.927	562.299	Plcxd2
ENSMUSG00000025473	326.898	-3.51061	0.534108	-6.57285	4.94e-11	5.19e-10	312.585	890.24	70.9732	33.792	Adam8
ENSMUSG00000024425	2361.04	0.868043	0.132089	6.57164	4.98e-11	5.23e-10	1710.77	1632.25	3090.93	3010.19	Ndfip1
ENSMUSG00000028849	195.205	-2.50547	0.381295	-6.57095	5e-11	5.25e-10	348.913	315.946	74.0589	41.9021	Map7d1
ENSMUSG00000019979	1836.95	1.27487	0.194051	6.56974	5.04e-11	5.29e-10	1179.38	969.862	2904.76	2293.8	Apaf1
ENSMUSG00000037395	428.503	1.44602	0.220216	6.56639	5.16e-11	5.41e-10	242.465	217.69	621.272	632.587	Rcor3
ENSMUSG00000007850	6108.5	1.02086	0.155475	6.56608	5.17e-11	5.42e-10	4484.33	3582.14	8318.26	8049.26	Hnrnph1
ENSMUSG00000023286	655.354	-1.24982	0.190503	-6.5606	5.36e-11	5.62e-10	947.894	897.016	372.352	404.153	Ube2j2
ENSMUSG00000008730	2708.83	0.958086	0.146072	6.55901	5.42e-11	5.67e-10	1978.58	1703.4	3553.8	3599.53	Hipk1
ENSMUSG00000031357	1502.74	1.01564	0.154888	6.55726	5.48e-11	5.74e-10	941.135	1047.79	1951.25	2070.78	Syap1
ENSMUSG00000020460	8470.84	1.0733	0.163743	6.55475	5.57e-11	5.83e-10	5995.72	4918.77	10479.3	12489.5	Rps27a
ENSMUSG00000007603	354.627	-1.5839	0.2418	-6.55045	5.74e-11	6e-10	549.981	513.307	168.69	186.532	Dus3l
ENSMUSG00000002799	112.738	-2.91116	0.444817	-6.54462	5.96e-11	6.23e-10	185.861	212.607	30.8579	21.6269	Jag2
ENSMUSG00000042784	226.798	-1.92154	0.293728	-6.5419	6.07e-11	6.34e-10	355.671	361.686	88.4593	101.376	Muc1
ENSMUSG00000030748	1091.13	-1.27945	0.19559	-6.54152	6.09e-11	6.35e-10	1559.55	1533.14	718.989	552.838	Il4ra
ENSMUSG00000052137	280.998	1.97757	0.302433	6.53887	6.2e-11	6.46e-10	133.482	94.0215	420.696	475.792	Rbm12b2
ENSMUSG00000029647	1202.26	1.09565	0.167627	6.53626	6.31e-11	6.57e-10	817.791	714.903	1584.04	1692.3	Pan3
ENSMUSG00000043029	366.946	2.03355	0.311178	6.53502	6.36e-11	6.62e-10	145.31	143.15	725.161	454.165	Trpv3
ENSMUSG00000026409	1038.77	1.07155	0.163982	6.53457	6.38e-11	6.64e-10	661.498	678.48	1468.84	1346.27	Pfkfb2
ENSMUSG00000025898	453.09	1.37586	0.210593	6.53324	6.44e-11	6.69e-10	255.982	248.183	663.445	644.752	Cwf19l2
ENSMUSG00000039813	873.026	-1.15538	0.176872	-6.5323	6.48e-11	6.73e-10	1191.2	1219.74	572.928	508.232	Tbc1d2
ENSMUSG00000037110	2125.64	0.945794	0.144829	6.5304	6.56e-11	6.81e-10	1425.22	1479.78	2641.44	2956.13	Ralgapa2
ENSMUSG00000022322	594.964	1.25662	0.19245	6.52957	6.6e-11	6.85e-10	337.93	364.228	838.306	839.394	Shcbp1
ENSMUSG00000037674	932.867	1.09386	0.167528	6.52943	6.6e-11	6.85e-10	606.584	583.611	1226.09	1315.19	Rfx7
ENSMUSG00000022584	79.5369	-5.2669	0.806675	-6.52915	6.61e-11	6.86e-10	214.586	95.7156	5.14298	2.70336	Ly6c2
ENSMUSG00000021147	531.025	1.34652	0.206289	6.52732	6.7e-11	6.94e-10	312.585	287.147	797.162	727.204	Wdr37
ENSMUSG00000025034	448.483	-1.52543	0.233843	-6.52329	6.88e-11	7.12e-10	660.653	671.703	256.121	205.456	Trim8
ENSMUSG00000053560	861.58	-1.16424	0.178527	-6.52138	6.97e-11	7.21e-10	1197.96	1184.16	497.841	566.354	Ier2
ENSMUSG00000026149	3979.54	1.25487	0.192443	6.52071	7e-11	7.23e-10	2019.13	2680.88	5050.41	6167.72	Tm4sf20
ENSMUSG00000026875	88.0869	-3.69559	0.566859	-6.51942	7.06e-11	7.29e-10	132.638	194.819	15.4289	9.46177	Traf1
ENSMUSG00000028583	87.1475	-4.5462	0.697634	-6.51659	7.19e-11	7.43e-10	227.258	106.727	5.14298	9.46177	Pdpn
ENSMUSG00000029513	1401	-1.09046	0.167395	-6.51428	7.3e-11	7.54e-10	1764.84	2048.99	927.794	862.373	Prkab1
ENSMUSG00000029064	6965.63	0.784447	0.120422	6.51415	7.31e-11	7.54e-10	5045.29	5189.82	9169.94	8457.47	Gnb1
ENSMUSG00000037600	216.231	-2.05165	0.315165	-6.50977	7.53e-11	7.76e-10	331.171	365.075	74.0589	94.6177	Kdf1
ENSMUSG00000037731	101.359	-3.31843	0.509885	-6.50819	7.61e-11	7.83e-10	154.603	213.454	14.4004	22.9786	Themis2
ENSMUSG00000024790	183.168	-2.0999	0.322797	-6.50533	7.75e-11	7.98e-10	294.844	299.005	65.8302	72.9908	Sac3d1
ENSMUSG00000004266	276.67	-2.20964	0.339807	-6.50262	7.89e-11	8.12e-10	531.395	377.78	81.2591	116.245	Ptpn6
ENSMUSG00000038446	776.582	1.12901	0.173759	6.49753	8.16e-11	8.39e-10	483.24	491.284	1045.05	1086.75	Cdc40
ENSMUSG00000030846	1267.07	1.05028	0.161654	6.49709	8.19e-11	8.41e-10	876.928	773.348	1683.81	1734.21	Tial1
ENSMUSG00000029681	197.736	-2.07664	0.319804	-6.49348	8.39e-11	8.61e-10	345.533	293.923	77.1447	74.3425	Bcl7b
ENSMUSG00000026796	1543.01	-0.958405	0.147637	-6.49163	8.49e-11	8.71e-10	2087.56	1988.01	1080.03	1016.46	Fam129b
ENSMUSG00000021238	365.546	1.92956	0.297406	6.48797	8.7e-11	8.92e-10	136.862	166.867	473.154	685.302	Aldh6a1
ENSMUSG00000035933	788.91	1.2921	0.199218	6.48586	8.82e-11	9.04e-10	439.309	475.19	1011.11	1230.03	Cog5
ENSMUSG00000034889	314.377	-1.78403	0.275075	-6.48559	8.84e-11	9.05e-10	473.102	502.295	160.461	121.651	Cactin
ENSMUSG00000020311	633.414	1.28202	0.197695	6.48485	8.88e-11	9.09e-10	349.758	388.792	942.194	852.911	Erlec1
ENSMUSG00000007812	642.59	1.21905	0.188021	6.48358	8.96e-11	9.16e-10	401.292	371.004	889.736	908.33	Zfp655
ENSMUSG00000025246	1840.22	0.911103	0.140569	6.48155	9.08e-11	9.28e-10	1323	1232.44	2404.86	2400.59	Tbl1x
ENSMUSG00000026827	2307.65	0.904059	0.139498	6.4808	9.12e-11	9.32e-10	1616.99	1598.37	3157.79	2857.45	Gpd2
ENSMUSG00000041702	1417.39	1.04026	0.160529	6.48023	9.16e-11	9.35e-10	992.669	862.288	1931.7	1882.89	Btbd7
ENSMUSG00000073639	1968.02	0.896597	0.138428	6.47698	9.36e-11	9.55e-10	1422.69	1328.16	2557.09	2564.14	Rab18
ENSMUSG00000027536	2300.87	0.999129	0.154291	6.47564	9.44e-11	9.62e-10	1465.77	1602.6	2845.1	3289.99	Chmp4c
ENSMUSG00000076613	129.283	-4.87532	0.753008	-6.47446	9.52e-11	9.69e-10	395.378	105.033	11.3146	5.40672	Ighg2b
ENSMUSG00000015341	1487.66	0.961401	0.148507	6.47377	9.56e-11	9.73e-10	1050.12	969.015	1976.96	1954.53	Golga7
ENSMUSG00000000804	851.738	1.09043	0.16845	6.47331	9.59e-11	9.76e-10	555.05	533.636	1157.17	1161.09	Usp32
ENSMUSG00000031827	586.566	-1.56045	0.241256	-6.46801	9.93e-11	1.01e-09	931.842	819.089	252.006	343.327	Cotl1
ENSMUSG00000036617	2520.15	0.925707	0.143128	6.46767	9.95e-11	1.01e-09	1774.13	1701.71	3101.22	3503.56	Etl4
ENSMUSG00000030304	773.596	1.12696	0.17428	6.46639	1e-10	1.02e-09	495.912	476.037	1074.88	1047.55	Ergic2
ENSMUSG00000020130	1638.06	1.12327	0.173742	6.46519	1.01e-10	1.03e-09	1015.48	1045.25	2005.76	2485.74	Tbc1d15
ENSMUSG00000020736	515.403	-1.3054	0.201915	-6.4651	1.01e-10	1.03e-09	736.687	730.996	295.207	298.722	Nt5c
ENSMUSG00000011257	1396.34	-1.09852	0.169927	-6.46464	1.02e-10	1.03e-09	1847.63	1958.36	811.563	967.804	Pabpc4
ENSMUSG00000012443	2070.28	0.962963	0.148967	6.46429	1.02e-10	1.03e-09	1470.84	1337.48	2870.81	2601.99	Kif11
ENSMUSG00000034684	105.318	-4.63068	0.716526	-6.46268	1.03e-10	1.04e-09	304.137	100.798	8.22877	8.11009	Sema3f
ENSMUSG00000029309	114.66	-6.21864	0.962431	-6.46139	1.04e-10	1.05e-09	366.654	85.5511	1.0286	5.40672	Sparcl1
ENSMUSG00000040048	576.125	-1.4968	0.231721	-6.45948	1.05e-10	1.06e-09	861.721	838.571	258.178	346.03	Ndufb10
ENSMUSG00000062901	1021.12	1.75588	0.271846	6.45912	1.05e-10	1.06e-09	571.102	361.686	1352.6	1799.09	Klhl24
ENSMUSG00000067928	221.597	1.83821	0.284696	6.45675	1.07e-10	1.08e-09	96.31	97.4097	346.637	346.03	Zfp760
ENSMUSG00000027706	1581.18	1.11919	0.173438	6.45298	1.1e-10	1.11e-09	998.583	994.426	1937.88	2393.83	Sec62
ENSMUSG00000037818	244.415	1.82703	0.283137	6.45279	1.1e-10	1.11e-09	114.051	100.798	360.009	402.801	Abhd18
ENSMUSG00000009575	2970.37	0.871332	0.13508	6.45051	1.11e-10	1.12e-09	2099.39	2100.66	4041.36	3640.08	Cbx5
ENSMUSG00000000420	2881.23	0.829684	0.128668	6.44824	1.13e-10	1.14e-09	2089.25	2060	3577.46	3798.22	Galnt1
ENSMUSG00000023832	933.684	1.40975	0.218646	6.44765	1.14e-10	1.14e-09	505.205	516.695	1570.67	1142.17	Acat2
ENSMUSG00000037058	1115.84	1.18814	0.184278	6.44753	1.14e-10	1.14e-09	737.532	623.422	1449.29	1653.11	Paip2
ENSMUSG00000033096	671.82	1.18327	0.183544	6.44677	1.14e-10	1.15e-09	413.964	407.427	906.194	959.694	Apmap
ENSMUSG00000026278	221.835	-2.10416	0.326407	-6.44642	1.15e-10	1.15e-09	377.637	343.052	97.7167	68.9357	Bok
ENSMUSG00000110631	1793.96	-1.05896	0.164325	-6.44429	1.16e-10	1.17e-09	2248.92	2598.72	1095.46	1232.73	Gm42047
ENSMUSG00000028538	666.17	-1.67232	0.259598	-6.44197	1.18e-10	1.18e-09	811.877	1216.35	314.751	321.7	St3gal3
ENSMUSG00000040029	1499.01	0.945126	0.146729	6.44131	1.18e-10	1.19e-09	1059.41	990.191	1959.48	1986.97	Ipo8
ENSMUSG00000063659	1336.22	0.955918	0.14844	6.43978	1.2e-10	1.2e-09	894.67	923.275	1737.3	1789.63	Zbtb18
ENSMUSG00000028248	2250.69	0.852848	0.132447	6.43919	1.2e-10	1.2e-09	1629.67	1578.88	2944.87	2849.34	Pnisr
ENSMUSG00000024259	1111.23	1.07121	0.16636	6.43911	1.2e-10	1.2e-09	674.17	758.949	1470.89	1540.92	Slc25a46
ENSMUSG00000026435	722.628	-1.6291	0.253009	-6.4389	1.2e-10	1.2e-09	1242.74	942.757	406.296	298.722	Slc45a3
ENSMUSG00000062929	722.771	1.24215	0.192921	6.43866	1.21e-10	1.2e-09	410.585	448.085	948.366	1084.05	Cfl2
ENSMUSG00000022744	1021.47	1.07891	0.167595	6.43759	1.21e-10	1.21e-09	693.601	619.187	1391.69	1381.42	Cldnd1
ENSMUSG00000039166	779.074	1.28619	0.199812	6.43697	1.22e-10	1.22e-09	492.533	413.356	1035.8	1174.61	Akap7
ENSMUSG00000031529	1520.55	0.971417	0.150933	6.43607	1.23e-10	1.22e-09	1026.46	1028.31	2114.79	1912.63	Tnks
ENSMUSG00000004849	981.006	-1.19928	0.186366	-6.43508	1.23e-10	1.23e-09	1367.77	1367.12	655.216	533.914	Ap1s1
ENSMUSG00000027351	1109.88	1.29832	0.201793	6.43392	1.24e-10	1.24e-09	726.549	556.506	1496.61	1659.86	Spred1
ENSMUSG00000004936	3057.51	1.06978	0.16629	6.43323	1.25e-10	1.24e-09	1751.32	2194.68	3977.58	4306.46	Map2k1
ENSMUSG00000026104	1860.18	1.71106	0.266102	6.43009	1.28e-10	1.27e-09	986.756	754.714	3552.77	2146.47	Stat1
ENSMUSG00000019998	2159.6	0.860239	0.133804	6.42911	1.28e-10	1.28e-09	1562.93	1505.19	2741.21	2829.07	Stx7
ENSMUSG00000020532	1145.17	1.02787	0.159885	6.4288	1.29e-10	1.28e-09	724.86	782.666	1576.84	1496.31	Acaca
ENSMUSG00000025240	853.021	1.1427	0.177772	6.42788	1.29e-10	1.29e-09	504.36	559.047	1133.51	1215.16	Sacm1l
ENSMUSG00000032449	1343.75	0.983142	0.153025	6.42472	1.32e-10	1.31e-09	897.204	908.028	1708.5	1861.27	Slc25a36
ENSMUSG00000040253	580.553	2.49909	0.389063	6.42337	1.33e-10	1.32e-09	228.948	120.28	1279.57	693.412	Gbp7
ENSMUSG00000050890	626.46	1.26995	0.197751	6.42196	1.35e-10	1.33e-09	382.706	351.522	836.249	935.363	Pdik1l
ENSMUSG00000040195	558.476	1.35836	0.211563	6.4206	1.36e-10	1.35e-09	342.154	284.606	796.134	811.009	Nemp1
ENSMUSG00000038644	389.612	-1.50111	0.233924	-6.41706	1.39e-10	1.38e-09	568.567	583.611	217.034	189.235	Pold1
ENSMUSG00000105987	2516.16	-1.0156	0.158285	-6.41628	1.4e-10	1.38e-09	3270.32	3465.24	1820.62	1508.48	AI506816
ENSMUSG00000000948	138.147	2.33577	0.364108	6.41505	1.41e-10	1.39e-09	42.2412	49.1284	231.434	229.786	Gm38393
ENSMUSG00000030847	439.726	-1.49406	0.232943	-6.41383	1.42e-10	1.4e-09	593.912	703.891	223.205	237.896	Bag3
ENSMUSG00000037661	448.417	1.78676	0.278761	6.40965	1.46e-10	1.44e-09	174.034	228.701	589.386	801.547	Gpr160
ENSMUSG00000029486	513.597	1.40594	0.21938	6.40867	1.47e-10	1.45e-09	262.741	299.853	694.303	797.492	Mrpl1
ENSMUSG00000032030	797.983	1.10039	0.171704	6.40863	1.47e-10	1.45e-09	512.809	502.295	1073.85	1102.97	Cul5
ENSMUSG00000021540	1193.9	0.997184	0.155626	6.40756	1.48e-10	1.46e-09	770.48	823.324	1566.55	1615.26	Smad5
ENSMUSG00000037646	1611.9	0.973723	0.151963	6.40761	1.48e-10	1.46e-09	1037.45	1137.58	2057.19	2215.41	Vps13b
ENSMUSG00000016984	386.688	1.44923	0.226189	6.40715	1.48e-10	1.46e-09	201.068	213.454	552.356	579.871	Etaa1
ENSMUSG00000037286	1327.8	1.03009	0.160783	6.40668	1.49e-10	1.46e-09	930.997	814.853	1778.44	1786.92	Stag1
ENSMUSG00000026821	853.255	-1.32643	0.207125	-6.40402	1.51e-10	1.49e-09	1101.65	1337.48	445.382	528.507	Ralgds
ENSMUSG00000027104	1216.88	1.01399	0.158343	6.40372	1.52e-10	1.49e-09	840.601	771.654	1668.38	1586.87	Atf2
ENSMUSG00000029556	199.376	-2.15752	0.336962	-6.40286	1.52e-10	1.5e-09	281.327	370.157	73.0304	72.9908	Hnf1a
ENSMUSG00000078578	5868.27	0.761216	0.118931	6.40048	1.55e-10	1.52e-09	4306.07	4404.61	7614.7	7147.69	Ube2d3
ENSMUSG00000029599	606.284	-1.48513	0.232219	-6.3954	1.6e-10	1.57e-09	795.825	990.191	289.036	350.085	Ddx54
ENSMUSG00000062981	556.283	-1.30841	0.204646	-6.39351	1.62e-10	1.59e-09	772.17	812.312	301.379	339.272	Mrpl42
ENSMUSG00000059263	2847.52	0.840144	0.131428	6.39245	1.63e-10	1.6e-09	2054.61	2026.97	3511.63	3796.87	Usp47
ENSMUSG00000059474	767.595	1.14219	0.178729	6.39061	1.65e-10	1.62e-09	495.067	462.484	1088.26	1024.57	Mbtd1
ENSMUSG00000039047	918.172	1.10278	0.172571	6.39027	1.66e-10	1.62e-09	553.36	613.258	1221.97	1284.1	Pigk
ENSMUSG00000030123	116.099	-3.66308	0.573235	-6.39019	1.66e-10	1.62e-09	296.534	133.832	16.4575	17.5719	Plxnd1
ENSMUSG00000054716	133.313	-2.41732	0.378451	-6.38742	1.69e-10	1.65e-09	229.792	219.384	42.1725	41.9021	Zfp771
ENSMUSG00000002524	942.127	-1.04534	0.163666	-6.387	1.69e-10	1.65e-09	1263.86	1274.8	620.244	609.608	Puf60
ENSMUSG00000032560	2454.42	0.880746	0.137964	6.38387	1.73e-10	1.69e-09	1655.01	1799.96	3092.99	3269.72	Dnajc13
ENSMUSG00000038388	1138.83	0.991606	0.155381	6.38175	1.75e-10	1.71e-09	781.463	742.855	1513.07	1517.94	Mpp6
ENSMUSG00000025497	5733.82	-1.41768	0.222198	-6.38023	1.77e-10	1.72e-09	6440.95	10247.5	3096.08	3150.77	Cdhr5
ENSMUSG00000052917	431.467	1.61902	0.253898	6.37665	1.81e-10	1.76e-09	242.465	181.267	618.186	683.951	Senp7
ENSMUSG00000089715	116.237	-2.87034	0.450216	-6.37548	1.82e-10	1.78e-09	226.413	182.114	22.6291	33.792	Cbx6
ENSMUSG00000033624	838.999	1.24548	0.195384	6.37454	1.84e-10	1.79e-09	449.447	546.341	1230.2	1130.01	Pdpr
ENSMUSG00000024063	343.172	-2.08315	0.326822	-6.37394	1.84e-10	1.79e-09	645.446	464.178	104.917	158.147	Lbh
ENSMUSG00000079620	1954.77	-1.43844	0.225746	-6.37197	1.87e-10	1.81e-09	2263.29	3448.3	1045.05	1062.42	Muc4
ENSMUSG00000021578	591.296	1.21687	0.190982	6.37166	1.87e-10	1.82e-09	364.12	347.287	819.791	833.987	Ccdc127
ENSMUSG00000037126	162.48	-2.431	0.381548	-6.3714	1.87e-10	1.82e-09	276.258	272.747	61.7158	39.1988	Psd
ENSMUSG00000048865	140.759	-3.402	0.534096	-6.36964	1.89e-10	1.84e-09	352.292	161.785	20.5719	28.3853	Arhgap30
ENSMUSG00000052419	690.858	1.19346	0.187392	6.3688	1.91e-10	1.85e-09	443.533	397.262	975.109	947.529	2610001J05Rik
ENSMUSG00000020108	714.236	-1.8726	0.294209	-6.36485	1.95e-10	1.9e-09	1197.96	1047.79	390.867	220.324	Ddit4
ENSMUSG00000042032	1261.77	1.03654	0.162881	6.3638	1.97e-10	1.91e-09	773.015	880.923	1668.38	1724.75	Mat2b
ENSMUSG00000022365	2173.32	0.845133	0.132843	6.3619	1.99e-10	1.93e-09	1585.74	1522.98	2794.7	2789.87	Derl1
ENSMUSG00000023886	351.766	1.95367	0.307095	6.36178	1.99e-10	1.93e-09	115.741	172.796	492.698	625.828	Smoc2
ENSMUSG00000022978	520.807	1.45352	0.228509	6.36088	2.01e-10	1.94e-09	309.206	248.183	805.391	720.446	Mis18a
ENSMUSG00000031924	6686.25	0.995891	0.156606	6.35921	2.03e-10	1.96e-09	3948.71	4983.14	8810.96	9002.2	Cyb5b
ENSMUSG00000019996	1722.14	1.28562	0.202304	6.35492	2.09e-10	2.01e-09	838.066	1165.53	2366.8	2518.18	Map7
ENSMUSG00000025794	4717.85	-0.816532	0.128526	-6.35303	2.11e-10	2.04e-09	6331.96	5704.82	3410.83	3423.81	Rpl14
ENSMUSG00000034612	73.4287	-3.87794	0.610609	-6.35093	2.14e-10	2.06e-09	111.517	163.479	9.25737	9.46177	Chst11
ENSMUSG00000027907	3708.58	-1.05591	0.166285	-6.35002	2.15e-10	2.08e-09	5600.34	4415.62	2338	2480.34	S100a11
ENSMUSG00000059248	771.495	-1.18495	0.186683	-6.34736	2.19e-10	2.11e-09	1141.36	1002.05	476.24	466.33	2025-09-09
ENSMUSG00000025940	966.11	1.24218	0.195936	6.33973	2.3e-10	2.22e-09	624.326	523.471	1248.72	1467.93	Tmem70
ENSMUSG00000024619	2544.3	-1.0697	0.168743	-6.33922	2.31e-10	2.22e-09	3261.02	3633.81	1814.44	1467.93	Cdx1
ENSMUSG00000026837	145.874	-4.72284	0.745287	-6.33694	2.34e-10	2.25e-09	461.274	100.798	9.25737	12.1651	Col5a1
ENSMUSG00000026678	186.277	-9.31199	1.46951	-6.33679	2.35e-10	2.26e-09	502.671	241.407	1.0286	0	Rgs5
ENSMUSG00000037343	1093.92	0.998697	0.15763	6.3357	2.36e-10	2.27e-09	738.377	720.832	1421.52	1494.96	Taf2
ENSMUSG00000014763	864.201	1.06891	0.16887	6.32973	2.46e-10	2.36e-09	542.378	573.447	1162.31	1178.67	Fam120b
ENSMUSG00000040435	149.272	-2.6429	0.41808	-6.32152	2.59e-10	2.49e-09	218.81	296.464	49.3726	32.4403	Ppp1r15a
ENSMUSG00000060510	808.385	1.27055	0.201055	6.31943	2.63e-10	2.52e-09	523.791	423.52	1091.34	1194.89	Zfp266
ENSMUSG00000036503	1008.97	1.00601	0.1592	6.31914	2.63e-10	2.52e-09	675.86	665.774	1358.78	1335.46	Rnf13
ENSMUSG00000021893	1578.97	1.09099	0.172666	6.31849	2.64e-10	2.53e-09	1099.12	918.192	2030.45	2268.12	Capn7
ENSMUSG00000065990	476.304	-1.31337	0.207923	-6.31661	2.67e-10	2.56e-09	678.394	680.174	273.607	273.04	Aurkaip1
ENSMUSG00000004054	636.482	-1.35922	0.215225	-6.31531	2.7e-10	2.58e-09	831.308	1001.2	379.552	333.865	Map3k11
ENSMUSG00000027170	1796.53	0.966637	0.153072	6.31493	2.7e-10	2.58e-09	1269.77	1162.14	2249.54	2504.67	Eif3m
ENSMUSG00000004951	104.821	-5.44147	0.86188	-6.31349	2.73e-10	2.61e-09	77.7239	332.04	4.11439	5.40672	Hspb1
ENSMUSG00000027699	2193.68	0.856458	0.135665	6.31306	2.74e-10	2.61e-09	1610.24	1511.97	2866.7	2785.81	Ect2
ENSMUSG00000001467	3234.65	1.29491	0.205264	6.3085	2.82e-10	2.69e-09	1532.51	2214.17	4861.15	4330.79	Cyp51
ENSMUSG00000069520	834.071	1.22598	0.194399	6.30651	2.85e-10	2.72e-09	447.757	551.424	1174.66	1162.45	Tmem19
ENSMUSG00000024392	1704.23	-1.11786	0.177292	-6.30521	2.88e-10	2.74e-09	2210.91	2457.27	1189.06	959.694	Bag6
ENSMUSG00000024712	5869.72	1.06166	0.168437	6.30301	2.92e-10	2.78e-09	3341.28	4263.16	7448.07	8426.38	Rfk
ENSMUSG00000030660	1788.62	1.05186	0.167033	6.29729	3.03e-10	2.88e-09	1223.31	1105.39	2619.84	2205.94	Pik3c2a
ENSMUSG00000004931	183.256	-2.11903	0.336552	-6.29631	3.05e-10	2.9e-09	289.775	306.629	77.1447	59.474	Apba3
ENSMUSG00000044641	634.173	-1.44673	0.229831	-6.29475	3.08e-10	2.93e-09	857.497	999.508	383.666	296.018	Pard6b
ENSMUSG00000002983	566.902	-1.429	0.227022	-6.29456	3.08e-10	2.93e-09	808.497	846.194	346.637	266.281	Relb
ENSMUSG00000019841	935.572	1.04032	0.165276	6.29444	3.09e-10	2.93e-09	615.877	608.175	1221.97	1296.26	Rev3l
ENSMUSG00000037364	1315.44	-1.08071	0.171932	-6.28567	3.26e-10	3.1e-09	1861.15	1712.72	913.394	774.513	Srrt
ENSMUSG00000011034	2166.77	1.13942	0.181325	6.28386	3.3e-10	3.13e-09	1176	1529.76	2864.64	3096.7	Slc5a1
ENSMUSG00000020482	576.286	1.31475	0.209226	6.28387	3.3e-10	3.13e-09	347.223	313.405	763.219	881.296	Ccdc117
ENSMUSG00000024795	1332.53	1.04242	0.166004	6.2795	3.4e-10	3.22e-09	920.859	821.63	1892.62	1695.01	Kif20b
ENSMUSG00000003970	5656.9	-0.797868	0.127111	-6.27693	3.45e-10	3.27e-09	7528.24	6837.31	4232.67	4029.36	Rpl8
ENSMUSG00000001270	328.782	-1.92462	0.306633	-6.27661	3.46e-10	3.28e-09	434.24	607.328	153.261	120.3	Ckb
ENSMUSG00000006699	6799.6	0.730164	0.116336	6.27636	3.47e-10	3.28e-09	5267.48	4961.97	8477.69	8491.26	Cdc42
ENSMUSG00000033256	128.074	-2.42984	0.387185	-6.27566	3.48e-10	3.29e-09	213.741	218.537	42.1725	37.8471	Shf
ENSMUSG00000024241	849.514	1.05533	0.168169	6.27542	3.49e-10	3.29e-09	560.964	542.953	1147.91	1146.23	Sos1
ENSMUSG00000035754	552.456	-1.24605	0.198588	-6.27453	3.51e-10	3.31e-09	786.532	768.266	337.38	317.645	Wdr18
ENSMUSG00000024053	135.908	-3.9404	0.628321	-6.27131	3.58e-10	3.38e-09	172.344	338.816	25.7149	6.75841	Emilin2
ENSMUSG00000036513	553.477	1.37901	0.219929	6.27027	3.6e-10	3.4e-09	341.309	273.594	817.734	781.272	Commd2
ENSMUSG00000038690	2891.35	1.3932	0.222202	6.27	3.61e-10	3.4e-09	1628.82	1559.4	3289.45	5087.73	Atp5j2
ENSMUSG00000031150	283.539	-1.72726	0.275558	-6.26824	3.65e-10	3.44e-09	409.74	460.79	120.346	143.278	Ccdc120
ENSMUSG00000026797	535.674	-1.52424	0.243315	-6.26449	3.74e-10	3.52e-09	696.136	894.475	299.322	252.764	Stxbp1
ENSMUSG00000029920	801.692	1.07387	0.171419	6.26456	3.74e-10	3.52e-09	518.723	514.154	1104.71	1069.18	Smarcad1
ENSMUSG00000039270	496.993	1.4208	0.226832	6.26368	3.76e-10	3.54e-09	239.93	300.7	728.246	719.094	Megf9
ENSMUSG00000030650	1966.26	0.904725	0.144492	6.26144	3.81e-10	3.59e-09	1437.05	1301.05	2508.75	2618.21	Tmc5
ENSMUSG00000053617	368.525	-1.50426	0.240259	-6.26096	3.83e-10	3.59e-09	569.412	520.93	202.634	181.125	Sh3pxd2a
ENSMUSG00000068134	327.449	1.62517	0.259587	6.26058	3.84e-10	3.6e-09	177.413	143.15	478.297	510.936	Zfp120
ENSMUSG00000027739	411.885	1.37853	0.220211	6.26004	3.85e-10	3.61e-09	237.396	220.231	592.472	597.443	Rab33b
ENSMUSG00000102758	176.857	2.69035	0.429875	6.25845	3.89e-10	3.64e-09	50.6895	44.0461	213.948	398.746	Naaladl2
ENSMUSG00000063273	2232.6	0.833076	0.133111	6.25851	3.89e-10	3.64e-09	1589.12	1621.24	2793.67	2926.39	Naa15
ENSMUSG00000022893	124.287	-4.8001	0.767053	-6.25786	3.9e-10	3.66e-09	387.775	92.3275	10.286	6.75841	Adamts1
ENSMUSG00000022391	1703.22	-0.994481	0.15896	-6.25618	3.95e-10	3.69e-09	2292.01	2245.51	1229.17	1046.2	Rangap1
ENSMUSG00000029840	3428.17	0.856859	0.137003	6.25431	3.99e-10	3.74e-09	2530.25	2347.15	4193.59	4641.67	Mtpn
ENSMUSG00000031701	3515.33	0.77851	0.124493	6.25344	4.02e-10	3.75e-09	2561.51	2617.36	4559.77	4322.68	Dnaja2
ENSMUSG00000028832	996.779	-1.09536	0.175218	-6.25141	4.07e-10	3.8e-09	1275.69	1440.82	658.302	612.312	Stmn1
ENSMUSG00000055748	11261.1	3.06807	0.490805	6.25109	4.08e-10	3.81e-09	3114.87	1683.92	16811.4	23434.1	Gsdmc4
ENSMUSG00000048578	7409.65	0.774227	0.123886	6.24949	4.12e-10	3.84e-09	5281	5654	8975.53	9728.05	Mlec
ENSMUSG00000053205	554.684	1.48468	0.2376	6.24866	4.14e-10	3.86e-09	260.206	323.57	733.389	901.571	Styx
ENSMUSG00000055827	1112.61	4.66968	0.747446	6.24751	4.17e-10	3.89e-09	124.189	44.0461	1669.41	2612.8	Gsdmc3
ENSMUSG00000026223	441.02	-1.78559	0.2859	-6.24551	4.22e-10	3.94e-09	821.17	546.341	200.576	195.994	Itm2c
ENSMUSG00000039137	158.456	-2.15396	0.344925	-6.24471	4.25e-10	3.95e-09	255.982	261.736	60.6872	55.4189	Whrn
ENSMUSG00000066306	1796.06	-0.892498	0.14292	-6.24475	4.24e-10	3.95e-09	2273.42	2396.28	1293.97	1220.57	Numa1
ENSMUSG00000024965	109.559	-3.4211	0.547976	-6.24315	4.29e-10	3.99e-09	266.12	134.68	18.5147	18.9235	Fermt3
ENSMUSG00000051329	1315.65	0.921988	0.147722	6.24136	4.34e-10	4.03e-09	912.411	905.487	1706.44	1738.26	Nup160
ENSMUSG00000022757	1501.49	0.892185	0.142971	6.24034	4.37e-10	4.06e-09	1041.67	1061.34	1964.62	1938.31	Tfg
ENSMUSG00000000058	550.892	1.48477	0.237965	6.23945	4.39e-10	4.08e-09	332.861	247.336	843.449	779.92	Cav2
ENSMUSG00000032601	4106.71	0.781947	0.125328	6.23918	4.4e-10	4.08e-09	2945.06	3095.93	5354.87	5030.96	Prkar2a
ENSMUSG00000029638	531.427	1.48964	0.23885	6.23673	4.47e-10	4.14e-09	321.033	237.171	788.934	778.568	Glcci1
ENSMUSG00000029811	1282.31	1.24649	0.199874	6.23637	4.48e-10	4.15e-09	675.86	844.5	1631.35	1977.51	Aoc1
ENSMUSG00000047230	1883.01	1.03144	0.16545	6.23413	4.54e-10	4.21e-09	1167.55	1306.14	2322.57	2735.8	Cldn2
ENSMUSG00000022971	127.618	-2.81023	0.450825	-6.23353	4.56e-10	4.22e-09	270.344	176.185	28.8007	35.1437	Ifnar2
ENSMUSG00000044501	276.465	1.75392	0.281433	6.2321	4.6e-10	4.26e-09	142.775	110.115	425.839	427.131	Zfp758
ENSMUSG00000031201	661.384	1.21317	0.194719	6.23037	4.65e-10	4.3e-09	406.361	390.486	861.964	986.727	Brcc3
ENSMUSG00000095253	227.258	1.85141	0.297286	6.22769	4.73e-10	4.37e-09	103.069	94.0215	324.008	387.933	Zfp799
ENSMUSG00000035585	408.65	-1.51121	0.242771	-6.22483	4.82e-10	4.45e-09	662.343	548.036	220.12	204.104	Tsen34
ENSMUSG00000003352	307.969	-1.6417	0.26377	-6.22398	4.85e-10	4.47e-09	462.964	469.261	134.746	164.905	Cacnb3
ENSMUSG00000020840	1296.83	0.977326	0.157058	6.22273	4.89e-10	4.51e-09	907.342	840.265	1782.56	1657.16	Blmh
ENSMUSG00000025993	4291.42	1.64453	0.264416	6.21947	4.99e-10	4.6e-09	1487.74	2672.41	7123.03	5882.52	Slc40a1
ENSMUSG00000037887	145.237	-2.47462	0.397885	-6.21943	4.99e-10	4.6e-09	206.137	286.3	45.2582	43.2538	Dusp8
ENSMUSG00000022337	692.352	1.22031	0.196271	6.2175	5.05e-10	4.65e-09	447.757	383.71	934.994	1002.95	Emc2
ENSMUSG00000079614	1307.11	1.01215	0.162836	6.21575	5.11e-10	4.7e-09	832.997	899.558	1646.78	1849.1	Seh1l
ENSMUSG00000009555	665.734	-1.22112	0.196472	-6.21523	5.12e-10	4.71e-09	962.256	902.099	426.868	371.712	Cdk9
ENSMUSG00000030247	99.9524	-6.35775	1.02297	-6.215	5.13e-10	4.72e-09	321.033	73.6926	1.0286	4.05504	Kcnj8
ENSMUSG00000020400	689.954	-1.50316	0.241959	-6.21246	5.22e-10	4.79e-09	845.67	1194.33	354.866	364.954	Tnip1
ENSMUSG00000021062	1226.08	-1.04423	0.168205	-6.2081	5.36e-10	4.92e-09	1562.08	1741.52	842.421	758.293	Rab15
ENSMUSG00000020063	525.434	1.22899	0.19798	6.20762	5.38e-10	4.94e-09	311.74	316.793	740.589	732.611	Sirt1
ENSMUSG00000041781	1460.86	0.940605	0.151531	6.20734	5.39e-10	4.94e-09	1041.67	959.697	1869.99	1972.1	Cpsf2
ENSMUSG00000005320	422.793	-1.40198	0.225866	-6.20712	5.4e-10	4.95e-09	633.619	593.776	244.806	218.972	Fgfr4
ENSMUSG00000018920	240.142	-2.48995	0.401472	-6.20203	5.57e-10	5.11e-09	515.343	300.7	86.4021	58.1223	Cxcl16
ENSMUSG00000043079	500.399	-1.45641	0.234855	-6.20133	5.6e-10	5.13e-09	675.015	792.83	293.15	240.599	Synpo
ENSMUSG00000028010	219.804	-1.83837	0.296527	-6.19965	5.66e-10	5.18e-09	326.102	360.839	93.6023	98.6727	Gar1
ENSMUSG00000038122	422.308	1.58443	0.25567	6.19716	5.75e-10	5.26e-09	185.861	236.324	574.985	692.061	Tbc1d32
ENSMUSG00000020806	484.858	-1.34009	0.216253	-6.19688	5.76e-10	5.26e-09	734.153	656.457	283.893	264.93	Rhbdf2
ENSMUSG00000023353	382.465	-1.59576	0.257549	-6.19596	5.79e-10	5.29e-09	615.033	535.33	211.891	167.608	Agap3
ENSMUSG00000029263	630.444	1.24747	0.201361	6.19518	5.82e-10	5.32e-09	360.74	386.251	821.849	952.935	Pigg
ENSMUSG00000027540	690.468	-1.25317	0.202298	-6.19464	5.84e-10	5.33e-09	1042.51	903.793	433.039	382.526	Ptpn1
ENSMUSG00000004317	986.63	1.12205	0.181134	6.19457	5.84e-10	5.33e-09	580.395	662.386	1431.81	1271.93	Clcn5
ENSMUSG00000032411	1073.04	0.983497	0.158801	6.19328	5.89e-10	5.37e-09	702.05	739.467	1403.01	1447.65	Tfdp2
ENSMUSG00000020457	1121.04	1.15502	0.186492	6.19337	5.89e-10	5.37e-09	631.929	758.102	1647.81	1446.3	Drg1
ENSMUSG00000021819	689.173	-1.23014	0.198625	-6.19327	5.89e-10	5.37e-09	963.1	970.709	448.468	374.416	Zswim8
ENSMUSG00000029646	1210.84	-1.49611	0.241619	-6.19202	5.94e-10	5.4e-09	1440.43	2134.54	574.985	693.412	Cdx2
ENSMUSG00000030249	80.662	-5.26576	0.850418	-6.19197	5.94e-10	5.4e-09	236.551	77.9278	4.11439	4.05504	Abcc9
ENSMUSG00000038039	3297.6	1.03333	0.16691	6.19093	5.98e-10	5.44e-09	1900.01	2429.31	4412.68	4448.38	Gcc2
ENSMUSG00000021069	171.4	-3.18918	0.515257	-6.18949	6.04e-10	5.48e-09	180.793	437.073	33.9437	33.792	Pygl
ENSMUSG00000021327	1095.77	0.965162	0.155948	6.18901	6.05e-10	5.5e-09	754.429	730.149	1440.04	1458.46	Zkscan3
ENSMUSG00000028274	481.184	1.30064	0.21018	6.18822	6.08e-10	5.52e-09	292.309	263.43	685.045	683.951	Rngtt
ENSMUSG00000057894	342.32	1.45299	0.234921	6.18504	6.21e-10	5.63e-09	181.637	184.655	494.755	508.232	Zfp329
ENSMUSG00000020321	4409.05	1.15512	0.186821	6.18304	6.29e-10	5.7e-09	2597.84	2866.39	5137.84	7034.15	Mdh1
ENSMUSG00000032216	8169.58	0.777278	0.125825	6.17745	6.51e-10	5.9e-09	6244.95	5795.45	9848.81	10789.1	Nedd4
ENSMUSG00000026696	542.682	1.30743	0.211688	6.17618	6.57e-10	5.95e-09	308.361	315.946	709.732	836.691	Vamp4
ENSMUSG00000042208	653.375	1.17425	0.190264	6.17165	6.76e-10	6.11e-09	411.43	391.333	948.366	862.373	0610010F05Rik
ENSMUSG00000022372	102.377	-3.19071	0.516994	-6.17165	6.76e-10	6.11e-09	224.723	143.997	16.4575	24.3303	Sla
ENSMUSG00000027901	1663.96	0.927147	0.150284	6.16929	6.86e-10	6.2e-09	1212.32	1081.67	2199.14	2162.69	Dennd2d
ENSMUSG00000025937	811.656	1.28166	0.207779	6.16837	6.9e-10	6.23e-09	422.412	523.471	1066.65	1234.08	Lactb2
ENSMUSG00000030220	95.0362	-4.18157	0.677943	-6.16803	6.91e-10	6.24e-09	192.62	166.867	3.08579	17.5719	Arhgdib
ENSMUSG00000027652	2273.65	0.819666	0.133036	6.16126	7.22e-10	6.51e-09	1600.94	1688.15	2883.16	2922.33	Ralgapb
ENSMUSG00000027993	3942.97	1.44602	0.234712	6.16082	7.24e-10	6.52e-09	1750.48	2483.52	4751.09	6786.79	Trim2
ENSMUSG00000046761	1324.43	-1.05166	0.170702	-6.16079	7.24e-10	6.52e-09	1740.34	1834.69	936.023	786.678	Fam83h
ENSMUSG00000033014	1153.71	0.972424	0.157868	6.15973	7.29e-10	6.56e-09	761.187	797.066	1577.87	1478.74	Trim33
ENSMUSG00000028833	413.159	-1.6446	0.267103	-6.15718	7.41e-10	6.67e-09	557.584	695.421	225.263	174.367	Ncdn
ENSMUSG00000041482	263.7	-2.04958	0.332892	-6.1569	7.42e-10	6.67e-09	361.585	488.743	119.317	85.1559	Piezo2
ENSMUSG00000008373	374.112	-1.41682	0.230172	-6.15547	7.49e-10	6.73e-09	555.895	532.789	203.662	204.104	Prpf31
ENSMUSG00000032058	1345.4	0.963521	0.156566	6.15409	7.55e-10	6.79e-09	894.67	930.051	1869.99	1686.9	Ppp2r1b
ENSMUSG00000024369	368.459	-1.50763	0.245023	-6.153	7.6e-10	6.83e-09	501.826	588.693	195.433	187.884	Nelfe
ENSMUSG00000026779	529.822	1.22443	0.199056	6.15122	7.69e-10	6.9e-09	315.965	319.334	762.19	721.798	Mastl
ENSMUSG00000039568	217.791	-1.82852	0.297258	-6.1513	7.69e-10	6.9e-09	342.154	337.969	101.831	89.211	Ubald1
ENSMUSG00000034974	332.172	-1.63699	0.26624	-6.14856	7.82e-10	7.01e-09	545.757	459.096	148.118	175.719	Dapk3
ENSMUSG00000024966	994.401	-1.17303	0.190866	-6.14582	7.95e-10	7.13e-09	1425.22	1329.01	546.185	677.192	Stip1
ENSMUSG00000032468	811.972	1.08031	0.175803	6.14499	8e-10	7.16e-09	505.205	537.871	1139.68	1065.12	Armc8
ENSMUSG00000017421	3202.12	0.7672	0.124871	6.14396	8.05e-10	7.21e-09	2425.49	2314.96	4041.36	4026.66	Zfp207
ENSMUSG00000001376	918.033	1.05112	0.171133	6.14212	8.14e-10	7.29e-09	566.878	628.504	1250.77	1225.97	Vps50
ENSMUSG00000053774	643.401	1.29247	0.210478	6.14066	8.22e-10	7.35e-09	413.964	332.04	898.993	928.605	Ubxn7
ENSMUSG00000048109	745.182	1.22364	0.199322	6.139	8.3e-10	7.42e-09	475.636	418.438	1124.26	962.397	Rbm15
ENSMUSG00000021134	5612.55	0.77402	0.126086	6.13885	8.31e-10	7.42e-09	4313.68	3970.93	7307.15	6858.43	Srsf5
ENSMUSG00000027099	948.296	1.0007	0.163029	6.13816	8.35e-10	7.45e-09	625.17	638.669	1242.54	1286.8	Mtx2
ENSMUSG00000038766	2363.27	0.874796	0.142529	6.13768	8.37e-10	7.47e-09	1763.99	1572.11	3113.56	3003.44	Gabpb2
ENSMUSG00000040035	144.362	-2.34926	0.382831	-6.13656	8.43e-10	7.52e-09	218.81	264.277	52.4584	41.9021	Disp2
ENSMUSG00000002885	362.031	-1.46524	0.238789	-6.13613	8.46e-10	7.54e-09	508.585	554.812	199.548	185.18	Adgre5
ENSMUSG00000028282	737.939	1.07534	0.175265	6.13549	8.49e-10	7.56e-09	473.947	476.037	1002.88	998.892	Casp8ap2
ENSMUSG00000021493	220.699	-2.36026	0.384687	-6.13554	8.49e-10	7.56e-09	464.654	274.441	76.1161	67.5841	Pdlim7
ENSMUSG00000053347	418.429	1.38429	0.225709	6.13306	8.62e-10	7.67e-09	215.43	248.183	609.958	600.146	Zfp943
ENSMUSG00000023942	266.797	-1.73179	0.28249	-6.13046	8.76e-10	7.79e-09	379.326	441.308	131.66	114.893	Slc29a1
ENSMUSG00000025001	1582.49	1.04561	0.170603	6.1289	8.85e-10	7.86e-09	934.376	1131.65	2205.31	2058.61	Hells
ENSMUSG00000005813	1664.68	0.867204	0.141548	6.12658	8.98e-10	7.98e-09	1149.81	1207.88	2130.22	2170.8	Metap1
ENSMUSG00000021786	719.176	1.18173	0.192908	6.1259	9.02e-10	8.01e-09	455.361	424.368	927.794	1069.18	Oxsm
ENSMUSG00000022601	510.232	1.24716	0.203649	6.12406	9.12e-10	8.09e-09	311.74	293.076	699.446	736.666	Zbtb11
ENSMUSG00000074604	1459.64	0.934524	0.152631	6.12278	9.2e-10	8.15e-09	959.721	1046.1	1972.85	1859.91	Mgst2
ENSMUSG00000000530	103.512	-2.8121	0.459346	-6.12196	9.24e-10	8.19e-09	178.258	184.655	30.8579	20.2752	Acvrl1
ENSMUSG00000008540	1484.28	1.58739	0.259311	6.12156	9.27e-10	8.21e-09	832.997	648.833	1720.84	2734.45	Mgst1
ENSMUSG00000022905	1540.66	0.886904	0.144894	6.12103	9.3e-10	8.23e-09	1053.5	1109.62	2031.48	1968.05	Kpna1
ENSMUSG00000079173	669.278	1.41405	0.231028	6.12066	9.32e-10	8.24e-09	319.344	410.815	880.479	1066.48	Zan
ENSMUSG00000040463	2564.31	-0.788041	0.128752	-6.1206	9.32e-10	8.24e-09	3219.63	3275.51	1853.53	1908.57	Mybbp1a
ENSMUSG00000055053	335.388	-1.60327	0.261959	-6.12031	9.34e-10	8.25e-09	482.395	527.707	184.119	147.333	Nfic
ENSMUSG00000038437	495.507	-1.56481	0.255707	-6.11953	9.39e-10	8.29e-09	851.584	630.198	266.406	233.841	Mllt6
ENSMUSG00000010047	377.027	-1.40529	0.229656	-6.11912	9.41e-10	8.31e-09	556.74	537.871	202.634	210.862	Hyal2
ENSMUSG00000035161	805.597	1.1476	0.187578	6.11801	9.48e-10	8.36e-09	539.843	462.484	1142.77	1077.29	Ints6
ENSMUSG00000055240	582.875	1.58796	0.259575	6.11754	9.5e-10	8.38e-09	235.706	346.44	932.937	816.415	Zfp101
ENSMUSG00000054752	401.221	1.50188	0.245538	6.11668	9.55e-10	8.42e-09	233.172	185.502	569.842	616.367	Fsd1l
ENSMUSG00000026321	1841.2	0.938383	0.153442	6.11555	9.62e-10	8.48e-09	1170.93	1354.42	2421.32	2418.16	Tnfrsf11a
ENSMUSG00000020572	1911.08	1.26802	0.207351	6.11534	9.64e-10	8.48e-09	1045.89	1197.72	3143.39	2257.31	Nampt
ENSMUSG00000047547	1257.6	-1.15634	0.189129	-6.11404	9.71e-10	8.55e-09	1721.75	1749.14	680.931	878.593	Cltb
ENSMUSG00000041120	66.1735	-4.94899	0.809506	-6.11359	9.74e-10	8.57e-09	172.344	83.8571	3.08579	5.40672	Nbl1
ENSMUSG00000010376	597.913	-1.24149	0.203115	-6.11226	9.82e-10	8.63e-09	856.653	823.324	329.151	382.526	Nedd8
ENSMUSG00000022557	730.338	-1.0864	0.177907	-6.10656	1.02e-09	8.94e-09	994.359	991.885	474.183	460.923	Bop1
ENSMUSG00000030291	341.668	1.48132	0.242661	6.10448	1.03e-09	9.06e-09	191.775	168.561	492.698	513.639	Med21
ENSMUSG00000025868	448.744	-2.00993	0.329362	-6.10248	1.04e-09	9.16e-09	632.774	803.842	128.575	229.786	Higd2a
ENSMUSG00000024759	2614.79	0.84588	0.13868	6.09952	1.06e-09	9.33e-09	1776.67	1962.59	3444.77	3275.12	Atl3
ENSMUSG00000020821	2670.56	-0.783375	0.128543	-6.09428	1.1e-09	9.64e-09	3308.33	3448.3	1965.65	1959.94	Kif1c
ENSMUSG00000029213	618.191	1.20041	0.197034	6.09241	1.11e-09	9.74e-09	387.775	361.686	813.62	909.681	Commd8
ENSMUSG00000115338	1522.27	0.945294	0.155163	6.09225	1.11e-09	9.75e-09	1091.51	990.191	2083.94	1923.44	Pnp
ENSMUSG00000026374	1347.5	0.903267	0.148285	6.09145	1.12e-09	9.79e-09	921.704	956.309	1780.5	1731.5	Tsn
ENSMUSG00000074743	101.37	-3.97068	0.65217	-6.08842	1.14e-09	9.97e-09	275.413	105.88	13.3718	10.8134	Thbd
ENSMUSG00000025793	692.008	-1.37181	0.22533	-6.08799	1.14e-09	1e-08	896.359	1101.15	425.839	344.679	Hgs
ENSMUSG00000032504	6447.02	0.720926	0.118469	6.08535	1.16e-09	1.02e-08	4836.62	4901.83	8301.8	7747.84	Pdcd6ip
ENSMUSG00000061130	1688.48	0.946042	0.155464	6.08527	1.16e-09	1.02e-08	1072.08	1235.83	2249.54	2196.48	Ppm1b
ENSMUSG00000037860	1408.94	0.921024	0.151379	6.08423	1.17e-09	1.02e-08	948.738	998.661	1778.44	1909.93	Aim2
ENSMUSG00000020170	875.474	1.1005	0.180911	6.08308	1.18e-09	1.03e-08	539.843	573.447	1113.97	1274.64	Frs2
ENSMUSG00000054843	2266.23	0.966682	0.158915	6.08301	1.18e-09	1.03e-08	1393.12	1675.45	3067.27	2929.09	Atrnl1
ENSMUSG00000024976	1586.98	0.898883	0.147776	6.08274	1.18e-09	1.03e-08	1081.38	1134.19	1987.25	2145.12	Shoc2
ENSMUSG00000044229	657.59	1.83013	0.300924	6.08171	1.19e-09	1.04e-08	223.034	354.063	847.564	1205.7	Nxpe4
ENSMUSG00000056608	1190.18	1.36908	0.22516	6.08047	1.2e-09	1.04e-08	790.756	537.871	1699.24	1732.86	Chd9
ENSMUSG00000024899	3509.55	1.02066	0.167873	6.07993	1.2e-09	1.05e-08	2027.58	2607.19	4648.23	4755.21	Papss2
ENSMUSG00000050359	271.622	-2.15459	0.354406	-6.07944	1.21e-09	1.05e-08	404.671	483.66	126.517	71.6391	Sprr1a
ENSMUSG00000035000	789.621	1.2178	0.200409	6.07659	1.23e-09	1.07e-08	484.085	465.025	987.453	1221.92	Dpp4
ENSMUSG00000047888	1466.9	0.873534	0.143755	6.07653	1.23e-09	1.07e-08	1041.67	1030	1879.25	1916.68	Tnrc6b
ENSMUSG00000058690	1071.92	0.956373	0.157475	6.07318	1.25e-09	1.09e-08	728.239	730.149	1445.18	1384.12	Ccser2
ENSMUSG00000041431	1969.89	0.868217	0.142977	6.07244	1.26e-09	1.09e-08	1339.05	1450.13	2620.86	2469.52	Ccnb1
ENSMUSG00000021798	307.907	1.73665	0.28638	6.06414	1.33e-09	1.15e-08	118.275	166.02	478.297	469.033	Ldb3
ENSMUSG00000056724	1327.11	-1.10238	0.181835	-6.06251	1.34e-09	1.16e-08	1784.27	1838.93	939.109	746.128	Nbeal2
ENSMUSG00000000340	704.962	1.18853	0.196089	6.06116	1.35e-09	1.17e-08	430.861	428.603	897.965	1062.42	Dbt
ENSMUSG00000021189	900.713	1.11021	0.183169	6.0611	1.35e-09	1.17e-08	605.739	534.483	1162.31	1300.32	Atxn3
ENSMUSG00000050989	119.651	-2.97274	0.490578	-6.05966	1.36e-09	1.18e-08	172.344	251.571	19.5433	35.1437	Selenon
ENSMUSG00000068587	8486.96	0.803924	0.132733	6.05669	1.39e-09	1.2e-08	6614.13	5748.87	10530.8	11054	Mgam
ENSMUSG00000040390	104.168	-2.65167	0.437855	-6.05605	1.4e-09	1.21e-08	193.465	166.02	28.8007	28.3853	Map3k10
ENSMUSG00000073422	186.2	-1.92856	0.318501	-6.05511	1.4e-09	1.21e-08	285.551	304.088	74.0589	81.1009	H2-Ke6
ENSMUSG00000021431	1085.94	1.06233	0.175455	6.05472	1.41e-09	1.21e-08	762.032	644.598	1493.52	1443.6	Snrnp48
ENSMUSG00000036751	1191.45	-1.80628	0.298453	-6.05216	1.43e-09	1.23e-08	1881.43	1822.83	360.009	701.523	Cox6b1
ENSMUSG00000048126	196.358	-3.45472	0.570979	-6.05052	1.44e-09	1.25e-08	533.085	187.196	42.1725	22.9786	Col6a3
ENSMUSG00000020003	739.093	1.16753	0.19304	6.0481	1.47e-09	1.26e-08	450.292	459.943	939.109	1107.03	Pex7
ENSMUSG00000026708	402.041	1.45679	0.241006	6.04462	1.5e-09	1.29e-08	226.413	203.29	641.844	536.617	Cenpl
ENSMUSG00000024127	973.913	1.22846	0.203275	6.04332	1.51e-09	1.3e-08	507.74	657.304	1303.23	1427.38	Prepl
ENSMUSG00000030127	1073.01	-0.964018	0.159554	-6.04197	1.52e-09	1.31e-08	1380.44	1456.91	722.075	732.611	Cops7a
ENSMUSG00000024085	2580.09	0.797326	0.131994	6.0406	1.54e-09	1.32e-08	1822.29	1947.35	3312.08	3238.63	Man2a1
ENSMUSG00000006585	487.213	-1.29652	0.21468	-6.03933	1.55e-09	1.33e-08	651.36	733.537	278.75	285.205	Cdt1
ENSMUSG00000000787	9314.91	0.683803	0.113238	6.03865	1.55e-09	1.34e-08	7249.44	7045.69	11207.6	11756.9	Ddx3x
ENSMUSG00000018661	594.823	-1.23825	0.205063	-6.03838	1.56e-09	1.34e-08	795.825	875.84	376.466	331.162	Cog1
ENSMUSG00000055866	589.86	1.42926	0.236706	6.03812	1.56e-09	1.34e-08	269.499	369.31	839.335	881.296	Per2
ENSMUSG00000029404	316.915	-1.53752	0.254663	-6.03748	1.57e-09	1.34e-08	453.671	488.743	152.232	173.015	Arl6ip4
ENSMUSG00000059743	2143	1.10303	0.182731	6.03637	1.58e-09	1.35e-08	1205.57	1517.9	3150.59	2697.96	Fdps
ENSMUSG00000022427	1642	0.843023	0.139677	6.0355	1.58e-09	1.36e-08	1166.7	1184.16	2100.39	2116.73	Tomm22
ENSMUSG00000020464	1076.09	1.01839	0.168826	6.03217	1.62e-09	1.39e-08	757.808	664.927	1463.69	1417.91	Pnpt1
ENSMUSG00000000555	323.806	-2.08507	0.345714	-6.03121	1.63e-09	1.39e-08	655.584	393.027	135.775	110.838	Itga5
ENSMUSG00000087370	735.506	1.37368	0.227841	6.02912	1.65e-09	1.41e-08	460.43	359.145	1169.51	952.935	Tmem170b
ENSMUSG00000062328	10183.9	0.979032	0.162395	6.02872	1.65e-09	1.41e-08	7595.82	6113.94	12508.8	14517.1	Rpl17
ENSMUSG00000026202	1635.52	-0.913773	0.151594	-6.02778	1.66e-09	1.42e-08	2084.18	2190.45	1194.2	1073.23	Tuba4a
ENSMUSG00000020124	1780.37	0.857623	0.142297	6.02699	1.67e-09	1.43e-08	1313.7	1218.89	2315.37	2273.53	Usp15
ENSMUSG00000017466	238.248	-3.63589	0.603456	-6.02511	1.69e-09	1.44e-08	694.446	187.196	26.7435	44.6055	Timp2
ENSMUSG00000004044	161.207	-2.95988	0.491358	-6.02387	1.7e-09	1.45e-08	371.723	199.055	26.7435	47.3088	Cavin1
ENSMUSG00000041594	385.862	1.43826	0.238837	6.02192	1.72e-09	1.47e-08	225.568	190.584	585.271	542.024	Tmtc4
ENSMUSG00000025357	2150.46	0.809108	0.134426	6.01899	1.76e-09	1.5e-08	1533.36	1592.44	2791.61	2684.44	Dgka
ENSMUSG00000024091	2407.12	0.78836	0.13103	6.01662	1.78e-09	1.52e-08	1802.86	1727.96	3084.76	3012.9	Vapa
ENSMUSG00000031021	1426.5	0.974677	0.162072	6.01385	1.81e-09	1.54e-08	943.669	980.026	1754.79	2027.52	Tmem9b
ENSMUSG00000063015	4827.17	0.723764	0.120373	6.0127	1.82e-09	1.55e-08	3604.02	3678.7	6188.04	5837.91	Ccni
ENSMUSG00000021676	8708.61	0.704007	0.117108	6.0116	1.84e-09	1.56e-08	6445.17	6804.28	10495.8	11089.2	Iqgap2
ENSMUSG00000032171	251.538	-1.6612	0.276376	-6.01063	1.85e-09	1.57e-08	374.257	390.486	126.517	114.893	Pin1
ENSMUSG00000027333	893.324	-1.35011	0.224636	-6.01022	1.85e-09	1.57e-08	1086.44	1480.63	531.784	474.44	Smox
ENSMUSG00000057367	838.728	1.22955	0.204648	6.00813	1.88e-09	1.59e-08	563.498	439.614	1209.63	1142.17	Birc2
ENSMUSG00000042055	1289.18	0.918968	0.152968	6.00757	1.88e-09	1.6e-08	924.239	859.747	1707.47	1665.27	Wdr11
ENSMUSG00000006932	12522.5	0.716861	0.119357	6.00601	1.9e-09	1.61e-08	9005.83	9941.72	15471.1	15671.4	Ctnnb1
ENSMUSG00000106535	110.616	2.42738	0.404206	6.0053	1.91e-09	1.62e-08	32.1033	37.2698	189.262	183.829	Gm43031
ENSMUSG00000020282	316.932	-1.8393	0.306332	-6.00425	1.92e-09	1.63e-08	584.619	406.58	148.118	128.41	Rhbdf1
ENSMUSG00000096910	242.553	1.64475	0.273961	6.00361	1.93e-09	1.63e-08	118.275	116.892	379.552	355.492	Zfp955b
ENSMUSG00000021302	526.593	1.45529	0.242422	6.00312	1.94e-09	1.64e-08	304.982	257.5	674.759	869.131	Ggps1
ENSMUSG00000061286	230.905	-1.81853	0.302961	-6.00252	1.94e-09	1.64e-08	328.637	391.333	109.031	94.6177	Exosc5
ENSMUSG00000031513	1109.72	1.25472	0.209054	6.0019	1.95e-09	1.65e-08	699.515	610.717	1348.49	1780.16	Leprotl1
ENSMUSG00000035671	256.378	-2.24491	0.37409	-6.00099	1.96e-09	1.66e-08	309.206	537.871	94.6309	83.8042	Zswim4
ENSMUSG00000002372	673.094	-1.22851	0.204836	-5.99751	2e-09	1.69e-08	931.842	956.309	443.325	360.899	Ranbp3
ENSMUSG00000050310	1130.89	0.981894	0.163728	5.99711	2.01e-09	1.7e-08	774.704	746.243	1581.98	1420.62	Rictor
ENSMUSG00000026288	184.305	-2.88306	0.480782	-5.99662	2.01e-09	1.7e-08	426.637	221.925	31.8865	56.7706	Inpp5d
ENSMUSG00000050732	520.589	-1.26001	0.210128	-5.99642	2.02e-09	1.7e-08	701.205	768.266	320.922	291.963	Vamp8
ENSMUSG00000027006	4806.02	0.893035	0.148935	5.99614	2.02e-09	1.7e-08	3038.84	3689.71	6225.07	6270.45	Dnajc10
ENSMUSG00000029406	156.975	-2.36873	0.395082	-5.99554	2.03e-09	1.71e-08	277.103	248.183	39.0867	63.529	Pitpnm2
ENSMUSG00000024908	3114.16	0.768133	0.128181	5.99257	2.07e-09	1.74e-08	2260.75	2347.15	3809.92	4038.82	Ppp6r3
ENSMUSG00000003849	440.306	1.41463	0.236085	5.99204	2.07e-09	1.74e-08	267.81	212.607	638.758	642.049	Nqo1
ENSMUSG00000038462	3429.63	0.790536	0.131958	5.9908	2.09e-09	1.76e-08	2445.77	2579.24	4158.62	4534.89	Uqcrfs1
ENSMUSG00000091705	700.192	1.31322	0.21929	5.98852	2.12e-09	1.78e-08	346.378	457.402	1022.42	974.562	H2-Q2
ENSMUSG00000015094	509.191	-1.21553	0.202986	-5.98824	2.12e-09	1.78e-08	699.515	724.22	307.55	305.48	Npdc1
ENSMUSG00000024026	2290.78	0.854482	0.142706	5.98772	2.13e-09	1.79e-08	1719.22	1544.16	3022.02	2877.73	Glo1
ENSMUSG00000024769	1210.44	-1.0447	0.174604	-5.98325	2.19e-09	1.84e-08	1495.34	1766.08	812.591	767.755	Cdc42bpg
ENSMUSG00000002948	484.029	-1.37601	0.230072	-5.98076	2.22e-09	1.86e-08	671.636	725.067	240.692	298.722	Map2k7
ENSMUSG00000021775	382.388	-1.48539	0.24842	-5.97935	2.24e-09	1.88e-08	506.895	620.034	198.519	204.104	Nr1d2
ENSMUSG00000032300	290.96	-2.34529	0.392359	-5.97741	2.27e-09	1.9e-08	461.274	512.46	130.632	59.474	1700017B05Rik
ENSMUSG00000024098	1224.44	1.02938	0.172218	5.97718	2.27e-09	1.9e-08	876.083	734.385	1639.58	1647.7	Twsg1
ENSMUSG00000037730	392.264	1.35985	0.227536	5.97642	2.28e-09	1.91e-08	231.482	208.372	553.385	575.816	Mynn
ENSMUSG00000031834	421.165	-1.37705	0.230449	-5.97551	2.29e-09	1.92e-08	565.188	651.375	239.663	228.434	Pik3r2
ENSMUSG00000032376	1125.83	0.93611	0.156684	5.97452	2.31e-09	1.93e-08	755.274	790.289	1449.29	1508.48	Usp3
ENSMUSG00000049988	65.5196	-6.79355	1.13779	-5.97083	2.36e-09	1.97e-08	130.948	128.75	1.0286	1.35168	Lrrc25
ENSMUSG00000035198	313.077	-1.61452	0.270486	-5.96894	2.39e-09	1.99e-08	479.016	464.178	134.746	174.367	Tubg1
ENSMUSG00000068328	629.525	-1.19592	0.200428	-5.96683	2.42e-09	2.02e-08	813.566	939.368	382.638	382.526	Aup1
ENSMUSG00000037608	2932.43	0.839121	0.14068	5.96475	2.45e-09	2.04e-08	1992.94	2213.32	3911.75	3611.69	Bclaf1
ENSMUSG00000014867	4416.3	0.721455	0.120972	5.96379	2.46e-09	2.06e-08	3285.52	3383.93	5633.62	5362.12	Surf4
ENSMUSG00000008682	14456.5	0.836816	0.140317	5.96375	2.47e-09	2.06e-08	11330.8	9424.18	18203.1	18868.1	Rpl10
ENSMUSG00000056216	1548.35	1.08043	0.181224	5.96183	2.49e-09	2.08e-08	1056.88	930.898	1887.47	2318.13	Cebpg
ENSMUSG00000039753	2659.38	0.777795	0.130478	5.96111	2.51e-09	2.09e-08	1910.99	2007.49	3292.54	3426.51	Fbxl5
ENSMUSG00000030782	86.4526	-5.01595	0.842073	-5.95667	2.57e-09	2.14e-08	263.585	71.9985	6.17158	4.05504	Tgfb1i1
ENSMUSG00000019802	1742.43	0.835221	0.140251	5.9552	2.6e-09	2.16e-08	1266.39	1236.68	2179.6	2287.04	Sec63
ENSMUSG00000030103	1876.76	-1.12225	0.188481	-5.95422	2.61e-09	2.17e-08	2259.91	2885.02	1267.23	1094.86	Bhlhe40
ENSMUSG00000030966	248.149	1.71531	0.288573	5.9441	2.78e-09	2.31e-08	129.258	102.492	387.781	373.064	Trim21
ENSMUSG00000038582	1120.42	0.914962	0.153949	5.94329	2.79e-09	2.32e-08	775.549	777.584	1460.61	1467.93	Pptc7
ENSMUSG00000019961	5273.66	0.893462	0.150342	5.94284	2.8e-09	2.33e-08	3912.38	3470.33	7413.09	6298.83	Tmpo
ENSMUSG00000015247	1296.75	1.0346	0.174146	5.94101	2.83e-09	2.35e-08	816.946	885.158	1892.62	1592.28	Nipsnap3b
ENSMUSG00000118376	606.296	1.18712	0.199864	5.93965	2.86e-09	2.37e-08	346.378	393.874	871.221	813.712	Gm9926
ENSMUSG00000041124	531.517	1.1709	0.197164	5.93868	2.87e-09	2.38e-08	331.171	322.723	739.561	732.611	Msantd4
ENSMUSG00000026980	908.908	1.54164	0.259634	5.93775	2.89e-09	2.39e-08	377.637	552.271	1545.98	1159.74	Ly75
ENSMUSG00000025609	1377.39	0.894335	0.150669	5.93576	2.92e-09	2.42e-08	928.463	998.661	1767.13	1815.31	Mkln1
ENSMUSG00000031778	747.942	-1.44071	0.242738	-5.93526	2.93e-09	2.43e-08	895.514	1290.89	405.267	400.098	Cx3cl1
ENSMUSG00000029169	3771.4	0.716754	0.12088	5.92946	3.04e-09	2.51e-08	2893.53	2813.02	4644.11	4734.94	Dhx15
ENSMUSG00000023947	114.062	-3.16037	0.533021	-5.92917	3.04e-09	2.52e-08	188.396	222.772	32.9151	12.1651	Nfkbie
ENSMUSG00000036565	424.164	-1.36642	0.230488	-5.92837	3.06e-09	2.53e-08	604.05	619.187	257.149	216.269	Ttyh3
ENSMUSG00000079003	239.009	-2.07283	0.349817	-5.92547	3.11e-09	2.57e-08	338.775	434.532	111.088	71.6391	Samd1
ENSMUSG00000027200	1400.78	1.08295	0.182849	5.92264	3.17e-09	2.61e-08	913.256	884.311	2124.05	1681.49	Sema6d
ENSMUSG00000052684	929.112	-1.41756	0.239343	-5.92268	3.17e-09	2.61e-08	1431.13	1271.41	408.353	605.553	Jun
ENSMUSG00000018166	3747.46	0.84727	0.143061	5.92245	3.17e-09	2.62e-08	2465.2	2890.1	4833.37	4801.17	Erbb3
ENSMUSG00000056394	807.472	-1.36499	0.230499	-5.9219	3.18e-09	2.62e-08	1116.86	1211.27	528.699	373.064	Lig1
ENSMUSG00000035847	957.387	0.975355	0.164716	5.92143	3.19e-09	2.63e-08	658.119	632.74	1234.32	1304.37	Ids
ENSMUSG00000024781	897.073	1.20349	0.203259	5.92097	3.2e-09	2.64e-08	578.705	508.225	1387.58	1113.79	Lipa
ENSMUSG00000093445	525.485	-1.27449	0.215289	-5.91988	3.22e-09	2.65e-08	776.394	711.514	330.179	283.853	Lrch4
ENSMUSG00000053536	655.435	1.17451	0.198428	5.91911	3.24e-09	2.66e-08	397.068	407.427	837.278	979.969	Cstf2t
ENSMUSG00000024248	1789.73	0.977307	0.165127	5.91853	3.25e-09	2.67e-08	1322.15	1089.29	2391.49	2355.98	Cox7a2l
ENSMUSG00000023021	712.811	1.08326	0.183044	5.918	3.26e-09	2.68e-08	473.102	441.308	998.767	938.067	Cers5
ENSMUSG00000035726	1554.1	0.852052	0.144023	5.9161	3.3e-09	2.71e-08	1088.98	1127.41	2042.79	1957.23	Supt16
ENSMUSG00000041440	414.333	1.32507	0.224073	5.91356	3.35e-09	2.75e-08	223.879	249.03	609.958	574.465	Gk5
ENSMUSG00000071604	217.647	-2.2584	0.381921	-5.91325	3.35e-09	2.75e-08	267.81	452.32	76.1161	74.3425	Fam189a2
ENSMUSG00000036825	1349.33	0.873118	0.147667	5.91274	3.36e-09	2.76e-08	956.342	949.533	1712.61	1778.81	Ssx2ip
ENSMUSG00000038067	127.708	-8.75534	1.48143	-5.91005	3.42e-09	2.8e-08	167.275	342.205	0	1.35168	Csf3
ENSMUSG00000032010	163.185	2.13484	0.361235	5.90984	3.42e-09	2.81e-08	50.6895	70.3044	247.892	283.853	Usp2
ENSMUSG00000024312	322.925	-1.49613	0.253168	-5.90962	3.43e-09	2.81e-08	483.24	470.955	182.062	155.443	Wdr46
ENSMUSG00000014077	6658.02	0.976566	0.165279	5.90861	3.45e-09	2.82e-08	3922.52	5050.91	8476.66	9181.97	Chp1
ENSMUSG00000039062	73.9784	-3.13042	0.530023	-5.9062	3.5e-09	2.86e-08	135.172	130.444	15.4289	14.8685	Anpep
ENSMUSG00000059878	564.209	1.32394	0.224175	5.90582	3.51e-09	2.87e-08	294.844	348.981	734.418	878.593	Zfp422
ENSMUSG00000027936	344.438	-1.42876	0.242021	-5.90344	3.56e-09	2.91e-08	518.723	486.202	194.405	178.422	Crtc2
ENSMUSG00000039263	646.948	-1.10346	0.186944	-5.90264	3.58e-09	2.92e-08	887.066	879.229	422.753	398.746	Npepl1
ENSMUSG00000000631	2586.34	-0.783687	0.13279	-5.90169	3.6e-09	2.94e-08	3325.23	3219.6	1963.59	1836.93	Myo18a
ENSMUSG00000040370	334.347	1.47597	0.25013	5.9008	3.62e-09	2.95e-08	191.775	161.785	478.297	505.529	Etfrf1
ENSMUSG00000043262	790.499	1.1767	0.19944	5.90003	3.63e-09	2.96e-08	435.085	534.483	1054.31	1138.12	Uevld
ENSMUSG00000031444	94.241	-4.17372	0.707419	-5.89993	3.64e-09	2.96e-08	89.5514	267.665	10.286	9.46177	F10
ENSMUSG00000024766	462.88	1.35744	0.230109	5.89912	3.65e-09	2.98e-08	244.154	275.288	608.929	723.149	Lipo3
ENSMUSG00000021737	1599.25	0.920441	0.156037	5.89887	3.66e-09	2.98e-08	1120.24	1091.84	2233.08	1951.83	Psmd6
ENSMUSG00000025393	18391.8	0.686361	0.116365	5.89836	3.67e-09	2.99e-08	14347.7	13846.6	21715.7	23657.1	Atp5b
ENSMUSG00000020964	2230.29	0.885035	0.150059	5.8979	3.68e-09	2.99e-08	1494.5	1639.87	3063.16	2723.64	Sel1l
ENSMUSG00000049751	986.653	-1.15002	0.195003	-5.89745	3.69e-09	3e-08	1445.5	1273.95	551.328	675.841	Rpl36al
ENSMUSG00000025290	4008.71	-1.01982	0.172951	-5.89659	3.71e-09	3.02e-08	6065.84	4672.28	2540.63	2756.08	Rps24
ENSMUSG00000027896	126.388	2.28199	0.387063	5.89564	3.73e-09	3.03e-08	39.7068	46.5873	227.32	191.939	Slc16a4
ENSMUSG00000090935	1399.45	0.990464	0.168004	5.89549	3.74e-09	3.03e-08	986.756	886.852	1733.19	1991.03	Synj2bp
ENSMUSG00000078572	104.158	-2.67119	0.453218	-5.89383	3.77e-09	3.06e-08	161.362	199.055	31.8865	24.3303	Ndufaf8
ENSMUSG00000026743	837.017	1.027	0.174255	5.89367	3.78e-09	3.06e-08	577.015	525.165	1129.4	1116.49	Mllt10
ENSMUSG00000041736	754.882	-1.50824	0.255937	-5.89301	3.79e-09	3.07e-08	1135.44	1100.31	478.297	305.48	Tspo
ENSMUSG00000025499	554.453	-1.16846	0.198425	-5.88867	3.89e-09	3.15e-08	767.101	767.419	329.151	354.14	Hras
ENSMUSG00000024446	95.8812	-2.65053	0.450234	-5.88701	3.93e-09	3.18e-08	158.827	171.949	25.7149	27.0336	Rpp21
ENSMUSG00000026810	262.011	-1.64578	0.279584	-5.88653	3.94e-09	3.19e-08	366.654	427.756	130.632	123.003	Dpm2
ENSMUSG00000032393	2097.18	0.797061	0.135418	5.88591	3.96e-09	3.2e-08	1544.34	1519.59	2588.98	2735.8	Dpp8
ENSMUSG00000032089	95.2715	-3.18998	0.54224	-5.88297	4.03e-09	3.26e-08	218.81	124.515	17.4861	20.2752	Il10ra
ENSMUSG00000055210	527.658	-1.39693	0.237458	-5.88286	4.03e-09	3.26e-08	704.584	824.171	256.121	325.755	Foxd2
ENSMUSG00000031490	255.042	-1.72726	0.293681	-5.88143	4.07e-09	3.28e-08	419.878	364.228	130.632	105.431	Eif4ebp1
ENSMUSG00000026208	114.781	-8.6023	1.46319	-5.87914	4.12e-09	3.33e-08	182.482	275.288	0	1.35168	Des
ENSMUSG00000030614	377.053	1.37548	0.23409	5.87586	4.21e-09	3.39e-08	195.155	224.466	549.271	539.321	Tmem126b
ENSMUSG00000037936	301.45	-1.82707	0.311054	-5.8738	4.26e-09	3.43e-08	424.947	516.695	157.375	106.783	Scarb1
ENSMUSG00000025529	95.4659	2.75915	0.469765	5.87347	4.27e-09	3.44e-08	23.6551	25.4112	136.803	195.994	Zfp711
ENSMUSG00000021236	2655.24	1.1797	0.200871	5.87291	4.28e-09	3.45e-08	1343.27	1909.23	3544.54	3823.91	Entpd5
ENSMUSG00000084174	667.898	-2.00825	0.34207	-5.87088	4.33e-09	3.49e-08	707.118	1432.35	250.978	281.15	Sycn
ENSMUSG00000013878	485.346	1.24464	0.212165	5.86639	4.45e-09	3.58e-08	304.982	271.053	666.531	698.819	Rnf170
ENSMUSG00000029465	1535.4	-0.83943	0.143122	-5.86514	4.49e-09	3.61e-08	1952.39	1987.16	1088.26	1113.79	Arpc3
ENSMUSG00000064289	823.597	1.01058	0.172307	5.86497	4.49e-09	3.61e-08	562.653	530.248	1120.14	1081.34	Tank
ENSMUSG00000093769	200.4	2.00377	0.341666	5.86471	4.5e-09	3.62e-08	65.0515	94.8686	302.407	339.272	Hist2h3c1
ENSMUSG00000012296	217.84	-1.75416	0.299138	-5.86407	4.52e-09	3.63e-08	332.016	339.663	91.5451	108.134	Tjap1
ENSMUSG00000068250	417.967	1.5414	0.262869	5.86376	4.52e-09	3.63e-08	184.172	243.101	564.699	679.896	Amn1
ENSMUSG00000031709	182.369	-2.36533	0.403385	-5.86371	4.53e-09	3.63e-08	298.223	311.711	41.1439	78.3975	Tbc1d9
ENSMUSG00000019082	467.396	-1.65916	0.283012	-5.86251	4.56e-09	3.66e-08	663.188	758.102	272.578	175.719	Slc25a22
ENSMUSG00000037369	779.184	1.02005	0.174007	5.86212	4.57e-09	3.66e-08	513.654	515.848	1070.77	1016.46	Kdm6a
[truncated: 14,017 more rows]
