# Supplementary material for: Genetic disruption of the circadian gene Bmal1 in the intestinal epithelium reduces colonic inflammation
Source: EMBO Rep. 2025 Apr 30;26(12):3138–61. doi: 10.1038/s44319-025-00464-y (PMC12187941; doi:10.1038/s44319-025-00464-y)
Supplement: Supplementary file 3 — Dataset EV2 [file 44319_2025_464_MOESM3_ESM.xlsx]

## Sheet: Sheet1
Dataset EV2. Bind sites list from BMAL1 CUT&Tag seq
seqnames	start	end	width	strand	V4	V5	annotation	geneChr	geneStart	geneEnd	geneLength	geneStrand	geneId	transcriptId	distanceToTSS	ENSEMBL	SYMBOL	GENENAME
chr1	4722651	4722651	1	*	control_anno_Bmal1_Chipseq_rep2_sorted_peak_1	3.0723	Distal Intergenic	1	4783572	4785692	2121	2	27395	ENSMUST00000132625.1	63041	ENSMUSG00000033845	Mrpl15	mitochondrial ribosomal protein L15
chr1	5083305	5083305	1	*	control_anno_Bmal1_Chipseq_rep2_sorted_peak_2	4.03464	Promoter (<=1kb)	1	5083164	5099777	16614	1	108664	ENSMUST00000192142.1	141	ENSMUSG00000033793	Atp6v1h	ATPase, H+ transporting, lysosomal V1 subunit H
chr1	7397857	7397857	1	*	control_anno_Bmal1_Chipseq_rep2_sorted_peak_3	29.8312	Exon (ENSMUST00000193732.1/ENSMUST00000193732.1, exon 1 of 5)	1	7160557	7172659	12103	1	319263	ENSMUST00000183204.1	237300	ENSMUSG00000051285	Pcmtd1	protein-L-isoaspartate (D-aspartate) O-methyltransferase domain containing 1
chr1	9748393	9748393	1	*	control_anno_Bmal1_Chipseq_rep2_sorted_peak_4	5.76554	Promoter (<=1kb)	1	9718622	9748382	29761	2	70675	ENSMUST00000057438.6	-11	ENSMUSG00000045210	Vcpip1	valosin containing protein (p97)/p47 complex interacting protein 1
chr1	13305247	13305247	1	*	control_anno_Bmal1_Chipseq_rep2_sorted_peak_5	13.1007	Intron (ENSMUST00000081713.10/17978, intron 1 of 21)	1	13190106	13299722	109617	2	17978	ENSMUST00000145280.1	-5525	ENSMUSG00000005886	Ncoa2	nuclear receptor coactivator 2
chr1	13660453	13660453	1	*	control_anno_Bmal1_Chipseq_rep2_sorted_peak_6	11.2657	Promoter (<=1kb)	1	13623330	13660546	37217	2	212442	ENSMUST00000027071.6	93	ENSMUSG00000025937	Lactb2	lactamase, beta 2
chr1	13668936	13668936	1	*	control_anno_Bmal1_Chipseq_rep2_sorted_peak_7	7.52198	Promoter (<=1kb)	1	13668771	13701723	32953	1	381246	ENSMUST00000088542.3	165	ENSMUSG00000067813	Xkr9	X-linked Kx blood group related 9
chr1	16105001	16105001	1	*	control_anno_Bmal1_Chipseq_rep2_sorted_peak_8	5.06285	Promoter (<=1kb)	1	16101295	16104662	3368	2	19989	ENSMUST00000058437.13	-339	ENSMUSG00000043716	Rpl7	ribosomal protein L7
chr1	16172306	16172306	1	*	control_anno_Bmal1_Chipseq_rep2_sorted_peak_9	14.3634	Distal Intergenic	1	16130502	16132547	2046	1	98711	ENSMUST00000152626.1	41804	ENSMUSG00000025921	Rdh10	retinol dehydrogenase 10 (all-trans)
chr1	16228422	16228422	1	*	control_anno_Bmal1_Chipseq_rep2_sorted_peak_10	5.06285	Distal Intergenic	1	16130502	16132547	2046	1	98711	ENSMUST00000152626.1	97920	ENSMUSG00000025921	Rdh10	retinol dehydrogenase 10 (all-trans)
chr1	16241478	16241478	1	*	control_anno_Bmal1_Chipseq_rep2_sorted_peak_11	5.06285	Intron (ENSMUST00000186343.1/ENSMUST00000186343.1, intron 1 of 2)	1	16130502	16132547	2046	1	98711	ENSMUST00000152626.1	110976	ENSMUSG00000025921	Rdh10	retinol dehydrogenase 10 (all-trans)
chr1	20871203	20871203	1	*	control_anno_Bmal1_Chipseq_rep2_sorted_peak_12	12.323	Distal Intergenic	1	20888650	20890473	1824	2	77741	ENSMUST00000181654.1	19270	ENSMUSG00000097934	6720483E21Rik	RIKEN cDNA 6720483E21 gene
chr1	24107859	24107859	1	*	control_anno_Bmal1_Chipseq_rep2_sorted_peak_13	2.01876	Distal Intergenic	1	24051764	24100341	48578	2	68187	ENSMUST00000185525.1	-7518	ENSMUSG00000026153	Fam135a	family with sequence similarity 135, member A
chr1	24611829	24611829	1	*	control_anno_Bmal1_Chipseq_rep2_sorted_peak_14	24.8063	Exon (ENSMUST00000187714.1/ENSMUST00000187714.1, exon 1 of 1)	1	24263994	24587472	323479	2	12823	ENSMUST00000115244.8	-24357	ENSMUSG00000026141	Col19a1	collagen, type XIX, alpha 1
chr1	24613814	24613814	1	*	control_anno_Bmal1_Chipseq_rep2_sorted_peak_15	21.0881	Exon (ENSMUST00000190277.1/ENSMUST00000190277.1, exon 1 of 1)	1	24263994	24587472	323479	2	12823	ENSMUST00000115244.8	-26342	ENSMUSG00000026141	Col19a1	collagen, type XIX, alpha 1
chr1	24678396	24678396	1	*	control_anno_Bmal1_Chipseq_rep2_sorted_peak_16	6.15138	Promoter (<=1kb)	1	24678630	24765448	86819	1	68421	ENSMUST00000191471.6	-234	ENSMUSG00000073725	Lmbrd1	LMBR1 domain containing 1
chr1	27044593	27044593	1	*	control_anno_Bmal1_Chipseq_rep2_sorted_peak_17	6.08613	Distal Intergenic	1	26681814	26687460	5647	2	210940	ENSMUST00000097801.3	-357133	ENSMUSG00000073722	4931408C20Rik	RIKEN cDNA 4931408C20 gene
chr1	30873273	30873273	1	*	control_anno_Bmal1_Chipseq_rep2_sorted_peak_18	3.40899	Promoter (<=1kb)	1	30802339	30873581	71243	2	213109	ENSMUST00000186733.6	308	ENSMUSG00000048874	Phf3	PHD finger protein 3
chr1	30949954	30949954	1	*	control_anno_Bmal1_Chipseq_rep2_sorted_peak_19	58.563	Promoter (<=1kb)	1	30940302	30949770	9469	2	19243	ENSMUST00000233506.1	-184	ENSMUSG00000026064	Ptp4a1	protein tyrosine phosphatase 4a1
chr1	34123270	34123270	1	*	control_anno_Bmal1_Chipseq_rep2_sorted_peak_20	6.08613	Promoter (2-3kb)	1	34121250	34154521	33272	1	13518	ENSMUST00000183006.4	2020	ENSMUSG00000026131	Dst	dystonin
chr1	34140401	34140401	1	*	control_anno_Bmal1_Chipseq_rep2_sorted_peak_21	6.15138	Intron (ENSMUST00000183034.4/13518, intron 9 of 102)	1	34121250	34154521	33272	1	13518	ENSMUST00000183006.4	19151	ENSMUSG00000026131	Dst	dystonin
chr1	34851606	34851606	1	*	control_anno_Bmal1_Chipseq_rep2_sorted_peak_22	4.50241	Promoter (<=1kb)	1	34851837	34863475	11639	1	226971	ENSMUST00000152654.2	-231	ENSMUSG00000026123	Plekhb2	pleckstrin homology domain containing, family B (evectins) member 2
chr1	34858818	34858818	1	*	control_anno_Bmal1_Chipseq_rep2_sorted_peak_23	7.31855	Intron (ENSMUST00000156687.7/226971, intron 1 of 6)	1	34851837	34863475	11639	1	226971	ENSMUST00000152654.2	6981	ENSMUSG00000026123	Plekhb2	pleckstrin homology domain containing, family B (evectins) member 2
chr1	36273308	36273308	1	*	control_anno_Bmal1_Chipseq_rep2_sorted_peak_24	7.04548	Promoter (<=1kb)	1	36264597	36273435	8839	2	214854	ENSMUST00000056946.7	127	ENSMUSG00000047180	Neurl3	neuralized E3 ubiquitin protein ligase 3
chr1	36307861	36307861	1	*	control_anno_Bmal1_Chipseq_rep2_sorted_peak_25	12.3734	Promoter (<=1kb)	1	36307779	36316578	8800	1	214855	ENSMUST00000140218.1	82	ENSMUSG00000037447	Arid5a	AT rich interactive domain 5A (MRF1-like)
chr1	36939814	36939814	1	*	control_anno_Bmal1_Chipseq_rep2_sorted_peak_26	11.7419	Promoter (<=1kb)	1	36792194	36939822	147629	2	56030	ENSMUST00000194563.5	8	ENSMUSG00000026116	Tmem131	transmembrane protein 131
chr1	37568677	37568677	1	*	control_anno_Bmal1_Chipseq_rep2_sorted_peak_27	7.04548	Distal Intergenic	1	37439340	37541016	101677	2	269181	ENSMUST00000151952.7	-27661	ENSMUSG00000026110	Mgat4a	mannoside acetylglucosaminyltransferase 4, isoenzyme A
chr1	37584094	37584094	1	*	control_anno_Bmal1_Chipseq_rep2_sorted_peak_28	7.09216	Distal Intergenic	1	37611677	37625242	13566	2	72097	ENSMUST00000160023.5	41148	ENSMUSG00000026090	Cracdl	capping protein inhibiting regulator of actin like
chr1	37585652	37585652	1	*	control_anno_Bmal1_Chipseq_rep2_sorted_peak_29	3.40899	Distal Intergenic	1	37611677	37625242	13566	2	72097	ENSMUST00000160023.5	39590	ENSMUSG00000026090	Cracdl	capping protein inhibiting regulator of actin like
chr1	37665761	37665761	1	*	control_anno_Bmal1_Chipseq_rep2_sorted_peak_30	2.18896	Intron (ENSMUST00000162875.7/72097, intron 1 of 9)	1	37611677	37625242	13566	2	72097	ENSMUST00000160023.5	-40519	ENSMUSG00000026090	Cracdl	capping protein inhibiting regulator of actin like
chr1	37864988	37864988	1	*	control_anno_Bmal1_Chipseq_rep2_sorted_peak_31	7.29961	Promoter (<=1kb)	1	37833435	37865073	31639	2	211484	ENSMUST00000155852.6	85	ENSMUSG00000060771	Tsga10	testis specific 10
chr1	37954851	37954851	1	*	control_anno_Bmal1_Chipseq_rep2_sorted_peak_32	4.69513	Promoter (2-3kb)	1	37946736	37957759	11024	2	69541	ENSMUST00000027254.9	2908	ENSMUSG00000026085	Lyg1	lysozyme G-like 1
chr1	37997055	37997055	1	*	control_anno_Bmal1_Chipseq_rep2_sorted_peak_33	7.31855	Promoter (<=1kb)	1	37987396	37997224	9829	2	98258	ENSMUST00000194747.1	169	ENSMUSG00000058407	Txndc9	thioredoxin domain containing 9
chr1	38129875	38129875	1	*	control_anno_Bmal1_Chipseq_rep2_sorted_peak_34	11.088	Promoter (<=1kb)	1	38107683	38129801	22119	2	56210	ENSMUST00000195383.1	-74	ENSMUSG00000026082	Rev1	REV1, DNA directed polymerase
chr1	39941599	39941599	1	*	control_anno_Bmal1_Chipseq_rep2_sorted_peak_35	4.69513	Intron (ENSMUST00000163854.8/26921, intron 2 of 30)	1	39964155	39983144	18990	1	26921	ENSMUST00000193514.6	-22556	ENSMUSG00000026074	Map4k4	mitogen-activated protein kinase kinase kinase kinase 4
chr1	40217531	40217531	1	*	control_anno_Bmal1_Chipseq_rep2_sorted_peak_36	13.8567	Distal Intergenic	1	40225080	40317257	92178	1	16177	ENSMUST00000027241.10	-7549	ENSMUSG00000026072	Il1r1	interleukin 1 receptor, type I
chr1	40617227	40617227	1	*	control_anno_Bmal1_Chipseq_rep2_sorted_peak_37	2.74205	Intron (ENSMUST00000027233.8/110895, intron 8 of 11)	1	40600602	40602903	2302	1	110895	ENSMUST00000193371.1	16625	ENSMUSG00000026065	Slc9a4	solute carrier family 9 (sodium/hydrogen exchanger), member 4
chr1	42851256	42851256	1	*	control_anno_Bmal1_Chipseq_rep2_sorted_peak_38	4.49692	Promoter (<=1kb)	1	42851276	42899679	48404	1	69527	ENSMUST00000185376.6	-20	ENSMUSG00000060679	Mrps9	mitochondrial ribosomal protein S9
chr1	43098726	43098726	1	*	control_anno_Bmal1_Chipseq_rep2_sorted_peak_39	3.46254	Promoter (<=1kb)	1	43098710	43115947	17238	1	98404	ENSMUST00000010434.7	16	ENSMUSG00000010290	AI597479	expressed sequence AI597479
chr1	43169030	43169030	1	*	control_anno_Bmal1_Chipseq_rep2_sorted_peak_40	13.6555	Intron (ENSMUST00000185893.1/14200, intron 1 of 5)	1	43123074	43163961	40888	2	14200	ENSMUST00000008280.13	-5069	ENSMUSG00000008136	Fhl2	four and a half LIM domains 2
chr1	43224514	43224514	1	*	control_anno_Bmal1_Chipseq_rep2_sorted_peak_41	3.40899	Distal Intergenic	1	43123290	43196984	73695	2	14200	ENSMUST00000185893.1	-27530	ENSMUSG00000008136	Fhl2	four and a half LIM domains 2
chr1	43444500	43444500	1	*	control_anno_Bmal1_Chipseq_rep2_sorted_peak_42	22.5761	Promoter (<=1kb)	1	43444579	43533632	89054	1	17974	ENSMUST00000187435.6	-79	ENSMUSG00000066877	Nck2	non-catalytic region of tyrosine kinase adaptor protein 2
chr1	43447077	43447077	1	*	control_anno_Bmal1_Chipseq_rep2_sorted_peak_43	7.04548	Promoter (1-2kb)	1	43445751	43570515	124765	1	17974	ENSMUST00000086421.8	1326	ENSMUSG00000066877	Nck2	non-catalytic region of tyrosine kinase adaptor protein 2
chr1	43474485	43474485	1	*	control_anno_Bmal1_Chipseq_rep2_sorted_peak_44	5.4045	Intron (ENSMUST00000187435.6/17974, intron 1 of 2)	1	43445751	43570515	124765	1	17974	ENSMUST00000086421.8	28734	ENSMUSG00000066877	Nck2	non-catalytic region of tyrosine kinase adaptor protein 2
chr1	43933894	43933894	1	*	control_anno_Bmal1_Chipseq_rep2_sorted_peak_45	2.74205	Promoter (<=1kb)	1	43934007	44002971	68965	1	22019	ENSMUST00000087933.9	-113	ENSMUSG00000041763	Tpp2	tripeptidyl peptidase II
chr1	46853652	46853652	1	*	control_anno_Bmal1_Chipseq_rep2_sorted_peak_46	2.74205	Promoter (<=1kb)	1	46807544	46854046	46503	2	227059	ENSMUST00000027131.5	394	ENSMUSG00000025986	Slc39a10	solute carrier family 39 (zinc transporter), member 10
chr1	51478439	51478439	1	*	control_anno_Bmal1_Chipseq_rep2_sorted_peak_47	7.31855	Promoter (<=1kb)	1	51471129	51478425	7297	2	109019	ENSMUST00000188051.6	-14	ENSMUSG00000026107	Nabp1	nucleic acid binding protein 1
chr1	52802694	52802694	1	*	control_anno_Bmal1_Chipseq_rep2_sorted_peak_48	4.69513	Promoter (2-3kb)	1	52797066	52800371	3306	2	16329	ENSMUST00000159725.1	-2323	ENSMUSG00000026102	Inpp1	inositol polyphosphate-1-phosphatase
chr1	55052907	55052907	1	*	control_anno_Bmal1_Chipseq_rep2_sorted_peak_49	31.0165	Promoter (<=1kb)	1	55052770	55072702	19933	1	67876	ENSMUST00000027125.6	137	ENSMUSG00000025981	Coq10b	coenzyme Q10B
chr1	55088082	55088082	1	*	control_anno_Bmal1_Chipseq_rep2_sorted_peak_50	7.29961	Promoter (<=1kb)	1	55088132	55091307	3176	1	15528	ENSMUST00000075242.6	-50	ENSMUSG00000073676	Hspe1	heat shock protein 1 (chaperonin 10)
chr1	55904432	55904432	1	*	control_anno_Bmal1_Chipseq_rep2_sorted_peak_51	4.69513	Distal Intergenic	1	55931241	55972098	40858	1	329159	ENSMUST00000189293.1	-26809	ENSMUSG00000099950	9130227L01Rik	RIKEN cDNA 9130227L01 gene
chr1	56973258	56973258	1	*	control_anno_Bmal1_Chipseq_rep2_sorted_peak_52	3.0723	Promoter (<=1kb)	1	56793981	56972502	178522	2	212712	ENSMUST00000042857.13	-756	ENSMUSG00000038331	Satb2	special AT-rich sequence binding protein 2
chr1	58712526	58712526	1	*	control_anno_Bmal1_Chipseq_rep2_sorted_peak_53	14.3634	Promoter (<=1kb)	1	58713294	58733227	19934	1	12633	ENSMUST00000114309.7	-768	ENSMUSG00000026031	Cflar	CASP8 and FADD-like apoptosis regulator
chr1	59178371	59178371	1	*	control_anno_Bmal1_Chipseq_rep2_sorted_peak_54	22.6166	Intron (ENSMUST00000027178.12/74018, intron 25 of 33)	1	59120935	59163389	42455	2	227157	ENSMUST00000114275.8	-14982	ENSMUSG00000079550	Mpp4	membrane protein, palmitoylated 4 (MAGUK p55 subfamily member 4)
chr1	60180494	60180494	1	*	control_anno_Bmal1_Chipseq_rep2_sorted_peak_55	5.19474	Promoter (<=1kb)	1	60180599	60338328	157730	1	269198	ENSMUST00000160834.7	-105	ENSMUSG00000073664	Nbeal1	neurobeachin like 1
chr1	60566894	60566894	1	*	control_anno_Bmal1_Chipseq_rep2_sorted_peak_56	4.03464	Promoter (<=1kb)	1	60482292	60566779	84488	2	77300	ENSMUST00000140485.7	-115	ENSMUSG00000026014	Raph1	Ras association (RalGDS/AF-6) and pleckstrin homology domains 1
chr1	60622106	60622106	1	*	control_anno_Bmal1_Chipseq_rep2_sorted_peak_57	4.54489	Distal Intergenic	1	60525688	60567104	41417	2	77300	ENSMUST00000142258.2	-55002	ENSMUSG00000026014	Raph1	Ras association (RalGDS/AF-6) and pleckstrin homology domains 1
chr1	64121859	64121859	1	*	control_anno_Bmal1_Chipseq_rep2_sorted_peak_58	12.6638	Promoter (<=1kb)	1	64029447	64121491	92045	2	93691	ENSMUST00000114086.7	-368	ENSMUSG00000025959	Klf7	Kruppel-like factor 7 (ubiquitous)
chr1	64532612	64532612	1	*	control_anno_Bmal1_Chipseq_rep2_sorted_peak_59	9.03992	Promoter (<=1kb)	1	64532645	64597695	65051	1	12912	ENSMUST00000185594.6	-33	ENSMUSG00000025958	Creb1	cAMP responsive element binding protein 1
chr1	64690728	64690728	1	*	control_anno_Bmal1_Chipseq_rep2_sorted_peak_60	13.5219	Promoter (<=1kb)	1	64679871	64690659	10789	2	69941	ENSMUST00000150749.1	-69	ENSMUSG00000087213	2810408I11Rik	RIKEN cDNA 2810408I11 gene
chr1	64737778	64737778	1	*	control_anno_Bmal1_Chipseq_rep2_sorted_peak_61	6.1217	Promoter (<=1kb)	1	64730558	64737751	7194	2	14367	ENSMUST00000063982.6	-27	ENSMUSG00000045005	Fzd5	frizzled class receptor 5
chr1	64743004	64743004	1	*	control_anno_Bmal1_Chipseq_rep2_sorted_peak_62	9.75887	Distal Intergenic	1	64730558	64737751	7194	2	14367	ENSMUST00000063982.6	-5253	ENSMUSG00000045005	Fzd5	frizzled class receptor 5
chr1	64942275	64942275	1	*	control_anno_Bmal1_Chipseq_rep2_sorted_peak_63	3.46254	Intron (ENSMUST00000139649.7/241075, intron 1 of 8)	1	64860298	64928097	67800	2	241075	ENSMUST00000140857.1	-14178	ENSMUSG00000051344	Plekhm3	pleckstrin homology domain containing, family M, member 3
chr1	65186595	65186595	1	*	control_anno_Bmal1_Chipseq_rep2_sorted_peak_64	4.54489	Promoter (<=1kb)	1	65186683	65205706	19024	1	18711	ENSMUST00000185317.6	-88	ENSMUSG00000025949	Pikfyve	phosphoinositide kinase, FYVE type zinc finger containing
chr1	66863016	66863016	1	*	control_anno_Bmal1_Chipseq_rep2_sorted_peak_65	4.03464	Promoter (<=1kb)	1	66830839	66863277	32439	2	11363	ENSMUST00000027153.5	261	ENSMUSG00000026003	Acadl	acyl-Coenzyme A dehydrogenase, long-chain
chr1	71102779	71102779	1	*	control_anno_Bmal1_Chipseq_rep2_sorted_peak_66	5.76554	Promoter (<=1kb)	1	71027498	71103146	75649	2	12021	ENSMUST00000027393.7	367	ENSMUSG00000026196	Bard1	BRCA1 associated RING domain 1
chr1	71557172	71557172	1	*	control_anno_Bmal1_Chipseq_rep2_sorted_peak_67	12.2263	Promoter (<=1kb)	1	71557179	71563198	6020	1	108147	ENSMUST00000148077.7	-7	ENSMUSG00000026192	Atic	5-aminoimidazole-4-carboxamide ribonucleotide formyltransferase/IMP cyclohydrolase
chr1	72255209	72255209	1	*	control_anno_Bmal1_Chipseq_rep2_sorted_peak_68	2.70304	Distal Intergenic	1	72259167	72284259	25093	2	111175	ENSMUST00000134840.7	29050	ENSMUSG00000026189	Pecr	peroxisomal trans-2-enoyl-CoA reductase
chr1	72583352	72583352	1	*	control_anno_Bmal1_Chipseq_rep2_sorted_peak_69	7.31855	Promoter (<=1kb)	1	72583251	72633134	49884	1	54380	ENSMUST00000047615.14	101	ENSMUSG00000039354	Smarcal1	SWI/SNF related matrix associated, actin dependent regulator of chromatin, subfamily a-like 1
chr1	74295519	74295519	1	*	control_anno_Bmal1_Chipseq_rep2_sorted_peak_70	2.91775	Promoter (<=1kb)	1	74288251	74295695	7445	2	69660	ENSMUST00000152603.7	176	ENSMUSG00000006301	Tmbim1	transmembrane BAX inhibitor motif containing 1
chr1	74397572	74397572	1	*	control_anno_Bmal1_Chipseq_rep2_sorted_peak_71	8.37884	Downstream (<=300bp)	1	74394310	74394394	85	1	387219	ENSMUST00000083534.1	3262	ENSMUSG00000065468	Mir26b	microRNA 26b
chr1	74409137	74409137	1	*	control_anno_Bmal1_Chipseq_rep2_sorted_peak_72	2.84775	Promoter (<=1kb)	1	74409376	74435559	26184	1	22349	ENSMUST00000027366.12	-239	ENSMUSG00000026175	Vil1	villin 1
chr1	75142460	75142460	1	*	control_anno_Bmal1_Chipseq_rep2_sorted_peak_73	6.58177	Promoter (<=1kb)	1	75134554	75142638	8085	2	69171	ENSMUST00000168720.7	178	ENSMUSG00000033159	Cnppd1	cyclin Pas1/PHO80 domain containing 1
chr1	75168787	75168787	1	*	control_anno_Bmal1_Chipseq_rep2_sorted_peak_74	15.9008	Promoter (<=1kb)	1	75168778	75170687	1910	1	68818	ENSMUST00000160282.1	9	ENSMUSG00000026197	Zfand2b	zinc finger, AN1 type domain 2B
chr1	75317650	75317650	1	*	control_anno_Bmal1_Chipseq_rep2_sorted_peak_75	15.3395	Promoter (<=1kb)	1	75307896	75317659	9764	2	13437	ENSMUST00000185797.6	9	ENSMUSG00000026209	Dnpep	aspartyl aminopeptidase
chr1	75521691	75521691	1	*	control_anno_Bmal1_Chipseq_rep2_sorted_peak_76	4.03464	Promoter (<=1kb)	1	75521791	75536935	15145	1	71728	ENSMUST00000140963.7	-100	ENSMUSG00000026213	Stk11ip	serine/threonine kinase 11 interacting protein
chr1	78488931	78488931	1	*	control_anno_Bmal1_Chipseq_rep2_sorted_peak_77	6.15138	Promoter (<=1kb)	1	78425068	78488897	63830	2	23874	ENSMUST00000068333.13	-34	ENSMUSG00000026245	Farsb	phenylalanyl-tRNA synthetase, beta subunit
chr1	78647463	78647463	1	*	control_anno_Bmal1_Chipseq_rep2_sorted_peak_78	7.04548	Distal Intergenic	1	78657825	78707743	49919	1	74205	ENSMUST00000035779.14	-10362	ENSMUSG00000032883	Acsl3	acyl-CoA synthetase long-chain family member 3
chr1	79638566	79638566	1	*	control_anno_Bmal1_Chipseq_rep2_sorted_peak_79	22.5761	Intron (ENSMUST00000162342.7/252903, intron 1 of 4)	1	79608845	79671965	63121	2	252903	ENSMUST00000159312.1	33399	ENSMUSG00000054702	Ap1s3	adaptor-related protein complex AP-1, sigma 3
chr1	80341032	80341032	1	*	control_anno_Bmal1_Chipseq_rep2_sorted_peak_80	4.63445	Promoter (<=1kb)	1	80264923	80340480	75558	2	26554	ENSMUST00000163119.7	-552	ENSMUSG00000004364	Cul3	cullin 3
chr1	82724998	82724998	1	*	control_anno_Bmal1_Chipseq_rep2_sorted_peak_81	5.06285	Promoter (<=1kb)	1	82724948	82752394	27447	1	75734	ENSMUST00000162003.7	50	ENSMUSG00000026150	Mff	mitochondrial fission factor
chr1	85703863	85703863	1	*	control_anno_Bmal1_Chipseq_rep2_sorted_peak_82	10.6062	Promoter (<=1kb)	1	85703442	85707995	4554	1	20684	ENSMUST00000141709.1	421	ENSMUSG00000026222	Sp100	nuclear antigen Sp100
chr1	86359319	86359319	1	*	control_anno_Bmal1_Chipseq_rep2_sorted_peak_83	16.4901	Promoter (<=1kb)	1	86350495	86359364	8870	2	17975	ENSMUST00000185676.6	45	ENSMUSG00000026234	Ncl	nucleolin
chr1	86440438	86440438	1	*	control_anno_Bmal1_Chipseq_rep2_sorted_peak_84	5.19474	Distal Intergenic	1	86426329	86428052	1724	1	71863	ENSMUST00000046004.5	14109	ENSMUSG00000036574	Tex44	testis expressed 44
chr1	86470856	86470856	1	*	control_anno_Bmal1_Chipseq_rep2_sorted_peak_85	4.95652	Distal Intergenic	1	86426329	86428052	1724	1	71863	ENSMUST00000046004.5	44527	ENSMUSG00000036574	Tex44	testis expressed 44
chr1	86504218	86504218	1	*	control_anno_Bmal1_Chipseq_rep2_sorted_peak_86	6.1217	Distal Intergenic	1	86526726	86530712	3987	1	19231	ENSMUST00000045897.14	-22508	ENSMUSG00000026238	Ptma	prothymosin alpha
chr1	86525164	86525164	1	*	control_anno_Bmal1_Chipseq_rep2_sorted_peak_87	22.0455	Promoter (1-2kb)	1	86526726	86530712	3987	1	19231	ENSMUST00000045897.14	-1562	ENSMUSG00000026238	Ptma	prothymosin alpha
chr1	86623664	86623664	1	*	control_anno_Bmal1_Chipseq_rep2_sorted_peak_88	6.1217	Distal Intergenic	1	86596740	86601164	4425	1	26895	ENSMUST00000127219.1	26924	ENSMUSG00000026240	Cops7b	COP9 signalosome subunit 7B
chr1	86703443	86703443	1	*	control_anno_Bmal1_Chipseq_rep2_sorted_peak_89	6.08613	Promoter (<=1kb)	1	86703808	86748331	44524	1	208718	ENSMUST00000188121.6	-365	ENSMUSG00000053333	Dis3l2	DIS3 like 3'-5' exoribonuclease 2
chr1	87551112	87551112	1	*	control_anno_Bmal1_Chipseq_rep2_sorted_peak_90	3.0723	Intron (ENSMUST00000166055.7/23956, intron 1 of 2)	1	87476834	87573870	97037	2	53972	ENSMUST00000068681.11	22758	ENSMUSG00000026259	Ngef	neuronal guanine nucleotide exchange factor
chr1	87574166	87574166	1	*	control_anno_Bmal1_Chipseq_rep2_sorted_peak_91	30.7322	Promoter (<=1kb)	1	87574046	87596565	22520	1	23956	ENSMUST00000163606.7	120	ENSMUSG00000079434	Neu2	neuraminidase 2
chr1	88437894	88437894	1	*	control_anno_Bmal1_Chipseq_rep2_sorted_peak_92	4.03464	Distal Intergenic	1	88407406	88426432	19027	1	75396	ENSMUST00000189225.1	30488	ENSMUSG00000026295	Spp2	secreted phosphoprotein 2
chr1	89015620	89015620	1	*	control_anno_Bmal1_Chipseq_rep2_sorted_peak_93	5.76554	Promoter (<=1kb)	1	89016113	89022210	6098	1	73475	ENSMUST00000186180.1	-493	ENSMUSG00000099378	1700067G17Rik	RIKEN cDNA 1700067G17 gene
chr1	89070100	89070100	1	*	control_anno_Bmal1_Chipseq_rep2_sorted_peak_94	3.95253	Promoter (<=1kb)	1	89070415	89155068	84654	1	98402	ENSMUST00000066279.10	-315	ENSMUSG00000036206	Sh3bp4	SH3-domain binding protein 4
chr1	89125867	89125867	1	*	control_anno_Bmal1_Chipseq_rep2_sorted_peak_95	7.24534	Intron (ENSMUST00000066279.10/98402, intron 2 of 5)	1	89070453	89112860	42408	1	98402	ENSMUST00000123745.1	55414	ENSMUSG00000036206	Sh3bp4	SH3-domain binding protein 4
chr1	89467690	89467690	1	*	control_anno_Bmal1_Chipseq_rep2_sorted_peak_96	4.54489	Intron (ENSMUST00000027521.14/347722, intron 1 of 17)	1	89454874	89890001	435128	1	347722	ENSMUST00000190096.6	12816	ENSMUSG00000055013	Agap1	ArfGAP with GTPase domain, ankyrin repeat and PH domain 1
chr1	90603186	90603186	1	*	control_anno_Bmal1_Chipseq_rep2_sorted_peak_97	6.5235	Promoter (<=1kb)	1	90602981	90613341	10361	1	108679	ENSMUST00000036153.11	205	ENSMUSG00000034432	Cops8	COP9 signalosome subunit 8
chr1	91053060	91053060	1	*	control_anno_Bmal1_Chipseq_rep2_sorted_peak_98	4.18921	Promoter (<=1kb)	1	91053444	91128944	75501	1	16978	ENSMUST00000068167.12	-384	ENSMUSG00000026305	Lrrfip1	leucine rich repeat (in FLII) interacting protein 1
chr1	91250160	91250160	1	*	control_anno_Bmal1_Chipseq_rep2_sorted_peak_99	2.85478	Promoter (<=1kb)	1	91250304	91275479	25176	1	67921	ENSMUST00000188576.1	-144	ENSMUSG00000034343	Ube2f	ubiquitin-conjugating enzyme E2F (putative)
chr1	91412626	91412626	1	*	control_anno_Bmal1_Chipseq_rep2_sorted_peak_100	3.27395	Promoter (<=1kb)	1	91411483	91413208	1726	2	55927	ENSMUST00000132188.7	582	ENSMUSG00000067071	Hes6	hairy and enhancer of split 6
chr1	91456758	91456758	1	*	control_anno_Bmal1_Chipseq_rep2_sorted_peak_101	11.088	Promoter (2-3kb)	1	91415982	91459324	43343	2	18627	ENSMUST00000069620.9	2566	ENSMUSG00000055866	Per2	period circadian clock 2
chr1	91459481	91459481	1	*	control_anno_Bmal1_Chipseq_rep2_sorted_peak_102	123.316	Promoter (<=1kb)	1	91415982	91459324	43343	2	18627	ENSMUST00000069620.9	-157	ENSMUSG00000055866	Per2	period circadian clock 2
chr1	91540670	91540670	1	*	control_anno_Bmal1_Chipseq_rep2_sorted_peak_103	5.06285	Promoter (<=1kb)	1	91540714	91559589	18876	1	65247	ENSMUST00000027538.8	-44	ENSMUSG00000026311	Asb1	ankyrin repeat and SOCS box-containing 1
chr1	92180824	92180824	1	*	control_anno_Bmal1_Chipseq_rep2_sorted_peak_104	10.1824	Promoter (<=1kb)	1	91928779	92180341	251563	2	208727	ENSMUST00000097644.8	-483	ENSMUSG00000026313	Hdac4	histone deacetylase 4
chr1	93130528	93130528	1	*	control_anno_Bmal1_Chipseq_rep2_sorted_peak_105	3.0723	Distal Intergenic	1	93135240	93145421	10182	1	11611	ENSMUST00000027491.6	-4712	ENSMUSG00000026272	Agxt	alanine-glyoxylate aminotransferase
chr1	93343307	93343307	1	*	control_anno_Bmal1_Chipseq_rep2_sorted_peak_106	12.6638	Promoter (<=1kb)	1	93317828	93343465	25638	2	269224	ENSMUST00000139028.1	158	ENSMUSG00000026274	Pask	PAS domain containing serine/threonine kinase
chr1	93686585	93686585	1	*	control_anno_Bmal1_Chipseq_rep2_sorted_peak_107	7.5185	Promoter (<=1kb)	1	93686263	93694070	7808	1	51800	ENSMUST00000188394.1	322	ENSMUSG00000026278	Bok	BCL2-related ovarian killer
chr1	97661889	97661889	1	*	control_anno_Bmal1_Chipseq_rep2_sorted_peak_108	8.37884	Promoter (<=1kb)	1	97606318	97662074	55757	2	52392	ENSMUST00000053033.13	185	ENSMUSG00000044768	Macir	macrophage immunometabolism regulator
chr1	98038308	98038308	1	*	control_anno_Bmal1_Chipseq_rep2_sorted_peak_109	6.08613	Promoter (2-3kb)	1	98031116	98035675	4560	2	78603	ENSMUST00000160588.1	-2633	ENSMUSG00000089706	B230216N24Rik	RIKEN cDNA B230216N24 gene
chr1	98089479	98089479	1	*	control_anno_Bmal1_Chipseq_rep2_sorted_peak_110	4.54489	Intron (ENSMUST00000058762.14/18484, intron 1 of 25)	1	97821094	98095621	274528	2	18484	ENSMUST00000058762.14	6142	ENSMUSG00000026335	Pam	peptidylglycine alpha-amidating monooxygenase
chr1	105867237	105867237	1	*	control_anno_Bmal1_Chipseq_rep2_sorted_peak_111	5.19474	Distal Intergenic	1	105819870	105825401	5532	1	21934	ENSMUST00000187658.1	47367	ENSMUSG00000026321	Tnfrsf11a	tumor necrosis factor receptor superfamily, member 11a, NFKB activator
chr1	105977700	105977700	1	*	control_anno_Bmal1_Chipseq_rep2_sorted_peak_112	7.52198	Distal Intergenic	1	105979350	105990282	10933	2	635504	ENSMUST00000185535.1	12582	ENSMUSG00000099843	Gm7160	predicted gene 7160
chr1	105990537	105990537	1	*	control_anno_Bmal1_Chipseq_rep2_sorted_peak_113	6.1217	Promoter (<=1kb)	1	105990406	106034074	43669	1	227449	ENSMUST00000118196.7	131	ENSMUSG00000038866	Zcchc2	zinc finger, CCHC domain containing 2
chr1	105993801	105993801	1	*	control_anno_Bmal1_Chipseq_rep2_sorted_peak_114	8.37884	Intron (ENSMUST00000118196.7/227449, intron 1 of 13)	1	105990689	106034067	43379	1	227449	ENSMUST00000119166.7	3112	ENSMUSG00000038866	Zcchc2	zinc finger, CCHC domain containing 2
chr1	106586769	106586769	1	*	control_anno_Bmal1_Chipseq_rep2_sorted_peak_115	5.06285	Intron (ENSMUST00000112751.1/12043, intron 1 of 1)	1	106546496	106546631	136	2	102466254	ENSMUST00000183743.1	-40138	ENSMUSG00000098344	Mir3473f	microRNA 3473f
chr1	106759454	106759454	1	*	control_anno_Bmal1_Chipseq_rep2_sorted_peak_116	3.48426	Promoter (<=1kb)	1	106747500	106759699	12200	2	70750	ENSMUST00000187319.1	245	ENSMUSG00000009905	Kdsr	3-ketodihydrosphingosine reductase
chr1	119504899	119504899	1	*	control_anno_Bmal1_Chipseq_rep2_sorted_peak_117	7.12614	Promoter (<=1kb)	1	119481133	119504794	23662	2	64143	ENSMUST00000156213.1	-105	ENSMUSG00000004451	Ralb	v-ral simian leukemia viral oncogene B
chr1	119526358	119526358	1	*	control_anno_Bmal1_Chipseq_rep2_sorted_peak_118	12.323	Promoter (<=1kb)	1	119526160	119528983	2824	1	226351	ENSMUST00000183952.1	198	ENSMUSG00000098923	Tmem185b	transmembrane protein 185B
chr1	120120705	120120705	1	*	control_anno_Bmal1_Chipseq_rep2_sorted_peak_119	4.54489	Promoter (<=1kb)	1	120113400	120120937	7538	2	13167	ENSMUST00000151708.2	232	ENSMUSG00000026385	Dbi	diazepam binding inhibitor
chr1	120136346	120136346	1	*	control_anno_Bmal1_Chipseq_rep2_sorted_peak_120	4.03464	Intron (ENSMUST00000027637.12/73103, intron 1 of 4)	1	120150599	120165459	14861	1	73103	ENSMUST00000187809.1	-14253	ENSMUSG00000026388	3110009E18Rik	RIKEN cDNA 3110009E18 gene
chr1	121567691	121567691	1	*	control_anno_Bmal1_Chipseq_rep2_sorted_peak_121	4.69513	Promoter (<=1kb)	1	121564596	121567722	3127	2	66942	ENSMUST00000131471.1	31	ENSMUSG00000001674	Ddx18	DEAD box helicase 18
chr1	125489439	125489439	1	*	control_anno_Bmal1_Chipseq_rep2_sorted_peak_122	4.50241	Distal Intergenic	1	125405880	125435727	29848	2	74117	ENSMUST00000188497.6	-53712	ENSMUSG00000026341	Actr3	ARP3 actin-related protein 3
chr1	125560699	125560699	1	*	control_anno_Bmal1_Chipseq_rep2_sorted_peak_123	13.6555	Promoter (<=1kb)	1	125560595	125568573	7979	1	74150	ENSMUST00000190037.6	104	ENSMUSG00000026342	Slc35f5	solute carrier family 35, member F5
chr1	125701798	125701798	1	*	control_anno_Bmal1_Chipseq_rep2_sorted_peak_124	4.03464	Intron (ENSMUST00000027581.6/71111, intron 1 of 1)	1	125676995	125873862	196868	1	71111	ENSMUST00000027581.6	24803	ENSMUSG00000026343	Gpr39	G protein-coupled receptor 39
chr1	127774119	127774119	1	*	control_anno_Bmal1_Chipseq_rep2_sorted_peak_125	7.87071	Promoter (<=1kb)	1	127753616	127774092	20477	2	100502745	ENSMUST00000185310.1	-27	ENSMUSG00000102014	2900009J06Rik	RIKEN cDNA 2900009J06 gene
chr1	128244338	128244338	1	*	control_anno_Bmal1_Chipseq_rep2_sorted_peak_126	3.46254	Promoter (<=1kb)	1	128244162	128279378	35217	1	67812	ENSMUST00000027592.5	176	ENSMUSG00000026353	Ubxn4	UBX domain protein 4
chr1	130715843	130715843	1	*	control_anno_Bmal1_Chipseq_rep2_sorted_peak_127	13.8567	Promoter (<=1kb)	1	130689183	130715814	26632	2	18640	ENSMUST00000185233.6	-29	ENSMUSG00000026409	Pfkfb2	6-phosphofructo-2-kinase/fructose-2,6-biphosphatase 2
chr1	130770994	130770994	1	*	control_anno_Bmal1_Chipseq_rep2_sorted_peak_128	4.82153	Intron (ENSMUST00000189150.1/433347, intron 2 of 3)	1	130766384	130784433	18050	1	433347	ENSMUST00000189150.1	4610	ENSMUSG00000100106	Gm28856	predicted gene 28856
chr1	130820874	130820874	1	*	control_anno_Bmal1_Chipseq_rep2_sorted_peak_129	13.0388	Intron (ENSMUST00000125056.7/ENSMUST00000125056.7, intron 1 of 3)	1	130826684	130852249	25566	1	18703	ENSMUST00000027675.13	-5810	ENSMUSG00000026417	Pigr	polymeric immunoglobulin receptor
chr1	131123500	131123500	1	*	control_anno_Bmal1_Chipseq_rep2_sorted_peak_130	9.1118	Distal Intergenic	1	131129875	131138245	8371	2	226419	ENSMUST00000189756.1	14745	ENSMUSG00000016526	Dyrk3	dual-specificity tyrosine-(Y)-phosphorylation regulated kinase 3
chr1	131126374	131126374	1	*	control_anno_Bmal1_Chipseq_rep2_sorted_peak_131	7.31855	Distal Intergenic	1	131129875	131138245	8371	2	226419	ENSMUST00000189756.1	11871	ENSMUSG00000016526	Dyrk3	dual-specificity tyrosine-(Y)-phosphorylation regulated kinase 3
chr1	131527617	131527617	1	*	control_anno_Bmal1_Chipseq_rep2_sorted_peak_132	17.9375	Promoter (<=1kb)	1	131362026	131527352	165327	2	14270	ENSMUST00000189893.6	-265	ENSMUSG00000026425	Srgap2	SLIT-ROBO Rho GTPase activating protein 2
chr1	131827807	131827807	1	*	control_anno_Bmal1_Chipseq_rep2_sorted_peak_133	7.04548	Promoter (<=1kb)	1	131827977	131848865	20889	1	98396	ENSMUST00000086559.6	-170	ENSMUSG00000013275	Slc41a1	solute carrier family 41, member 1
chr1	131974250	131974250	1	*	control_anno_Bmal1_Chipseq_rep2_sorted_peak_134	4.54489	Promoter (2-3kb)	1	131976719	131977945	1227	1	212980	ENSMUST00000190322.1	-2469	ENSMUSG00000026435	Slc45a3	solute carrier family 45, member 3
chr1	132075865	132075865	1	*	control_anno_Bmal1_Chipseq_rep2_sorted_peak_135	7.09216	Distal Intergenic	1	132026835	132068062	41228	2	213006	ENSMUST00000146267.7	-7803	ENSMUSG00000059149	Mfsd4a	major facilitator superfamily domain containing 4A
chr1	132139674	132139674	1	*	control_anno_Bmal1_Chipseq_rep2_sorted_peak_136	10.4191	Promoter (<=1kb)	1	132112237	132139684	27448	2	18557	ENSMUST00000027697.11	10	ENSMUSG00000026437	Cdk18	cyclin-dependent kinase 18
chr1	132316127	132316127	1	*	control_anno_Bmal1_Chipseq_rep2_sorted_peak_137	6.73837	Promoter (<=1kb)	1	132316126	132333488	17363	1	74137	ENSMUST00000082125.5	1	ENSMUSG00000009772	Nuak2	NUAK family, SNF1-like kinase, 2
chr1	133131097	133131097	1	*	control_anno_Bmal1_Chipseq_rep2_sorted_peak_138	8.11827	Promoter (<=1kb)	1	133131143	133139783	8641	1	108954	ENSMUST00000052529.3	-46	ENSMUSG00000046062	Ppp1r15b	protein phosphatase 1, regulatory subunit 15B
chr1	133162855	133162855	1	*	control_anno_Bmal1_Chipseq_rep2_sorted_peak_139	8.71324	Promoter (1-2kb)	1	133164210	133272280	108071	1	240753	ENSMUST00000212252.1	-1355	ENSMUSG00000041757	Plekha6	pleckstrin homology domain containing, family A member 6
chr1	133204792	133204792	1	*	control_anno_Bmal1_Chipseq_rep2_sorted_peak_140	6.15138	Intron (ENSMUST00000212252.1/240753, intron 3 of 9)	1	133181321	133301219	119899	1	240753	ENSMUST00000187285.6	23471	ENSMUSG00000041757	Plekha6	pleckstrin homology domain containing, family A member 6
chr1	134093696	134093696	1	*	control_anno_Bmal1_Chipseq_rep2_sorted_peak_141	2.70304	Distal Intergenic	1	134075170	134079120	3951	2	12227	ENSMUST00000020692.6	-14576	ENSMUSG00000020423	Btg2	BTG anti-proliferation factor 2
chr1	134099022	134099022	1	*	control_anno_Bmal1_Chipseq_rep2_sorted_peak_142	5.19474	Exon (ENSMUST00000193617.1/ENSMUST00000193617.1, exon 1 of 1)	1	134111242	134151540	40299	1	71884	ENSMUST00000159963.7	-12220	ENSMUSG00000026450	Chit1	chitinase 1 (chitotriosidase)
chr1	134406107	134406107	1	*	control_anno_Bmal1_Chipseq_rep2_sorted_peak_143	5.06285	Promoter (<=1kb)	1	134406028	134409999	3972	1	72017	ENSMUST00000133686.7	79	ENSMUSG00000026456	Cyb5r1	cytochrome b5 reductase 1
chr1	134415575	134415575	1	*	control_anno_Bmal1_Chipseq_rep2_sorted_peak_144	14.147	Promoter (<=1kb)	1	134415564	134426917	11354	1	72674	ENSMUST00000148822.1	11	ENSMUSG00000026457	Adipor1	adiponectin receptor 1
chr1	134527029	134527029	1	*	control_anno_Bmal1_Chipseq_rep2_sorted_peak_145	4.69513	Distal Intergenic	1	134540955	134546950	5996	2	71001	ENSMUST00000185836.1	19921	ENSMUSG00000046367	Mgat4e	MGAT4 family, member E
chr1	134583681	134583681	1	*	control_anno_Bmal1_Chipseq_rep2_sorted_peak_146	5.19474	Intron (ENSMUST00000047714.13/75605, intron 1 of 26)	1	134560207	134606791	46585	1	75605	ENSMUST00000112197.2	23474	ENSMUSG00000042207	Kdm5b	lysine (K)-specific demethylase 5B
chr1	134962345	134962345	1	*	control_anno_Bmal1_Chipseq_rep2_sorted_peak_147	7.52198	Promoter (<=1kb)	1	134962565	134974162	11598	1	67196	ENSMUST00000027687.7	-220	ENSMUSG00000026429	Ube2t	ubiquitin-conjugating enzyme E2T
chr1	135199374	135199374	1	*	control_anno_Bmal1_Chipseq_rep2_sorted_peak_148	8.92036	Distal Intergenic	1	135160234	135167681	7448	2	171469	ENSMUST00000027682.8	-31693	ENSMUSG00000026424	Gpr37l1	G protein-coupled receptor 37-like 1
chr1	135258766	135258766	1	*	control_anno_Bmal1_Chipseq_rep2_sorted_peak_149	5.19474	Promoter (<=1kb)	1	135253575	135258568	4994	2	13710	ENSMUST00000003135.13	-198	ENSMUSG00000003051	Elf3	E74-like factor 3
chr1	135261370	135261370	1	*	control_anno_Bmal1_Chipseq_rep2_sorted_peak_150	3.46254	Promoter (2-3kb)	1	135253575	135258568	4994	2	13710	ENSMUST00000003135.13	-2802	ENSMUSG00000003051	Elf3	E74-like factor 3
chr1	135862315	135862315	1	*	control_anno_Bmal1_Chipseq_rep2_sorted_peak_151	19.8292	Distal Intergenic	1	135877318	135878275	958	2	18772	ENSMUST00000132793.1	15960	ENSMUSG00000026413	Pkp1	plakophilin 1
chr1	136415480	136415480	1	*	control_anno_Bmal1_Chipseq_rep2_sorted_peak_152	8.0849	Promoter (<=1kb)	1	136411916	136415519	3604	2	320054	ENSMUST00000181746.1	39	ENSMUSG00000097403	9230116N13Rik	RIKEN cDNA 9230116N13 gene
chr1	136624739	136624739	1	*	control_anno_Bmal1_Chipseq_rep2_sorted_peak_153	26.514	Promoter (<=1kb)	1	136624901	136630053	5153	1	226442	ENSMUST00000047734.14	-162	ENSMUSG00000041483	Zfp281	zinc finger protein 281
chr1	144004420	144004420	1	*	control_anno_Bmal1_Chipseq_rep2_sorted_peak_154	12.2263	Promoter (<=1kb)	1	143999338	144004161	4824	2	19735	ENSMUST00000127206.7	-259	ENSMUSG00000026360	Rgs2	regulator of G-protein signaling 2
chr1	149897588	149897588	1	*	control_anno_Bmal1_Chipseq_rep2_sorted_peak_155	5.06285	Intron (ENSMUST00000070200.14/18783, intron 5 of 17)	1	149886184	149902199	16016	2	18783	ENSMUST00000155438.1	4611	ENSMUSG00000056220	Pla2g4a	phospholipase A2, group IVA (cytosolic, calcium-dependent)
chr1	151296778	151296778	1	*	control_anno_Bmal1_Chipseq_rep2_sorted_peak_156	3.40899	Distal Intergenic	1	151344477	151364422	19946	1	117198	ENSMUST00000023918.12	-47699	ENSMUSG00000023150	Ivns1abp	influenza virus NS1A binding protein
chr1	151344308	151344308	1	*	control_anno_Bmal1_Chipseq_rep2_sorted_peak_157	13.8405	Promoter (<=1kb)	1	151344477	151364422	19946	1	117198	ENSMUST00000023918.12	-169	ENSMUSG00000023150	Ivns1abp	influenza virus NS1A binding protein
chr1	151428631	151428631	1	*	control_anno_Bmal1_Chipseq_rep2_sorted_peak_158	4.54489	Promoter (<=1kb)	1	151428637	151436707	8071	1	98685	ENSMUST00000188679.1	-6	ENSMUSG00000053286	Trmt1l	tRNA methyltransferase 1 like
chr1	152090441	152090441	1	*	control_anno_Bmal1_Chipseq_rep2_sorted_peak_159	4.69513	Promoter (<=1kb)	1	151884524	152090125	205602	2	69399	ENSMUST00000044581.13	-316	ENSMUSG00000032666	1700025G04Rik	RIKEN cDNA 1700025G04 gene
chr1	152902966	152902966	1	*	control_anno_Bmal1_Chipseq_rep2_sorted_peak_160	4.3357	Promoter (<=1kb)	1	152838870	152902646	63777	2	226517	ENSMUST00000111836.3	-320	ENSMUSG00000042772	Smg7	SMG7 nonsense mediated mRNA decay factor
chr1	153092252	153092252	1	*	control_anno_Bmal1_Chipseq_rep2_sorted_peak_161	7.52198	Promoter (1-2kb)	1	153093480	153094597	1118	1	226518	ENSMUST00000190960.1	-1228	ENSMUSG00000042751	Nmnat2	nicotinamide nucleotide adenylyltransferase 2
chr1	153900015	153900015	1	*	control_anno_Bmal1_Chipseq_rep2_sorted_peak_162	13.5219	Promoter (<=1kb)	1	153899944	153909723	9780	1	14645	ENSMUST00000086199.11	71	ENSMUSG00000026473	Glul	glutamate-ammonia ligase (glutamine synthetase)
chr1	154118134	154118134	1	*	control_anno_Bmal1_Chipseq_rep2_sorted_peak_163	2.22502	Distal Intergenic	1	154201187	154205689	4503	1	100503355	ENSMUST00000086195.6	-83053	ENSMUSG00000066797	Zfp648	zinc finger protein 648
chr1	155801638	155801638	1	*	control_anno_Bmal1_Chipseq_rep2_sorted_peak_164	4.69513	Exon (ENSMUST00000140809.1/104009, exon 2 of 2)	1	155794343	155795417	1075	2	104009	ENSMUST00000132495.1	-6221	ENSMUSG00000033684	Qsox1	quiescin Q6 sulfhydryl oxidase 1
chr1	156036310	156036310	1	*	control_anno_Bmal1_Chipseq_rep2_sorted_peak_165	6.61893	Promoter (<=1kb)	1	156004614	156036427	31814	2	208263	ENSMUST00000097527.9	117	ENSMUSG00000026466	Tor1aip1	torsin A interacting protein 1
chr1	156041076	156041076	1	*	control_anno_Bmal1_Chipseq_rep2_sorted_peak_166	22.0455	Promoter (<=1kb)	1	156040917	156053736	12820	1	240832	ENSMUST00000097526.2	159	ENSMUSG00000050565	Tor1aip2	torsin A interacting protein 2
chr1	156474477	156474477	1	*	control_anno_Bmal1_Chipseq_rep2_sorted_peak_167	7.04548	Promoter (<=1kb)	1	156424525	156474331	49807	2	20652	ENSMUST00000189661.6	-146	ENSMUSG00000026600	Soat1	sterol O-acyltransferase 1
chr1	156615781	156615781	1	*	control_anno_Bmal1_Chipseq_rep2_sorted_peak_168	5.19474	Promoter (<=1kb)	1	156615923	156629993	14071	1	11352	ENSMUST00000190749.1	-142	ENSMUSG00000026596	Abl2	v-abl Abelson murine leukemia viral oncogene 2 (arg, Abelson-related gene)
chr1	156732422	156732422	1	*	control_anno_Bmal1_Chipseq_rep2_sorted_peak_169	15.5439	Distal Intergenic	1	156678571	156719086	40516	2	215015	ENSMUST00000086153.7	-13336	ENSMUSG00000033557	Fam20b	FAM20B, glycosaminoglycan xylosylkinase
chr1	160054304	160054304	1	*	control_anno_Bmal1_Chipseq_rep2_sorted_peak_170	4.50241	Intron (ENSMUST00000168250.7/67647, intron 1 of 3)	1	160044447	160071509	27063	1	67647	ENSMUST00000165923.1	9857	ENSMUSG00000090394	4930523C07Rik	RIKEN cDNA 4930523C07 gene
chr1	161251462	161251462	1	*	control_anno_Bmal1_Chipseq_rep2_sorted_peak_171	20.6966	Promoter (<=1kb)	1	161240112	161251219	11108	2	11758	ENSMUST00000071718.11	-243	ENSMUSG00000026701	Prdx6	peroxiredoxin 6
chr1	161877055	161877055	1	*	control_anno_Bmal1_Chipseq_rep2_sorted_peak_172	11.2598	Promoter (<=1kb)	1	161816114	161876682	60569	2	226551	ENSMUST00000048377.10	-373	ENSMUSG00000040297	Suco	SUN domain containing ossification factor
chr1	162548377	162548377	1	*	control_anno_Bmal1_Chipseq_rep2_sorted_peak_173	6.08613	Promoter (<=1kb)	1	162537143	162548256	11114	2	71449	ENSMUST00000176689.1	-121	ENSMUSG00000026694	Mettl13	methyltransferase 13, eEF1A lysine and N-terminal methyltransferase
chr1	162570417	162570417	1	*	control_anno_Bmal1_Chipseq_rep2_sorted_peak_174	7.52198	Promoter (<=1kb)	1	162570515	162599084	28570	1	53330	ENSMUST00000132158.7	-98	ENSMUSG00000026696	Vamp4	vesicle-associated membrane protein 4
chr1	164307336	164307336	1	*	control_anno_Bmal1_Chipseq_rep2_sorted_peak_175	6.08613	Promoter (<=1kb)	1	164299542	164307272	7731	2	66352	ENSMUST00000124007.1	-64	ENSMUSG00000026577	Blzf1	basic leucine zipper nuclear factor 1
chr1	165634575	165634575	1	*	control_anno_Bmal1_Chipseq_rep2_sorted_peak_176	11.7419	Promoter (<=1kb)	1	165593654	165634538	40885	2	68481	ENSMUST00000193023.1	-37	ENSMUSG00000026566	Mpzl1	myelin protein zero-like 1
chr1	166003103	166003103	1	*	control_anno_Bmal1_Chipseq_rep2_sorted_peak_177	13.1496	Promoter (<=1kb)	1	165865154	166002678	137525	2	18986	ENSMUST00000160260.8	-425	ENSMUSG00000026565	Pou2f1	POU domain, class 2, transcription factor 1
chr1	167350111	167350111	1	*	control_anno_Bmal1_Chipseq_rep2_sorted_peak_178	8.37884	Promoter (<=1kb)	1	167349991	167368532	18542	1	56752	ENSMUST00000028004.10	120	ENSMUSG00000026687	Aldh9a1	aldehyde dehydrogenase 9, subfamily A1
chr1	168432502	168432502	1	*	control_anno_Bmal1_Chipseq_rep2_sorted_peak_179	7.31855	Promoter (<=1kb)	1	168119364	168432270	312907	2	18514	ENSMUST00000188912.6	-232	ENSMUSG00000052534	Pbx1	pre B cell leukemia homeobox 1
chr1	169969248	169969248	1	*	control_anno_Bmal1_Chipseq_rep2_sorted_peak_180	10.1824	Promoter (<=1kb)	1	169955501	169969241	13741	2	15490	ENSMUST00000111353.3	-7	ENSMUSG00000026675	Hsd17b7	hydroxysteroid (17-beta) dehydrogenase 7
chr1	171111705	171111705	1	*	control_anno_Bmal1_Chipseq_rep2_sorted_peak_181	8.50999	Promoter (2-3kb)	1	171113918	171126829	12912	1	75472	ENSMUST00000129651.7	-2213	ENSMUSG00000026649	Cfap126	cilia and flagella associated protein 126
chr1	171222584	171222584	1	*	control_anno_Bmal1_Chipseq_rep2_sorted_peak_182	4.44151	Promoter (<=1kb)	1	171216011	171222514	6504	2	641376	ENSMUST00000005817.8	-70	ENSMUSG00000005674	Tomm40l	translocase of outer mitochondrial membrane 40-like
chr1	171345919	171345919	1	*	control_anno_Bmal1_Chipseq_rep2_sorted_peak_183	4.03464	Promoter (<=1kb)	1	171345730	171358402	12673	1	18637	ENSMUST00000006579.4	189	ENSMUSG00000006412	Pfdn2	prefoldin 2
chr1	171437590	171437590	1	*	control_anno_Bmal1_Chipseq_rep2_sorted_peak_184	5.06285	Promoter (<=1kb)	1	171437579	171460846	23268	1	16456	ENSMUST00000144497.1	11	ENSMUSG00000038235	F11r	F11 receptor
chr1	171503009	171503009	1	*	control_anno_Bmal1_Chipseq_rep2_sorted_peak_185	8.0849	Promoter (<=1kb)	1	171503478	171504750	1273	1	56009	ENSMUST00000081527.1	-469	ENSMUSG00000060244	Alyref2	Aly/REF export factor 2
chr1	171503784	171503784	1	*	control_anno_Bmal1_Chipseq_rep2_sorted_peak_186	5.06285	Promoter (<=1kb)	1	171503478	171504750	1273	1	56009	ENSMUST00000081527.1	306	ENSMUSG00000060244	Alyref2	Aly/REF export factor 2
chr1	172310055	172310055	1	*	control_anno_Bmal1_Chipseq_rep2_sorted_peak_187	60.9334	Promoter (1-2kb)	1	172311771	172319841	8071	1	140559	ENSMUST00000085912.9	-1716	ENSMUSG00000038034	Igsf8	immunoglobulin superfamily, member 8
chr1	172481894	172481894	1	*	control_anno_Bmal1_Chipseq_rep2_sorted_peak_188	6.15138	Promoter (<=1kb)	1	172481788	172489593	7806	1	93842	ENSMUST00000127052.7	106	ENSMUSG00000037995	Igsf9	immunoglobulin superfamily, member 9
chr1	172500489	172500489	1	*	control_anno_Bmal1_Chipseq_rep2_sorted_peak_189	8.37327	Promoter (<=1kb)	1	172500245	172505852	5608	1	21346	ENSMUST00000192460.1	244	ENSMUSG00000026547	Tagln2	transgelin 2
chr1	178187592	178187592	1	*	control_anno_Bmal1_Chipseq_rep2_sorted_peak_190	5.59197	Promoter (<=1kb)	1	178187532	178257301	69770	1	78825	ENSMUST00000027783.13	60	ENSMUSG00000026502	Desi2	desumoylating isopeptidase 2
chr1	178369215	178369215	1	*	control_anno_Bmal1_Chipseq_rep2_sorted_peak_191	2.74205	Distal Intergenic	1	178324343	178337797	13455	2	51810	ENSMUST00000037748.8	-31418	ENSMUSG00000039630	Hnrnpu	heterogeneous nuclear ribonucleoprotein U
chr1	178601119	178601119	1	*	control_anno_Bmal1_Chipseq_rep2_sorted_peak_192	7.29961	Intron (ENSMUST00000193931.1/269152, intron 2 of 3)	1	178529125	178939200	410076	1	269152	ENSMUST00000161017.7	71994	ENSMUSG00000026494	Kif26b	kinesin family member 26B
chr1	179546058	179546058	1	*	control_anno_Bmal1_Chipseq_rep2_sorted_peak_193	7.87071	Promoter (<=1kb)	1	179531328	179546217	14890	2	15278	ENSMUST00000129982.7	159	ENSMUSG00000026492	Tfb2m	transcription factor B2, mitochondrial
chr1	180196389	180196389	1	*	control_anno_Bmal1_Chipseq_rep2_sorted_peak_194	3.40899	Promoter (<=1kb)	1	180179109	180196075	16967	2	67426	ENSMUST00000161814.7	-314	ENSMUSG00000026489	Coq8a	coenzyme Q8A
chr1	180256381	180256381	1	*	control_anno_Bmal1_Chipseq_rep2_sorted_peak_195	3.46254	Promoter (<=1kb)	1	180227004	180256300	29297	2	19165	ENSMUST00000111108.9	-81	ENSMUSG00000010609	Psen2	presenilin 2
chr1	180279889	180279889	1	*	control_anno_Bmal1_Chipseq_rep2_sorted_peak_196	5.60662	Distal Intergenic	1	180245638	180263438	17801	2	19165	ENSMUST00000133340.1	-16451	ENSMUSG00000010609	Psen2	presenilin 2
chr1	180387485	180387485	1	*	control_anno_Bmal1_Chipseq_rep2_sorted_peak_197	9.75887	Intron (ENSMUST00000070181.6/320404, intron 2 of 7)	1	180330485	180424802	94318	1	320404	ENSMUST00000070181.6	57000	ENSMUSG00000038855	Itpkb	inositol 1,4,5-trisphosphate 3-kinase B
chr1	180404208	180404208	1	*	control_anno_Bmal1_Chipseq_rep2_sorted_peak_198	8.14509	Intron (ENSMUST00000070181.6/320404, intron 2 of 7)	1	180437882	180462612	24731	2	381310	ENSMUST00000210737.1	58404	ENSMUSG00000053963	Stum	mechanosensory transduction mediator
chr1	180778107	180778107	1	*	control_anno_Bmal1_Chipseq_rep2_sorted_peak_199	4.18921	Distal Intergenic	1	180803131	180813534	10404	2	15078	ENSMUST00000159789.1	35427	ENSMUSG00000060743	H3f3a	H3.3 histone A
chr1	180850978	180850978	1	*	control_anno_Bmal1_Chipseq_rep2_sorted_peak_200	13.842	Promoter (<=1kb)	1	180851127	180868113	16987	1	208768	ENSMUST00000038091.7	-149	ENSMUSG00000038806	Sde2	SDE2 telomere maintenance homolog (S. pombe)
chr1	180942315	180942315	1	*	control_anno_Bmal1_Chipseq_rep2_sorted_peak_201	5.14959	Promoter (<=1kb)	1	180942344	180952172	9829	1	208795	ENSMUST00000161847.7	-29	ENSMUSG00000026519	Tmem63a	transmembrane protein 63a
chr1	181016812	181016812	1	*	control_anno_Bmal1_Chipseq_rep2_sorted_peak_202	34.4209	Promoter (<=1kb)	1	180989554	181017569	28016	2	13849	ENSMUST00000036928.11	757	ENSMUSG00000038776	Ephx1	epoxide hydrolase 1, microsomal
chr1	182408989	182408989	1	*	control_anno_Bmal1_Chipseq_rep2_sorted_peak_203	11.1862	Promoter (<=1kb)	1	182409172	182462432	53261	1	209456	ENSMUST00000117245.1	-183	ENSMUSG00000026510	Trp53bp2	transformation related protein 53 binding protein 2
chr1	182983406	182983406	1	*	control_anno_Bmal1_Chipseq_rep2_sorted_peak_204	7.52198	Distal Intergenic	1	182954828	182970024	15197	1	53791	ENSMUST00000195614.1	28578	ENSMUSG00000079164	Tlr5	toll-like receptor 5
chr1	184034393	184034393	1	*	control_anno_Bmal1_Chipseq_rep2_sorted_peak_205	11.0302	Promoter (<=1kb)	1	184034381	184075636	41256	1	63953	ENSMUST00000048655.7	12	ENSMUSG00000039384	Dusp10	dual specificity phosphatase 10
chr1	184057523	184057523	1	*	control_anno_Bmal1_Chipseq_rep2_sorted_peak_206	7.52198	Intron (ENSMUST00000048655.7/63953, intron 2 of 3)	1	184034381	184075636	41256	1	63953	ENSMUST00000048655.7	23142	ENSMUSG00000039384	Dusp10	dual specificity phosphatase 10
chr1	184140555	184140555	1	*	control_anno_Bmal1_Chipseq_rep2_sorted_peak_207	4.03464	Distal Intergenic	1	184034381	184075636	41256	1	63953	ENSMUST00000048655.7	106174	ENSMUSG00000039384	Dusp10	dual specificity phosphatase 10
chr1	184275845	184275845	1	*	control_anno_Bmal1_Chipseq_rep2_sorted_peak_208	7.31855	Distal Intergenic	1	184034381	184075636	41256	1	63953	ENSMUST00000048655.7	241464	ENSMUSG00000039384	Dusp10	dual specificity phosphatase 10
chr1	184824623	184824623	1	*	control_anno_Bmal1_Chipseq_rep2_sorted_peak_209	6.08613	Promoter (1-2kb)	1	184813682	184823035	9354	2	67247	ENSMUST00000161341.7	-1588	ENSMUSG00000073481	Mtarc2	mitochondrial amidoxime reducing component 2
chr1	185203953	185203953	1	*	control_anno_Bmal1_Chipseq_rep2_sorted_peak_210	15.6706	Promoter (<=1kb)	1	185204117	185284185	80069	1	98732	ENSMUST00000194740.5	-164	ENSMUSG00000039318	Rab3gap2	RAB3 GTPase activating protein subunit 2
chr1	185205237	185205237	1	*	control_anno_Bmal1_Chipseq_rep2_sorted_peak_211	5.82678	Promoter (1-2kb)	1	185204117	185286759	82643	1	98732	ENSMUST00000069652.7	1120	ENSMUSG00000039318	Rab3gap2	RAB3 GTPase activating protein subunit 2
chr1	185363638	185363638	1	*	control_anno_Bmal1_Chipseq_rep2_sorted_peak_212	7.04548	Promoter (<=1kb)	1	185363184	185381831	18648	1	107508	ENSMUST00000191900.5	454	ENSMUSG00000026615	Eprs	glutamyl-prolyl-tRNA synthetase
chr1	189103145	189103145	1	*	control_anno_Bmal1_Chipseq_rep2_sorted_peak_213	3.40899	Distal Intergenic	1	188980799	189007841	27043	2	226823	ENSMUST00000195787.1	-95304	ENSMUSG00000026608	Kctd3	potassium channel tetramerisation domain containing 3
chr1	189936654	189936654	1	*	control_anno_Bmal1_Chipseq_rep2_sorted_peak_214	7.52198	Distal Intergenic	1	189880492	189922363	41872	2	226830	ENSMUST00000027897.7	-14291	ENSMUSG00000026603	Smyd2	SET and MYND domain containing 2
chr1	191183533	191183533	1	*	control_anno_Bmal1_Chipseq_rep2_sorted_peak_215	33.4824	Promoter (<=1kb)	1	191170296	191183340	13045	2	11910	ENSMUST00000027941.13	-193	ENSMUSG00000026628	Atf3	activating transcription factor 3
chr1	191185115	191185115	1	*	control_anno_Bmal1_Chipseq_rep2_sorted_peak_216	6.51455	Promoter (1-2kb)	1	191170296	191183340	13045	2	11910	ENSMUST00000027941.13	-1775	ENSMUSG00000026628	Atf3	activating transcription factor 3
chr1	191186447	191186447	1	*	control_anno_Bmal1_Chipseq_rep2_sorted_peak_217	5.45408	Intron (ENSMUST00000195117.1/11910, intron 1 of 3)	1	191170296	191183340	13045	2	11910	ENSMUST00000027941.13	-3107	ENSMUSG00000026628	Atf3	activating transcription factor 3
chr1	191193945	191193945	1	*	control_anno_Bmal1_Chipseq_rep2_sorted_peak_218	4.69513	Intron (ENSMUST00000195117.1/11910, intron 1 of 3)	1	191170296	191183340	13045	2	11910	ENSMUST00000027941.13	-10605	ENSMUSG00000026628	Atf3	activating transcription factor 3
chr1	191216109	191216109	1	*	control_anno_Bmal1_Chipseq_rep2_sorted_peak_219	2.70304	Promoter (1-2kb)	1	191170296	191218039	47744	2	11910	ENSMUST00000195117.1	1930	ENSMUSG00000026628	Atf3	activating transcription factor 3
chr1	191224734	191224734	1	*	control_anno_Bmal1_Chipseq_rep2_sorted_peak_220	6.58177	Promoter (<=1kb)	1	191224454	191225835	1382	1	100504360	ENSMUST00000139056.2	280	ENSMUSG00000073478	D730003I15Rik	RIKEN cDNA D730003I15 gene
chr1	191277745	191277745	1	*	control_anno_Bmal1_Chipseq_rep2_sorted_peak_221	3.46254	Intron (ENSMUST00000192965.1/ENSMUST00000192965.1, intron 1 of 5)	1	191306789	191318194	11406	2	66208	ENSMUST00000046770.9	40449	ENSMUSG00000037499	Nenf	neuron derived neurotrophic factor
chr1	191397454	191397454	1	*	control_anno_Bmal1_Chipseq_rep2_sorted_peak_222	9.86245	Promoter (<=1kb)	1	191351975	191397041	45067	2	226849	ENSMUST00000067976.8	-413	ENSMUSG00000026626	Ppp2r5a	protein phosphatase 2, regulatory subunit B', alpha
chr1	191906493	191906493	1	*	control_anno_Bmal1_Chipseq_rep2_sorted_peak_223	16.6493	Promoter (<=1kb)	1	191906767	191913247	6481	1	22782	ENSMUST00000044954.6	-274	ENSMUSG00000037434	Slc30a1	solute carrier family 30 (zinc transporter), member 1
chr1	192745962	192745962	1	*	control_anno_Bmal1_Chipseq_rep2_sorted_peak_224	3.10083	Intron (ENSMUST00000128619.7/226861, intron 3 of 11)	1	192726197	192737280	11084	2	226861	ENSMUST00000154203.2	-8682	ENSMUSG00000037375	Hhat	hedgehog acyltransferase
chr1	193131834	193131834	1	*	control_anno_Bmal1_Chipseq_rep2_sorted_peak_225	8.50999	Promoter (1-2kb)	1	193104402	193130272	25871	2	215193	ENSMUST00000085555.6	-1562	ENSMUSG00000016181	Utp25	UTP25 small subunit processome component
chr1	193301908	193301908	1	*	control_anno_Bmal1_Chipseq_rep2_sorted_peak_226	5.19474	Promoter (<=1kb)	1	193301993	193343878	41886	1	16780	ENSMUST00000016315.15	-85	ENSMUSG00000026639	Lamb3	laminin, beta 3
chr1	193479569	193479569	1	*	control_anno_Bmal1_Chipseq_rep2_sorted_peak_227	4.69513	Distal Intergenic	1	193507463	193507530	68	2	387201	ENSMUST00000083599.1	27961	ENSMUSG00000065533	Mir205	microRNA 205
chr1	193966994	193966994	1	*	control_anno_Bmal1_Chipseq_rep2_sorted_peak_228	8.50999	Distal Intergenic	1	194212187	194222759	10573	2	74942	ENSMUST00000193395.1	255765	ENSMUSG00000103692	4930503O07Rik	RIKEN cDNA 4930503O07 gene
chr10	3973646	3973646	1	*	control_anno_Bmal1_Chipseq_rep2_sorted_peak_229	20.263	Promoter (<=1kb)	10	3973144	4156111	182968	1	270685	ENSMUST00000043735.7	502	ENSMUSG00000040675	Mthfd1l	methylenetetrahydrofolate dehydrogenase (NADP+ dependent) 1-like
chr10	5805712	5805712	1	*	control_anno_Bmal1_Chipseq_rep2_sorted_peak_230	23.3384	Promoter (<=1kb)	10	5799160	5805600	6441	2	67141	ENSMUST00000019907.7	-112	ENSMUSG00000019773	Fbxo5	F-box protein 5
chr10	5824155	5824155	1	*	control_anno_Bmal1_Chipseq_rep2_sorted_peak_231	8.85422	Promoter (<=1kb)	10	5811887	5823910	12024	2	108853	ENSMUST00000019908.8	-245	ENSMUSG00000019774	Mtrf1l	mitochondrial translational release factor 1-like
chr10	7140472	7140472	1	*	control_anno_Bmal1_Chipseq_rep2_sorted_peak_232	3.46254	Intron (ENSMUST00000015346.11/215748, intron 5 of 12)	10	7119063	7135506	16444	2	215748	ENSMUST00000150282.1	-4966	ENSMUSG00000015202	Cnksr3	Cnksr family member 3
chr10	10555321	10555321	1	*	control_anno_Bmal1_Chipseq_rep2_sorted_peak_233	6.30085	Promoter (2-3kb)	10	10546195	10558181	11987	2	67844	ENSMUST00000220018.2	2860	ENSMUSG00000019832	Rab32	RAB32, member RAS oncogene family
chr10	11281030	11281030	1	*	control_anno_Bmal1_Chipseq_rep2_sorted_peak_234	53.917	Promoter (<=1kb)	10	11281330	11298052	16723	1	71865	ENSMUST00000129456.7	-300	ENSMUSG00000047648	Fbxo30	F-box protein 30
chr10	12949615	12949615	1	*	control_anno_Bmal1_Chipseq_rep2_sorted_peak_235	7.31855	Intron (ENSMUST00000042861.6/74732, intron 1 of 2)	10	12941828	12964258	22431	2	74732	ENSMUST00000219727.1	14643	ENSMUSG00000039232	Stx11	syntaxin 11
chr10	13190165	13190165	1	*	control_anno_Bmal1_Chipseq_rep2_sorted_peak_236	5.06285	Promoter (2-3kb)	10	13182412	13192428	10017	2	353258	ENSMUST00000219824.1	2263	ENSMUSG00000019814	Ltv1	LTV1 ribosome biogenesis factor
chr10	13868694	13868694	1	*	control_anno_Bmal1_Chipseq_rep2_sorted_peak_237	6.08613	Promoter (<=1kb)	10	13647669	13868822	221154	2	66253	ENSMUST00000105534.9	128	ENSMUSG00000019806	Aig1	androgen-induced 1
chr10	16508175	16508175	1	*	control_anno_Bmal1_Chipseq_rep2_sorted_peak_238	4.69513	Distal Intergenic	10	16951295	16963180	11886	2	100504235	ENSMUST00000208191.1	455005	ENSMUSG00000101969	Gm20125	predicted gene, 20125
chr10	17722959	17722959	1	*	control_anno_Bmal1_Chipseq_rep2_sorted_peak_239	9.75941	Promoter (<=1kb)	10	17723218	17725674	2457	1	17684	ENSMUST00000038107.8	-259	ENSMUSG00000039910	Cited2	Cbp/p300-interacting transactivator, with Glu/Asp-rich carboxy-terminal domain, 2
chr10	18995796	18995796	1	*	control_anno_Bmal1_Chipseq_rep2_sorted_peak_240	6.15138	Distal Intergenic	10	19007267	19008845	1579	2	21929	ENSMUST00000154749.1	13049	ENSMUSG00000019850	Tnfaip3	tumor necrosis factor, alpha-induced protein 3
chr10	19188387	19188387	1	*	control_anno_Bmal1_Chipseq_rep2_sorted_peak_241	7.52198	Intron (ENSMUST00000216041.1/100504265, intron 2 of 3)	10	19167238	19206702	39465	1	100504265	ENSMUST00000216683.1	21149	NA	Gm20139	predicted gene, 20139
chr10	19877224	19877224	1	*	control_anno_Bmal1_Chipseq_rep2_sorted_peak_242	4.54489	Intron (ENSMUST00000020182.15/18634, intron 8 of 9)	10	19860789	19869674	8886	2	18634	ENSMUST00000125942.1	-7550	ENSMUSG00000020003	Pex7	peroxisomal biogenesis factor 7
chr10	20149147	20149147	1	*	control_anno_Bmal1_Chipseq_rep2_sorted_peak_243	5.60662	Promoter (<=1kb)	10	20148998	20257538	108541	1	17761	ENSMUST00000214823.1	149	ENSMUSG00000019996	Map7	microtubule-associated protein 7
chr10	20169284	20169284	1	*	control_anno_Bmal1_Chipseq_rep2_sorted_peak_244	15.5439	Promoter (1-2kb)	10	20170988	20233491	62504	1	17761	ENSMUST00000217251.1	-1704	ENSMUSG00000019996	Map7	microtubule-associated protein 7
chr10	20170417	20170417	1	*	control_anno_Bmal1_Chipseq_rep2_sorted_peak_245	5.52457	Promoter (<=1kb)	10	20170988	20233491	62504	1	17761	ENSMUST00000217251.1	-571	ENSMUSG00000019996	Map7	microtubule-associated protein 7
chr10	20312307	20312307	1	*	control_anno_Bmal1_Chipseq_rep2_sorted_peak_246	7.09216	Promoter (<=1kb)	10	20312469	20342501	30033	1	72567	ENSMUST00000092678.9	-162	ENSMUSG00000037608	Bclaf1	BCL2-associated transcription factor 1
chr10	24164857	24164857	1	*	control_anno_Bmal1_Chipseq_rep2_sorted_peak_247	10.6062	Intron (ENSMUST00000020174.6/53331, intron 2 of 9)	10	24152447	24155314	2868	1	53331	ENSMUST00000219553.1	12410	ENSMUSG00000019998	Stx7	syntaxin 7
chr10	24592195	24592195	1	*	control_anno_Bmal1_Chipseq_rep2_sorted_peak_248	9.33796	Promoter (1-2kb)	10	24580048	24593758	13711	2	102638890	ENSMUST00000141076.1	1563	NA	Gm15270	predicted gene 15270
chr10	24629057	24629057	1	*	control_anno_Bmal1_Chipseq_rep2_sorted_peak_249	15.8431	Distal Intergenic	10	24549447	24595817	46371	2	102638890	ENSMUST00000136908.7	-33240	NA	Gm15270	predicted gene 15270
chr10	25434652	25434652	1	*	control_anno_Bmal1_Chipseq_rep2_sorted_peak_250	4.03464	Promoter (2-3kb)	10	25432616	25441927	9312	1	13822	ENSMUST00000219166.1	2036	ENSMUSG00000019978	Epb41l2	erythrocyte membrane protein band 4.1 like 2
chr10	28083649	28083649	1	*	control_anno_Bmal1_Chipseq_rep2_sorted_peak_251	3.40899	Intron (ENSMUST00000166468.1/19272, intron 1 of 31)	10	28075010	28264673	189664	1	19272	ENSMUST00000219761.1	8639	ENSMUSG00000019889	Ptprk	protein tyrosine phosphatase, receptor type, K
chr10	40338503	40338503	1	*	control_anno_Bmal1_Chipseq_rep2_sorted_peak_252	3.0723	Promoter (1-2kb)	10	40339564	40480868	141305	1	78334	ENSMUST00000216736.1	-1061	ENSMUSG00000038481	Cdk19	cyclin-dependent kinase 19
chr10	40348962	40348962	1	*	control_anno_Bmal1_Chipseq_rep2_sorted_peak_253	4.87258	Promoter (<=1kb)	10	40349308	40483818	134511	1	78334	ENSMUST00000044672.10	-346	ENSMUSG00000038481	Cdk19	cyclin-dependent kinase 19
chr10	40372226	40372226	1	*	control_anno_Bmal1_Chipseq_rep2_sorted_peak_254	7.31855	Intron (ENSMUST00000216736.1/78334, intron 1 of 11)	10	40349526	40482101	132576	1	78334	ENSMUST00000214659.1	22700	ENSMUSG00000038481	Cdk19	cyclin-dependent kinase 19
chr10	40499950	40499950	1	*	control_anno_Bmal1_Chipseq_rep2_sorted_peak_255	2.74205	Distal Intergenic	10	40570336	40604132	33797	1	70840	ENSMUST00000078314.13	-70386	ENSMUSG00000019834	Slc22a16	solute carrier family 22 (organic cation transporter), member 16
chr10	40552510	40552510	1	*	control_anno_Bmal1_Chipseq_rep2_sorted_peak_256	3.0723	Distal Intergenic	10	40570336	40604132	33797	1	70840	ENSMUST00000078314.13	-17826	ENSMUSG00000019834	Slc22a16	solute carrier family 22 (organic cation transporter), member 16
chr10	41810218	41810218	1	*	control_anno_Bmal1_Chipseq_rep2_sorted_peak_257	7.89234	Promoter (<=1kb)	10	41809935	41908424	98490	1	140742	ENSMUST00000099931.10	283	ENSMUSG00000038332	Sesn1	sestrin 1
chr10	42277959	42277959	1	*	control_anno_Bmal1_Chipseq_rep2_sorted_peak_258	10.7641	Promoter (1-2kb)	10	42247431	42276755	29325	2	56484	ENSMUST00000105501.1	-1204	ENSMUSG00000048756	Foxo3	forkhead box O3
chr10	42502195	42502195	1	*	control_anno_Bmal1_Chipseq_rep2_sorted_peak_259	8.50999	Promoter (<=1kb)	10	42502290	42535381	33092	1	54198	ENSMUST00000105499.1	-95	ENSMUSG00000019804	Snx3	sorting nexin 3
chr10	42761395	42761395	1	*	control_anno_Bmal1_Chipseq_rep2_sorted_peak_260	4.69513	Promoter (<=1kb)	10	42761496	42832514	71019	1	140740	ENSMUST00000019937.4	-101	ENSMUSG00000019802	Sec63	SEC63-like (S. cerevisiae)
chr10	44006013	44006013	1	*	control_anno_Bmal1_Chipseq_rep2_sorted_peak_261	6.48643	Promoter (1-2kb)	10	43950638	44004369	53732	2	11630	ENSMUST00000020017.13	-1644	ENSMUSG00000019866	Crybg1	crystallin beta-gamma domain containing 1
chr10	44015782	44015782	1	*	control_anno_Bmal1_Chipseq_rep2_sorted_peak_262	4.69513	Intron (ENSMUST00000200401.1/11630, intron 2 of 21)	10	43950638	44004369	53732	2	11630	ENSMUST00000020017.13	-11413	ENSMUSG00000019866	Crybg1	crystallin beta-gamma domain containing 1
chr10	44268516	44268516	1	*	control_anno_Bmal1_Chipseq_rep2_sorted_peak_263	8.0849	Promoter (<=1kb)	10	44268415	44294674	26260	1	11793	ENSMUST00000217412.1	101	ENSMUSG00000038160	Atg5	autophagy related 5
chr10	44428250	44428250	1	*	control_anno_Bmal1_Chipseq_rep2_sorted_peak_264	11.2799	Distal Intergenic	10	44439667	44457210	17544	2	12142	ENSMUST00000218369.1	28960	ENSMUSG00000038151	Prdm1	PR domain containing 1, with ZNF domain
chr10	45048690	45048690	1	*	control_anno_Bmal1_Chipseq_rep2_sorted_peak_265	4.03464	Distal Intergenic	10	45067203	45167198	99996	1	19072	ENSMUST00000099858.3	-18513	ENSMUSG00000019849	Prep	prolyl endopeptidase
chr10	53629935	53629935	1	*	control_anno_Bmal1_Chipseq_rep2_sorted_peak_266	2.61131	Promoter (<=1kb)	10	53608058	53629959	21902	2	71567	ENSMUST00000218549.2	24	ENSMUSG00000058298	Mcm9	minichromosome maintenance 9 homologous recombination repair factor
chr10	57486211	57486211	1	*	control_anno_Bmal1_Chipseq_rep2_sorted_peak_267	9.75941	Promoter (<=1kb)	10	57478381	57486351	7971	2	74928	ENSMUST00000180831.2	140	ENSMUSG00000097370	4930467K11Rik	RIKEN cDNA 4930467K11 gene
chr10	58323363	58323363	1	*	control_anno_Bmal1_Chipseq_rep2_sorted_peak_268	9.68313	Promoter (<=1kb)	10	58323466	58424691	101226	1	110829	ENSMUST00000020078.13	-103	ENSMUSG00000019920	Lims1	LIM and senescent cell antigen-like domains 1
chr10	59899752	59899752	1	*	control_anno_Bmal1_Chipseq_rep2_sorted_peak_269	7.89234	Distal Intergenic	10	59879626	59898521	18896	1	56709	ENSMUST00000020309.6	20126	ENSMUSG00000020109	Dnajb12	DnaJ heat shock protein family (Hsp40) member B12
chr10	59907590	59907590	1	*	control_anno_Bmal1_Chipseq_rep2_sorted_peak_270	9.96599	Distal Intergenic	10	59879626	59898521	18896	1	56709	ENSMUST00000020309.6	27964	ENSMUSG00000020109	Dnajb12	DnaJ heat shock protein family (Hsp40) member B12
chr10	59911431	59911431	1	*	control_anno_Bmal1_Chipseq_rep2_sorted_peak_271	25.4696	Distal Intergenic	10	59879626	59898521	18896	1	56709	ENSMUST00000020309.6	31805	ENSMUSG00000020109	Dnajb12	DnaJ heat shock protein family (Hsp40) member B12
chr10	59921141	59921141	1	*	control_anno_Bmal1_Chipseq_rep2_sorted_peak_272	4.82153	Distal Intergenic	10	59949669	59951834	2166	2	74747	ENSMUST00000020308.4	30693	ENSMUSG00000020108	Ddit4	DNA-damage-inducible transcript 4
chr10	59943589	59943589	1	*	control_anno_Bmal1_Chipseq_rep2_sorted_peak_273	9.1118	Distal Intergenic	10	59949669	59951834	2166	2	74747	ENSMUST00000020308.4	8245	ENSMUSG00000020108	Ddit4	DNA-damage-inducible transcript 4
chr10	60885510	60885510	1	*	control_anno_Bmal1_Chipseq_rep2_sorted_peak_274	6.08613	Distal Intergenic	10	60923023	60923113	91	1	102466158	ENSMUST00000183643.1	-37513	ENSMUSG00000099279	Mir6408	microRNA 6408
chr10	61147392	61147392	1	*	control_anno_Bmal1_Chipseq_rep2_sorted_peak_275	7.31855	Promoter (<=1kb)	10	61145895	61147604	1710	2	20397	ENSMUST00000124896.1	212	ENSMUSG00000020097	Sgpl1	sphingosine phosphate lyase 1
chr10	61695067	61695067	1	*	control_anno_Bmal1_Chipseq_rep2_sorted_peak_276	2.32408	Promoter (<=1kb)	10	61695514	61702773	7260	1	71767	ENSMUST00000020284.4	-447	ENSMUSG00000020087	Tysnd1	trypsin domain containing 1
chr10	62300385	62300385	1	*	control_anno_Bmal1_Chipseq_rep2_sorted_peak_277	5.06285	Intron (ENSMUST00000099691.10/15275, intron 3 of 17)	10	62284609	62290329	5721	2	15275	ENSMUST00000161160.1	-10056	ENSMUSG00000037012	Hk1	hexokinase 1
chr10	62450207	62450207	1	*	control_anno_Bmal1_Chipseq_rep2_sorted_peak_278	29.9382	Promoter (<=1kb)	10	62429209	62449738	20530	2	338359	ENSMUST00000020273.15	-469	ENSMUSG00000020079	Supv3l1	suppressor of var1, 3-like 1 (S. cerevisiae)
chr10	62486714	62486714	1	*	control_anno_Bmal1_Chipseq_rep2_sorted_peak_279	11.1291	Promoter (<=1kb)	10	62455272	62486732	31461	2	30930	ENSMUST00000219574.1	18	ENSMUSG00000020078	Vps26a	VPS26 retromer complex component A
chr10	62602375	62602375	1	*	control_anno_Bmal1_Chipseq_rep2_sorted_peak_280	7.04548	Promoter (<=1kb)	10	62580251	62602281	22031	2	56200	ENSMUST00000045866.8	-94	ENSMUSG00000020075	Ddx21	DExD box helicase 21
chr10	62651440	62651440	1	*	control_anno_Bmal1_Chipseq_rep2_sorted_peak_281	17.0479	Promoter (<=1kb)	10	62616015	62651218	35204	2	94213	ENSMUST00000020270.5	-222	ENSMUSG00000020076	Ddx50	DExD box helicase 50
chr10	63339167	63339167	1	*	control_anno_Bmal1_Chipseq_rep2_sorted_peak_282	7.68857	Promoter (<=1kb)	10	63319058	63339035	19978	2	93759	ENSMUST00000105442.2	-132	ENSMUSG00000020063	Sirt1	sirtuin 1
chr10	63429858	63429858	1	*	control_anno_Bmal1_Chipseq_rep2_sorted_peak_283	5.19474	Promoter (<=1kb)	10	63430098	65002965	1572868	1	216033	ENSMUST00000105441.7	-240	ENSMUSG00000060843	Ctnna3	catenin (cadherin associated protein), alpha 3
chr10	66921537	66921537	1	*	control_anno_Bmal1_Chipseq_rep2_sorted_peak_284	7.87071	Promoter (1-2kb)	10	66912489	66920258	7770	2	68488	ENSMUST00000181710.2	-1279	NA	1110002J07Rik	RIKEN cDNA 1110002J07 gene
chr10	67096223	67096223	1	*	control_anno_Bmal1_Chipseq_rep2_sorted_peak_285	5.06285	Promoter (<=1kb)	10	67096125	67191748	95624	1	108829	ENSMUST00000174062.7	98	ENSMUSG00000037876	Jmjd1c	jumonji domain containing 1C
chr10	69917011	69917011	1	*	control_anno_Bmal1_Chipseq_rep2_sorted_peak_286	4.69513	Promoter (2-3kb)	10	69914865	69953526	38662	1	11735	ENSMUST00000182239.7	2146	ENSMUSG00000069601	Ank3	ankyrin 3, epithelial
chr10	69928489	69928489	1	*	control_anno_Bmal1_Chipseq_rep2_sorted_peak_287	5.60662	Promoter (2-3kb)	10	69926133	70023995	97863	1	11735	ENSMUST00000182437.7	2356	ENSMUSG00000069601	Ank3	ankyrin 3, epithelial
chr10	70097026	70097026	1	*	control_anno_Bmal1_Chipseq_rep2_sorted_peak_288	12.6417	Promoter (<=1kb)	10	70097121	70193200	96080	1	76551	ENSMUST00000147545.7	-95	ENSMUSG00000048701	Ccdc6	coiled-coil domain containing 6
chr10	71369625	71369625	1	*	control_anno_Bmal1_Chipseq_rep2_sorted_peak_289	10.1824	Intron (ENSMUST00000079252.12/69718, intron 3 of 5)	10	71347843	71363880	16038	1	69718	ENSMUST00000141153.1	21782	ENSMUSG00000060733	Ipmk	inositol polyphosphate multikinase
chr10	72654900	72654900	1	*	control_anno_Bmal1_Chipseq_rep2_sorted_peak_290	5.60662	Promoter (<=1kb)	10	72654896	72669165	14270	1	52696	ENSMUST00000160337.1	4	ENSMUSG00000019923	Zwint	ZW10 interactor
chr10	75212144	75212144	1	*	control_anno_Bmal1_Chipseq_rep2_sorted_peak_291	9.0647	Promoter (<=1kb)	10	75212095	75243916	31822	1	74392	ENSMUST00000218876.1	49	ENSMUSG00000033444	Specc1l	sperm antigen with calponin homology and coiled-coil domains 1-like
chr10	75773494	75773494	1	*	control_anno_Bmal1_Chipseq_rep2_sorted_peak_292	8.41829	Promoter (<=1kb)	10	75771233	75773414	2182	2	13202	ENSMUST00000001716.7	-80	ENSMUSG00000001666	Ddt	D-dopachrome tautomerase
chr10	75781270	75781270	1	*	control_anno_Bmal1_Chipseq_rep2_sorted_peak_293	8.8634	Promoter (<=1kb)	10	75774115	75781414	7300	2	103140	ENSMUST00000001715.9	144	ENSMUSG00000001665	Gstt3	glutathione S-transferase, theta 3
chr10	75834447	75834447	1	*	control_anno_Bmal1_Chipseq_rep2_sorted_peak_294	5.19474	Promoter (<=1kb)	10	75833397	75834463	1067	2	14872	ENSMUST00000218646.1	16	ENSMUSG00000033318	Gstt2	glutathione S-transferase, theta 2
chr10	75835585	75835585	1	*	control_anno_Bmal1_Chipseq_rep2_sorted_peak_295	39.8163	Promoter (<=1kb)	10	75831845	75834881	3037	2	14872	ENSMUST00000038257.6	-704	ENSMUSG00000033318	Gstt2	glutathione S-transferase, theta 2
chr10	75837284	75837284	1	*	control_anno_Bmal1_Chipseq_rep2_sorted_peak_296	5.52457	Promoter (<=1kb)	10	75831114	75837367	6254	2	14872	ENSMUST00000220440.1	83	ENSMUSG00000033318	Gstt2	glutathione S-transferase, theta 2
chr10	75860041	75860041	1	*	control_anno_Bmal1_Chipseq_rep2_sorted_peak_297	8.50999	Promoter (<=1kb)	10	75859450	75860192	743	2	17319	ENSMUST00000218267.1	151	ENSMUSG00000033307	Mif	macrophage migration inhibitory factor (glycosylation-inhibiting factor)
chr10	75893312	75893312	1	*	control_anno_Bmal1_Chipseq_rep2_sorted_peak_298	12.5494	Promoter (<=1kb)	10	75893413	75895941	2529	1	70377	ENSMUST00000009236.5	-101	ENSMUSG00000009092	Derl3	Der1-like domain family, member 3
chr10	76531575	76531575	1	*	control_anno_Bmal1_Chipseq_rep2_sorted_peak_299	11.6828	Promoter (<=1kb)	10	76531588	76535568	3981	1	16987	ENSMUST00000159013.7	-13	ENSMUSG00000033105	Lss	lanosterol synthase
chr10	77033319	77033319	1	*	control_anno_Bmal1_Chipseq_rep2_sorted_peak_300	12.3353	Promoter (<=1kb)	10	77033319	77042330	9012	1	20509	ENSMUST00000132984.1	0	ENSMUSG00000001436	Slc19a1	solute carrier family 19 (folate transporter), member 1
chr10	77252481	77252481	1	*	control_anno_Bmal1_Chipseq_rep2_sorted_peak_301	4.50241	Distal Intergenic	10	77259218	77269575	10358	1	80294	ENSMUST00000020493.8	-6737	ENSMUSG00000020260	Pofut2	protein O-fucosyltransferase 2
chr10	78009586	78009586	1	*	control_anno_Bmal1_Chipseq_rep2_sorted_peak_302	32.6827	Promoter (<=1kb)	10	77999893	78009727	9835	2	18641	ENSMUST00000218383.1	141	ENSMUSG00000020277	Pfkl	phosphofructokinase, liver, B-type
chr10	78169823	78169823	1	*	control_anno_Bmal1_Chipseq_rep2_sorted_peak_303	8.41829	Promoter (<=1kb)	10	78162066	78169782	7717	2	28295	ENSMUST00000001242.8	-41	ENSMUSG00000053329	Gatd3a	glutamine amidotransferase like class 1 domain containing 3A
chr10	78464977	78464977	1	*	control_anno_Bmal1_Chipseq_rep2_sorted_peak_304	5.76554	Promoter (<=1kb)	10	78436744	78464975	28232	2	216134	ENSMUST00000041616.14	-2	ENSMUSG00000032788	Pdxk	pyridoxal (pyridoxine, vitamin B6) kinase
chr10	78574713	78574713	1	*	control_anno_Bmal1_Chipseq_rep2_sorted_peak_305	15.5605	Promoter (<=1kb)	10	78574587	78584502	9916	1	216136	ENSMUST00000218875.1	126	ENSMUSG00000032763	Ilvbl	ilvB (bacterial acetolactate synthase)-like
chr10	79614146	79614146	1	*	control_anno_Bmal1_Chipseq_rep2_sorted_peak_306	3.40899	Promoter (<=1kb)	10	79610714	79614025	3312	2	237397	ENSMUST00000178228.2	-121	ENSMUSG00000045912	C2cd4c	C2 calcium-dependent domain containing 4C
chr10	79681926	79681926	1	*	control_anno_Bmal1_Chipseq_rep2_sorted_peak_307	5.76869	Promoter (<=1kb)	10	79682195	79688398	6204	1	216150	ENSMUST00000020550.12	-269	ENSMUSG00000020307	Cdc34	cell division cycle 34
chr10	79780522	79780522	1	*	control_anno_Bmal1_Chipseq_rep2_sorted_peak_308	20.7458	Promoter (<=1kb)	10	79780581	79782607	2027	1	83554	ENSMUST00000168798.1	-59	ENSMUSG00000020325	Fstl3	follistatin-like 3
chr10	79823240	79823240	1	*	control_anno_Bmal1_Chipseq_rep2_sorted_peak_309	6.15138	Promoter (<=1kb)	10	79822628	79826538	3911	1	78906	ENSMUST00000218687.1	612	ENSMUSG00000035852	Misp	mitotic spindle positioning
chr10	79854488	79854488	1	*	control_anno_Bmal1_Chipseq_rep2_sorted_peak_310	5.77641	Promoter (<=1kb)	10	79854427	79864432	10006	1	19205	ENSMUST00000172282.7	61	ENSMUSG00000006498	Ptbp1	polypyrimidine tract binding protein 1
chr10	79984842	79984842	1	*	control_anno_Bmal1_Chipseq_rep2_sorted_peak_311	5.31367	Promoter (<=1kb)	10	79977118	79984330	7213	2	216157	ENSMUST00000052885.13	-512	ENSMUSG00000013858	Tmem259	transmembrane protein 259
chr10	80053610	80053610	1	*	control_anno_Bmal1_Chipseq_rep2_sorted_peak_312	4.3357	Promoter (<=1kb)	10	80053488	80056439	2952	1	625249	ENSMUST00000105372.7	122	ENSMUSG00000075706	Gpx4	glutathione peroxidase 4
chr10	80148211	80148211	1	*	control_anno_Bmal1_Chipseq_rep2_sorted_peak_313	2.55348	Promoter (<=1kb)	10	80148272	80158367	10096	1	59090	ENSMUST00000099492.9	-61	ENSMUSG00000035621	Midn	midnolin
chr10	80161123	80161123	1	*	control_anno_Bmal1_Chipseq_rep2_sorted_peak_314	9.11168	Distal Intergenic	10	80165985	80170316	4332	1	12696	ENSMUST00000154726.7	-4862	ENSMUSG00000045193	Cirbp	cold inducible RNA binding protein
chr10	80167761	80167761	1	*	control_anno_Bmal1_Chipseq_rep2_sorted_peak_315	8.0849	Promoter (<=1kb)	10	80167778	80171655	3878	1	12696	ENSMUST00000105365.8	-17	ENSMUSG00000045193	Cirbp	cold inducible RNA binding protein
chr10	80261559	80261559	1	*	control_anno_Bmal1_Chipseq_rep2_sorted_peak_316	10.5191	Promoter (<=1kb)	10	80261486	80281005	19520	1	70248	ENSMUST00000156935.7	73	ENSMUSG00000069565	Dazap1	DAZ associated protein 1
chr10	80264804	80264804	1	*	control_anno_Bmal1_Chipseq_rep2_sorted_peak_317	4.63445	Promoter (<=1kb)	10	80264984	80288408	23425	1	70248	ENSMUST00000105362.7	-180	ENSMUSG00000069565	Dazap1	DAZ associated protein 1
chr10	80323228	80323228	1	*	control_anno_Bmal1_Chipseq_rep2_sorted_peak_318	11.2799	Promoter (<=1kb)	10	80321287	80323127	1841	2	18551	ENSMUST00000130521.1	-101	ENSMUSG00000020131	Pcsk4	proprotein convertase subtilisin/kexin type 4
chr10	80329782	80329782	1	*	control_anno_Bmal1_Chipseq_rep2_sorted_peak_319	18.1944	Promoter (<=1kb)	10	80329953	80336441	6489	1	70335	ENSMUST00000105354.7	-171	ENSMUSG00000035504	Reep6	receptor accessory protein 6
chr10	80358181	80358181	1	*	control_anno_Bmal1_Chipseq_rep2_sorted_peak_320	15.0138	Promoter (<=1kb)	10	80357977	80360527	2551	1	216166	ENSMUST00000152544.7	204	ENSMUSG00000035486	Plk5	polo like kinase 5
chr10	80388059	80388059	1	*	control_anno_Bmal1_Chipseq_rep2_sorted_peak_321	4.42706	Promoter (<=1kb)	10	80380355	80387659	7305	2	237400	ENSMUST00000105350.2	-400	ENSMUSG00000048696	Mex3d	mex3 RNA binding family member D
chr10	80399627	80399627	1	*	control_anno_Bmal1_Chipseq_rep2_sorted_peak_322	11.2799	Promoter (<=1kb)	10	80392539	80399550	7012	2	17192	ENSMUST00000105349.7	-77	ENSMUSG00000035478	Mbd3	methyl-CpG binding domain protein 3
chr10	80561771	80561771	1	*	control_anno_Bmal1_Chipseq_rep2_sorted_peak_323	2.18896	Promoter (<=1kb)	10	80540925	80561560	20636	2	66932	ENSMUST00000057910.15	-211	ENSMUSG00000047417	Rexo1	REX1, RNA exonuclease 1
chr10	80577701	80577701	1	*	control_anno_Bmal1_Chipseq_rep2_sorted_peak_324	11.5775	Promoter (<=1kb)	10	80567124	80577321	10198	2	118445	ENSMUST00000038558.8	-380	ENSMUSG00000035397	Klf16	Kruppel-like factor 16
chr10	80578795	80578795	1	*	control_anno_Bmal1_Chipseq_rep2_sorted_peak_325	6.58177	Promoter (1-2kb)	10	80567124	80577321	10198	2	118445	ENSMUST00000038558.8	-1474	ENSMUSG00000035397	Klf16	Kruppel-like factor 16
chr10	80590597	80590597	1	*	control_anno_Bmal1_Chipseq_rep2_sorted_peak_326	9.96599	Promoter (<=1kb)	10	80583654	80590341	6688	2	216169	ENSMUST00000003436.11	-256	ENSMUSG00000003346	Abhd17a	abhydrolase domain containing 17A
chr10	80622399	80622399	1	*	control_anno_Bmal1_Chipseq_rep2_sorted_peak_327	17.0681	Promoter (<=1kb)	10	80622838	80640741	17904	1	103236	ENSMUST00000079773.13	-439	ENSMUSG00000003345	Csnk1g2	casein kinase 1, gamma 2
chr10	80668977	80668977	1	*	control_anno_Bmal1_Chipseq_rep2_sorted_peak_328	3.0723	Promoter (2-3kb)	10	80665332	80671976	6645	2	17347	ENSMUST00000003433.10	2999	ENSMUSG00000020190	Mknk2	MAP kinase-interacting serine/threonine kinase 2
chr10	80676504	80676504	1	*	control_anno_Bmal1_Chipseq_rep2_sorted_peak_329	40.803	Promoter (<=1kb)	10	80665327	80676293	10967	2	17347	ENSMUST00000200082.4	-211	ENSMUSG00000020190	Mknk2	MAP kinase-interacting serine/threonine kinase 2
chr10	80678199	80678199	1	*	control_anno_Bmal1_Chipseq_rep2_sorted_peak_330	5.7675	Promoter (<=1kb)	10	80671946	80678112	6167	2	17347	ENSMUST00000199949.1	-87	ENSMUSG00000020190	Mknk2	MAP kinase-interacting serine/threonine kinase 2
chr10	80702469	80702469	1	*	control_anno_Bmal1_Chipseq_rep2_sorted_peak_331	8.2099	Promoter (<=1kb)	10	80702426	80705373	2948	1	71564	ENSMUST00000218184.1	43	ENSMUSG00000055862	Izumo4	IZUMO family member 4
chr10	80742504	80742504	1	*	control_anno_Bmal1_Chipseq_rep2_sorted_peak_332	6.15138	Promoter (<=1kb)	10	80706956	80742264	35309	2	11776	ENSMUST00000020420.8	-240	ENSMUSG00000020198	Ap3d1	adaptor-related protein complex 3, delta 1 subunit
chr10	80752376	80752376	1	*	control_anno_Bmal1_Chipseq_rep2_sorted_peak_333	11.088	Promoter (2-3kb)	10	80755206	80795461	40256	1	208266	ENSMUST00000105336.8	-2830	ENSMUSG00000061589	Dot1l	DOT1-like, histone H3 methyltransferase (S. cerevisiae)
chr10	80798356	80798356	1	*	control_anno_Bmal1_Chipseq_rep2_sorted_peak_334	2.92684	Promoter (<=1kb)	10	80796426	80798294	1869	2	78670	ENSMUST00000219378.1	-62	ENSMUSG00000035278	Plekhj1	pleckstrin homology domain containing, family J member 1
chr10	80826493	80826493	1	*	control_anno_Bmal1_Chipseq_rep2_sorted_peak_335	2.74205	Promoter (<=1kb)	10	80826656	80829290	2635	1	18245	ENSMUST00000060987.14	-163	ENSMUSG00000035242	Oaz1	ornithine decarboxylase antizyme 1
chr10	80914464	80914464	1	*	control_anno_Bmal1_Chipseq_rep2_sorted_peak_336	11.0302	Intron (ENSMUST00000057623.13/16907, intron 1 of 11)	10	80909923	80917851	7929	2	16907	ENSMUST00000159094.1	3387	ENSMUSG00000062075	Lmnb2	lamin B2
chr10	80933732	80933732	1	*	control_anno_Bmal1_Chipseq_rep2_sorted_peak_337	6.15138	Promoter (2-3kb)	10	80930812	80931759	948	1	17873	ENSMUST00000219449.1	2920	ENSMUSG00000015312	Gadd45b	growth arrest and DNA-damage-inducible 45 beta
chr10	80938020	80938020	1	*	control_anno_Bmal1_Chipseq_rep2_sorted_peak_338	6.15138	Distal Intergenic	10	80930812	80931759	948	1	17873	ENSMUST00000219449.1	7208	ENSMUSG00000015312	Gadd45b	growth arrest and DNA-damage-inducible 45 beta
chr10	80955716	80955716	1	*	control_anno_Bmal1_Chipseq_rep2_sorted_peak_339	13.5219	Intron (ENSMUST00000099462.7/14708, intron 2 of 3)	10	80930812	80931759	948	1	17873	ENSMUST00000219449.1	24904	ENSMUSG00000015312	Gadd45b	growth arrest and DNA-damage-inducible 45 beta
chr10	81137582	81137582	1	*	control_anno_Bmal1_Chipseq_rep2_sorted_peak_340	14.3869	Promoter (<=1kb)	10	81137953	81148458	10506	1	16969	ENSMUST00000117956.1	-371	ENSMUSG00000035011	Zbtb7a	zinc finger and BTB domain containing 7a
chr10	81145819	81145819	1	*	control_anno_Bmal1_Chipseq_rep2_sorted_peak_341	9.1118	Intron (ENSMUST00000048128.14/16969, intron 2 of 2)	10	81137953	81148458	10506	1	16969	ENSMUST00000117956.1	7866	ENSMUSG00000035011	Zbtb7a	zinc finger and BTB domain containing 7a
chr10	81182820	81182820	1	*	control_anno_Bmal1_Chipseq_rep2_sorted_peak_342	8.0849	Promoter (<=1kb)	10	81183005	81193197	10193	1	13144	ENSMUST00000178422.8	-185	ENSMUSG00000034974	Dapk3	death-associated protein kinase 3
chr10	81266779	81266779	1	*	control_anno_Bmal1_Chipseq_rep2_sorted_peak_343	9.33796	Promoter (<=1kb)	10	81265430	81266924	1495	2	66047	ENSMUST00000145452.1	145	ENSMUSG00000034932	Mrpl54	mitochondrial ribosomal protein L54
chr10	81289743	81289743	1	*	control_anno_Bmal1_Chipseq_rep2_sorted_peak_344	13.5061	Promoter (1-2kb)	10	81282777	81291215	8439	2	27375	ENSMUST00000219958.1	1472	ENSMUSG00000034917	Tjp3	tight junction protein 3
chr10	81291394	81291394	1	*	control_anno_Bmal1_Chipseq_rep2_sorted_peak_345	34.6059	Promoter (<=1kb)	10	81273207	81291267	18061	2	27375	ENSMUST00000045744.6	-127	ENSMUSG00000034917	Tjp3	tight junction protein 3
chr10	81292822	81292822	1	*	control_anno_Bmal1_Chipseq_rep2_sorted_peak_346	18.1897	Promoter (<=1kb)	10	81292963	81319972	27010	1	18717	ENSMUST00000163075.7	-141	ENSMUSG00000034902	Pip5k1c	phosphatidylinositol-4-phosphate 5-kinase, type 1 gamma
chr10	81320560	81320560	1	*	control_anno_Bmal1_Chipseq_rep2_sorted_peak_347	10.8919	Promoter (<=1kb)	10	81321103	81326242	5140	1	70312	ENSMUST00000050867.7	-543	ENSMUSG00000034889	Cactin	cactin, spliceosome C complex subunit
chr10	81350775	81350775	1	*	control_anno_Bmal1_Chipseq_rep2_sorted_peak_348	7.09216	Promoter (<=1kb)	10	81346048	81350480	4433	2	15353	ENSMUST00000105323.7	-295	ENSMUSG00000020232	Hmg20b	high mobility group 20B
chr10	81378634	81378634	1	*	control_anno_Bmal1_Chipseq_rep2_sorted_peak_349	8.40917	Promoter (<=1kb)	10	81366222	81378516	12295	2	56371	ENSMUST00000140901.7	-118	ENSMUSG00000020235	Fzr1	fizzy and cell division cycle 20 related 1
chr10	81496580	81496580	1	*	control_anno_Bmal1_Chipseq_rep2_sorted_peak_350	5.52457	Promoter (<=1kb)	10	81486249	81496392	10144	2	103425	ENSMUST00000020463.13	-188	ENSMUSG00000020238	Ncln	nicalin
chr10	81600946	81600946	1	*	control_anno_Bmal1_Chipseq_rep2_sorted_peak_351	7.04548	Promoter (<=1kb)	10	81590905	81600900	9996	2	114606	ENSMUST00000072020.8	-46	ENSMUSG00000034758	Tle6	transducin-like enhancer of split 6
chr10	82629924	82629924	1	*	control_anno_Bmal1_Chipseq_rep2_sorted_peak_352	7.09216	Promoter (<=1kb)	10	82629876	82641322	11447	1	21665	ENSMUST00000133227.1	48	ENSMUSG00000034674	Tdg	thymine DNA glycosylase
chr10	82859011	82859011	1	*	control_anno_Bmal1_Chipseq_rep2_sorted_peak_353	4.49692	Promoter (<=1kb)	10	82845733	82859008	13276	2	102641476	ENSMUST00000220169.1	-3	NA	Gm38560	predicted gene, 38560
chr10	82860070	82860070	1	*	control_anno_Bmal1_Chipseq_rep2_sorted_peak_354	4.54489	Promoter (<=1kb)	10	82860301	82897710	37410	1	50493	ENSMUST00000219442.1	-231	ENSMUSG00000020250	Txnrd1	thioredoxin reductase 1
chr10	83360050	83360050	1	*	control_anno_Bmal1_Chipseq_rep2_sorted_peak_355	7.24534	Promoter (<=1kb)	10	83360221	83488505	128285	1	28109	ENSMUST00000020488.8	-171	ENSMUSG00000020255	Nopchap1	NOP protein chaperone 1
chr10	83645284	83645284	1	*	control_anno_Bmal1_Chipseq_rep2_sorted_peak_356	26.514	Intron (ENSMUST00000020500.13/216190, intron 1 of 20)	10	83620713	83648603	27891	2	216190	ENSMUST00000150685.7	3319	ENSMUSG00000020263	Appl2	adaptor protein, phosphotyrosine interaction, PH domain and leucine zipper containing 2
chr10	84576293	84576293	1	*	control_anno_Bmal1_Chipseq_rep2_sorted_peak_357	22.1716	Promoter (<=1kb)	10	84576626	84614359	37734	1	216198	ENSMUST00000020223.7	-333	ENSMUSG00000020034	Tcp11l2	t-complex 11 (mouse) like 2
chr10	84622460	84622460	1	*	control_anno_Bmal1_Chipseq_rep2_sorted_peak_358	17.2595	Promoter (<=1kb)	10	84622293	84656191	33899	1	70428	ENSMUST00000213263.1	167	ENSMUSG00000034453	Polr3b	polymerase (RNA) III (DNA directed) polypeptide B
chr10	85185261	85185261	1	*	control_anno_Bmal1_Chipseq_rep2_sorted_peak_359	206.239	Promoter (<=1kb)	10	85131700	85185064	53365	2	12952	ENSMUST00000020227.10	-197	ENSMUSG00000020038	Cry1	cryptochrome 1 (photolyase-like)
chr10	85916968	85916968	1	*	control_anno_Bmal1_Chipseq_rep2_sorted_peak_360	7.09216	Promoter (<=1kb)	10	85891966	85916986	25021	2	72843	ENSMUST00000220032.1	18	ENSMUSG00000035529	Prdm4	PR domain containing 4
chr10	86022103	86022103	1	*	control_anno_Bmal1_Chipseq_rep2_sorted_peak_361	6.08613	Promoter (<=1kb)	10	86022019	86029124	7106	1	69754	ENSMUST00000147168.1	84	ENSMUSG00000001786	Fbxo7	F-box protein 7
chr10	86778837	86778837	1	*	control_anno_Bmal1_Chipseq_rep2_sorted_peak_362	20.7005	Promoter (<=1kb)	10	86779005	86838389	59385	1	103466	ENSMUST00000099396.2	-168	ENSMUSG00000054027	Nt5dc3	5'-nucleotidase domain containing 3
chr10	88779985	88779985	1	*	control_anno_Bmal1_Chipseq_rep2_sorted_peak_363	4.69513	Promoter (2-3kb)	10	88776194	88777830	1637	2	70683	ENSMUST00000220275.1	-2155	ENSMUSG00000004356	Utp20	UTP20 small subunit processome component
chr10	89745250	89745250	1	*	control_anno_Bmal1_Chipseq_rep2_sorted_peak_364	3.40899	Promoter (<=1kb)	10	89745238	89805002	59765	1	75089	ENSMUST00000220375.1	12	ENSMUSG00000019951	Bltp3b	bridge-like lipid transfer protein family member 3B
chr10	93431949	93431949	1	*	control_anno_Bmal1_Chipseq_rep2_sorted_peak_365	3.40899	Promoter (1-2kb)	10	93433107	93433162	56	1	102465791	ENSMUST00000183565.1	-1158	ENSMUSG00000098679	Mir7688	microRNA 7688
chr10	94048149	94048149	1	*	control_anno_Bmal1_Chipseq_rep2_sorted_peak_366	5.06285	Intron (ENSMUST00000020208.4/13998, intron 2 of 20)	10	94036001	94145339	109339	1	13998	ENSMUST00000020208.4	12148	ENSMUSG00000020021	Fgd6	FYVE, RhoGEF and PH domain containing 6
chr10	94059986	94059986	1	*	control_anno_Bmal1_Chipseq_rep2_sorted_peak_367	16.4877	Intron (ENSMUST00000020208.4/13998, intron 2 of 20)	10	94072542	94089644	17103	1	13998	ENSMUST00000141143.1	-12556	ENSMUSG00000020021	Fgd6	FYVE, RhoGEF and PH domain containing 6
chr10	94546145	94546145	1	*	control_anno_Bmal1_Chipseq_rep2_sorted_peak_368	6.08613	Promoter (<=1kb)	10	94545431	94578922	33492	1	319880	ENSMUST00000148823.2	714	ENSMUSG00000020023	Tmcc3	transmembrane and coiled coil domains 3
chr10	94689007	94689007	1	*	control_anno_Bmal1_Chipseq_rep2_sorted_peak_369	6.08613	Promoter (<=1kb)	10	94688718	94721773	33056	1	77048	ENSMUST00000220352.1	289	ENSMUSG00000020024	Cep83	centrosomal protein 83
chr10	95514946	95514946	1	*	control_anno_Bmal1_Chipseq_rep2_sorted_peak_370	6.58177	Promoter (<=1kb)	10	95515145	95545657	30513	1	93765	ENSMUST00000099329.4	-199	ENSMUSG00000074781	Ube2n	ubiquitin-conjugating enzyme E2N
chr10	96515534	96515534	1	*	control_anno_Bmal1_Chipseq_rep2_sorted_peak_371	7.24534	Intron (ENSMUST00000219016.1/ENSMUST00000219016.1, intron 1 of 1)	10	96617006	96622809	5804	1	12226	ENSMUST00000038377.8	-101472	ENSMUSG00000036478	Btg1	BTG anti-proliferation factor 1
chr10	96616912	96616912	1	*	control_anno_Bmal1_Chipseq_rep2_sorted_peak_372	4.18921	Promoter (<=1kb)	10	96617006	96622809	5804	1	12226	ENSMUST00000038377.8	-94	ENSMUSG00000036478	Btg1	BTG anti-proliferation factor 1
chr10	98914363	98914363	1	*	control_anno_Bmal1_Chipseq_rep2_sorted_peak_373	12.323	Promoter (<=1kb)	10	98914406	98987122	72717	1	67972	ENSMUST00000219557.1	-43	ENSMUSG00000019943	Atp2b1	ATPase, Ca++ transporting, plasma membrane 1
chr10	99124231	99124231	1	*	control_anno_Bmal1_Chipseq_rep2_sorted_peak_374	4.50241	Intron (ENSMUST00000020113.14/382406, intron 2 of 11)	10	99129487	99192789	63303	1	382406	ENSMUST00000159043.1	-5256	ENSMUSG00000019952	Poc1b	POC1 centriolar protein B
chr10	99261850	99261850	1	*	control_anno_Bmal1_Chipseq_rep2_sorted_peak_375	4.54489	Promoter (1-2kb)	10	99263231	99267488	4258	1	67603	ENSMUST00000020118.4	-1381	ENSMUSG00000019960	Dusp6	dual specificity phosphatase 6
chr10	108332199	108332199	1	*	control_anno_Bmal1_Chipseq_rep2_sorted_peak_376	3.41654	Promoter (<=1kb)	10	108332121	108414240	82120	1	114774	ENSMUST00000095313.4	78	ENSMUSG00000035873	Pawr	PRKC, apoptosis, WT1, regulator
chr10	110745236	110745236	1	*	control_anno_Bmal1_Chipseq_rep2_sorted_peak_377	7.52198	Promoter (<=1kb)	10	110745439	110748146	2708	1	52679	ENSMUST00000173294.7	-203	ENSMUSG00000020185	E2f7	E2F transcription factor 7
chr10	111503709	111503709	1	*	control_anno_Bmal1_Chipseq_rep2_sorted_peak_378	5.52457	Promoter (2-3kb)	10	111506286	111508645	2360	1	21664	ENSMUST00000164773.1	-2577	ENSMUSG00000020205	Phlda1	pleckstrin homology like domain, family A, member 1
chr10	111558448	111558448	1	*	control_anno_Bmal1_Chipseq_rep2_sorted_peak_379	6.73837	Distal Intergenic	10	111586719	111594273	7555	2	71321	ENSMUST00000181547.1	35825	ENSMUSG00000097082	4933440J02Rik	RIKEN cDNA 4933440J02 gene
chr10	115251378	115251378	1	*	control_anno_Bmal1_Chipseq_rep2_sorted_peak_380	4.82153	Promoter (<=1kb)	10	115197872	115251467	53596	2	66687	ENSMUST00000020339.9	89	ENSMUSG00000020130	Tbc1d15	TBC1 domain family, member 15
chr10	117526999	117526999	1	*	control_anno_Bmal1_Chipseq_rep2_sorted_peak_381	5.76554	Distal Intergenic	10	117446015	117447493	1479	2	102634600	ENSMUST00000220189.1	-79506	ENSMUSG00000112344	Gm32141	predicted gene, 32141
chr10	117729487	117729487	1	*	control_anno_Bmal1_Chipseq_rep2_sorted_peak_382	4.69513	Distal Intergenic	10	117735900	117744942	9043	2	215436	ENSMUST00000219482.1	15455	ENSMUSG00000060181	Slc35e3	solute carrier family 35, member E3
chr10	119024724	119024724	1	*	control_anno_Bmal1_Chipseq_rep2_sorted_peak_383	9.9158	Distal Intergenic	10	119028290	119050499	22210	2	102636674	ENSMUST00000220074.1	25775	ENSMUSG00000112778	Gm33677	predicted gene, 33677
chr10	119240372	119240372	1	*	control_anno_Bmal1_Chipseq_rep2_sorted_peak_384	19.4886	Promoter (<=1kb)	10	119199255	119240055	40801	2	71902	ENSMUST00000020315.12	-317	ENSMUSG00000020114	Cand1	cullin associated and neddylation disassociated 1
chr10	120112785	120112785	1	*	control_anno_Bmal1_Chipseq_rep2_sorted_peak_385	9.9158	Promoter (<=1kb)	10	120084770	120112865	28096	2	117599	ENSMUST00000154501.1	80	ENSMUSG00000020228	Helb	helicase (DNA) B
chr10	120204856	120204856	1	*	control_anno_Bmal1_Chipseq_rep2_sorted_peak_386	3.40899	Promoter (2-3kb)	10	120141665	120202130	60466	2	73914	ENSMUST00000145665.7	-2726	ENSMUSG00000020227	Irak3	interleukin-1 receptor-associated kinase 3
chr10	121263885	121263885	1	*	control_anno_Bmal1_Chipseq_rep2_sorted_peak_387	15.5439	3' UTR	10	121266609	121294648	28040	2	74694	ENSMUST00000218111.1	30763	ENSMUSG00000052302	Tbc1d30	TBC1 domain family, member 30
chr10	121364858	121364858	1	*	control_anno_Bmal1_Chipseq_rep2_sorted_peak_388	5.06285	Promoter (<=1kb)	10	121365090	121397245	32156	1	75612	ENSMUST00000040344.6	-232	ENSMUSG00000034707	Gns	glucosamine (N-acetyl)-6-sulfatase
chr10	121626649	121626649	1	*	control_anno_Bmal1_Chipseq_rep2_sorted_peak_389	15.7092	Promoter (<=1kb)	10	121587380	121626332	38953	2	73192	ENSMUST00000218004.1	-317	ENSMUSG00000034667	Xpot	exportin, tRNA (nuclear export receptor for tRNAs)
chr10	124711135	124711135	1	*	control_anno_Bmal1_Chipseq_rep2_sorted_peak_390	2.32408	Distal Intergenic	10	124469074	124524488	55415	1	75030	ENSMUST00000219167.1	242061	ENSMUSG00000112364	4930503E24Rik	eukaryotic translation initiation factor 3, subunit I pseudogene
chr10	125961746	125961746	1	*	control_anno_Bmal1_Chipseq_rep2_sorted_peak_391	19.4886	Distal Intergenic	10	125966219	125998013	31795	1	320398	ENSMUST00000217813.1	-4473	ENSMUSG00000020105	Lrig3	leucine-rich repeats and immunoglobulin-like domains 3
chr10	127063353	127063353	1	*	control_anno_Bmal1_Chipseq_rep2_sorted_peak_392	21.1653	Promoter (<=1kb)	10	127063534	127067920	4387	1	12567	ENSMUST00000006911.11	-181	ENSMUSG00000006728	Cdk4	cyclin-dependent kinase 4
chr10	127290915	127290915	1	*	control_anno_Bmal1_Chipseq_rep2_sorted_peak_393	7.29961	Promoter (<=1kb)	10	127290829	127293753	2925	1	13198	ENSMUST00000230446.1	86	ENSMUSG00000025408	Ddit3	DNA-damage inducible transcript 3
chr10	127704393	127704393	1	*	control_anno_Bmal1_Chipseq_rep2_sorted_peak_394	3.40899	Promoter (<=1kb)	10	127705170	127720940	15771	1	432516	ENSMUST00000079590.6	-777	ENSMUSG00000025401	Myo1a	myosin IA
chr10	127878215	127878215	1	*	control_anno_Bmal1_Chipseq_rep2_sorted_peak_395	23.7446	Distal Intergenic	10	127887474	127888330	857	2	54150	ENSMUST00000130374.1	10115	ENSMUSG00000040134	Rdh7	retinol dehydrogenase 7
chr10	128058813	128058813	1	*	control_anno_Bmal1_Chipseq_rep2_sorted_peak_396	7.31855	Promoter (<=1kb)	10	128058954	128077272	18319	1	56351	ENSMUST00000052798.13	-141	ENSMUSG00000071072	Ptges3	prostaglandin E synthase 3
chr10	128059933	128059933	1	*	control_anno_Bmal1_Chipseq_rep2_sorted_peak_397	3.10083	Promoter (<=1kb)	10	128059011	128076978	17968	1	56351	ENSMUST00000084771.2	922	ENSMUSG00000071072	Ptges3	prostaglandin E synthase 3
chr10	128337848	128337848	1	*	control_anno_Bmal1_Chipseq_rep2_sorted_peak_398	11.2657	Promoter (<=1kb)	10	128337734	128362479	24746	1	12974	ENSMUST00000005826.8	114	ENSMUSG00000005683	Cs	citrate synthase
chr10	128525930	128525930	1	*	control_anno_Bmal1_Chipseq_rep2_sorted_peak_399	8.92036	Promoter (<=1kb)	10	128514878	128525871	10994	2	23943	ENSMUST00000220045.1	-59	ENSMUSG00000025366	Esyt1	extended synaptotagmin-like protein 1
chr10	128566263	128566263	1	*	control_anno_Bmal1_Chipseq_rep2_sorted_peak_400	12.3734	Promoter (<=1kb)	10	128557768	128565987	8220	2	18813	ENSMUST00000131728.3	-276	ENSMUSG00000025364	Pa2g4	proliferation-associated 2G4
chr10	128674162	128674162	1	*	control_anno_Bmal1_Chipseq_rep2_sorted_peak_401	6.73837	Promoter (<=1kb)	10	128669894	128674073	4180	2	211389	ENSMUST00000054764.8	-89	ENSMUSG00000049858	Suox	sulfite oxidase
chr10	128696287	128696287	1	*	control_anno_Bmal1_Chipseq_rep2_sorted_peak_402	2.74205	Promoter (<=1kb)	10	128677175	128696264	19090	2	19344	ENSMUST00000000727.3	-23	ENSMUSG00000000711	Rab5b	RAB5B, member RAS oncogene family
chr10	128747889	128747889	1	*	control_anno_Bmal1_Chipseq_rep2_sorted_peak_403	7.52198	Promoter (<=1kb)	10	128747889	128766563	18675	1	78428	ENSMUST00000163377.9	0	ENSMUSG00000064030	Pym1	PYM homolog 1, exon junction complex associated factor
chr10	128821830	128821830	1	*	control_anno_Bmal1_Chipseq_rep2_sorted_peak_404	9.75887	Promoter (<=1kb)	10	128821894	128877617	55724	1	66118	ENSMUST00000105230.3	-64	ENSMUSG00000078427	Sarnp	SAP domain containing ribonucleoprotein
chr11	3332166	3332166	1	*	control_anno_Bmal1_Chipseq_rep2_sorted_peak_405	14.6711	Promoter (<=1kb)	11	3332109	3341674	9566	1	216505	ENSMUST00000138907.7	57	ENSMUSG00000034614	Pik3ip1	phosphoinositide-3-kinase interacting protein 1
chr11	3649026	3649026	1	*	control_anno_Bmal1_Chipseq_rep2_sorted_peak_406	6.08613	Promoter (<=1kb)	11	3646840	3649042	2203	2	544752	ENSMUST00000182330.1	16	ENSMUSG00000056579	Tug1	taurine upregulated gene 1
chr11	3887846	3887846	1	*	control_anno_Bmal1_Chipseq_rep2_sorted_peak_407	13.8567	3' UTR	11	3886088	3895098	9011	2	67430	ENSMUST00000020712.4	7252	ENSMUSG00000020434	4921536K21Rik	RIKEN cDNA 4921536K21 gene
chr11	3895121	3895121	1	*	control_anno_Bmal1_Chipseq_rep2_sorted_peak_408	4.54489	Promoter (<=1kb)	11	3886088	3895098	9011	2	67430	ENSMUST00000020712.4	-23	ENSMUSG00000020434	4921536K21Rik	RIKEN cDNA 4921536K21 gene
chr11	4186619	4186619	1	*	control_anno_Bmal1_Chipseq_rep2_sorted_peak_409	5.4045	Promoter (<=1kb)	11	4186789	4214885	28097	1	103724	ENSMUST00000147485.7	-170	ENSMUSG00000034412	Tbc1d10a	TBC1 domain family, member 10a
chr11	4660664	4660664	1	*	control_anno_Bmal1_Chipseq_rep2_sorted_peak_410	4.69513	Intron (ENSMUST00000070257.13/75452, intron 8 of 19)	11	4637747	4685699	47953	1	75452	ENSMUST00000109930.2	22917	ENSMUSG00000020412	Ascc2	activating signal cointegrator 1 complex subunit 2
chr11	4704405	4704405	1	*	control_anno_Bmal1_Chipseq_rep2_sorted_peak_411	6.73837	Promoter (<=1kb)	11	4701973	4704342	2370	2	66152	ENSMUST00000058407.5	-63	ENSMUSG00000059534	Uqcr10	ubiquinol-cytochrome c reductase, complex III subunit X
chr11	4849692	4849692	1	*	control_anno_Bmal1_Chipseq_rep2_sorted_peak_412	3.40899	Promoter (<=1kb)	11	4765845	4849536	83692	2	18016	ENSMUST00000109910.8	-156	ENSMUSG00000009073	Nf2	neurofibromin 2
chr11	5411805	5411805	1	*	control_anno_Bmal1_Chipseq_rep2_sorted_peak_413	6.08613	Intron (ENSMUST00000109867.7/407821, intron 1 of 8)	11	5278602	5381740	103139	2	407821	ENSMUST00000172492.7	-30065	ENSMUSG00000041961	Znrf3	zinc and ring finger 3
chr11	5445324	5445324	1	*	control_anno_Bmal1_Chipseq_rep2_sorted_peak_414	5.97877	Promoter (<=1kb)	11	5288797	5444847	156051	2	407821	ENSMUST00000143746.2	-477	ENSMUSG00000041961	Znrf3	zinc and ring finger 3
chr11	5498551	5498551	1	*	control_anno_Bmal1_Chipseq_rep2_sorted_peak_415	12.2263	Distal Intergenic	11	5520659	5525893	5235	1	22433	ENSMUST00000063084.15	-22108	ENSMUSG00000020484	Xbp1	X-box binding protein 1
chr11	5542175	5542175	1	*	control_anno_Bmal1_Chipseq_rep2_sorted_peak_416	7.87071	Promoter (<=1kb)	11	5528887	5542187	13301	2	104479	ENSMUST00000020776.4	12	ENSMUSG00000020482	Ccdc117	coiled-coil domain containing 117
chr11	5762214	5762214	1	*	control_anno_Bmal1_Chipseq_rep2_sorted_peak_417	13.5061	Promoter (<=1kb)	11	5762217	5783937	21721	1	76508	ENSMUST00000121354.7	-3	ENSMUSG00000121496	Ube2d-ps	ubiquitin-conjugating enzyme E2D, pseudogene
chr11	6291797	6291797	1	*	control_anno_Bmal1_Chipseq_rep2_sorted_peak_418	8.92036	Promoter (<=1kb)	11	6291668	6356592	64925	1	18293	ENSMUST00000093350.9	129	ENSMUSG00000020456	Ogdh	oxoglutarate (alpha-ketoglutarate) dehydrogenase (lipoamide)
chr11	6416013	6416013	1	*	control_anno_Bmal1_Chipseq_rep2_sorted_peak_419	9.33796	Promoter (<=1kb)	11	6415876	6419812	3937	1	268373	ENSMUST00000155824.1	137	ENSMUSG00000071866	Ppia	peptidylprolyl isomerase A
chr11	6528565	6528565	1	*	control_anno_Bmal1_Chipseq_rep2_sorted_peak_420	7.09216	Promoter (<=1kb)	11	6527051	6528763	1713	2	100041286	ENSMUST00000134527.2	198	ENSMUSG00000085156	Snhg15	small nucleolar RNA host gene 15
chr11	6546653	6546653	1	*	control_anno_Bmal1_Chipseq_rep2_sorted_peak_421	4.25369	Promoter (<=1kb)	11	6546887	6596744	49858	1	216527	ENSMUST00000000388.14	-234	ENSMUSG00000000378	Ccm2	cerebral cavernous malformation 2
chr11	8582482	8582482	1	*	control_anno_Bmal1_Chipseq_rep2_sorted_peak_422	8.8634	Intron (ENSMUST00000239091.1/319939, intron 3 of 30)	11	8545693	8579121	33429	2	319939	ENSMUST00000134823.1	-3361	ENSMUSG00000020422	Tns3	tensin 3
chr11	8584418	8584418	1	*	control_anno_Bmal1_Chipseq_rep2_sorted_peak_423	7.87071	Intron (ENSMUST00000239091.1/319939, intron 3 of 30)	11	8545693	8579121	33429	2	319939	ENSMUST00000134823.1	-5297	ENSMUSG00000020422	Tns3	tensin 3
chr11	8635971	8635971	1	*	control_anno_Bmal1_Chipseq_rep2_sorted_peak_424	5.82678	Intron (ENSMUST00000020695.12/319939, intron 1 of 30)	11	8431652	8624887	193236	2	319939	ENSMUST00000239091.1	-11084	ENSMUSG00000020422	Tns3	tensin 3
chr11	12231801	12231801	1	*	control_anno_Bmal1_Chipseq_rep2_sorted_peak_425	9.33141	Distal Intergenic	11	12296363	12369640	73278	2	12808	ENSMUST00000136549.7	137839	ENSMUSG00000020173	Cobl	cordon-bleu WH2 repeat
chr11	16791198	16791198	1	*	control_anno_Bmal1_Chipseq_rep2_sorted_peak_426	4.69513	Intron (ENSMUST00000102884.9/13649, intron 1 of 15)	11	16752230	16793744	41515	1	13649	ENSMUST00000139722.1	38968	ENSMUSG00000020122	Egfr	epidermal growth factor receptor
chr11	20201232	20201232	1	*	control_anno_Bmal1_Chipseq_rep2_sorted_peak_427	12.2985	Promoter (<=1kb)	11	20201432	20226856	25425	1	19324	ENSMUST00000020358.11	-200	ENSMUSG00000020149	Rab1a	RAB1A, member RAS oncogene family
chr11	20333149	20333149	1	*	control_anno_Bmal1_Chipseq_rep2_sorted_peak_428	12.323	Promoter (<=1kb)	11	20302180	20332713	30534	2	55963	ENSMUST00000109594.7	-436	ENSMUSG00000020142	Slc1a4	solute carrier family 1 (glutamate/neutral amino acid transporter), member 4
chr11	20347945	20347945	1	*	control_anno_Bmal1_Chipseq_rep2_sorted_peak_429	5.60662	Distal Intergenic	11	20302180	20332713	30534	2	55963	ENSMUST00000109594.7	-15232	ENSMUSG00000020142	Slc1a4	solute carrier family 1 (glutamate/neutral amino acid transporter), member 4
chr11	20477761	20477761	1	*	control_anno_Bmal1_Chipseq_rep2_sorted_peak_430	16.3973	Distal Intergenic	11	20543253	20597020	53768	1	58172	ENSMUST00000145328.1	-65492	ENSMUSG00000049800	Sertad2	SERTA domain containing 2
chr11	20542879	20542879	1	*	control_anno_Bmal1_Chipseq_rep2_sorted_peak_431	34.565	Promoter (<=1kb)	11	20543253	20597020	53768	1	58172	ENSMUST00000145328.1	-374	ENSMUSG00000049800	Sertad2	SERTA domain containing 2
chr11	20631621	20631621	1	*	control_anno_Bmal1_Chipseq_rep2_sorted_peak_432	9.46994	Promoter (<=1kb)	11	20631979	20653021	21043	1	58172	ENSMUST00000109586.2	-358	ENSMUSG00000049800	Sertad2	SERTA domain containing 2
chr11	20831246	20831246	1	*	control_anno_Bmal1_Chipseq_rep2_sorted_peak_433	3.46254	Promoter (<=1kb)	11	20829312	20831056	1745	2	216551	ENSMUST00000154300.7	-190	ENSMUSG00000042363	Lgalsl	galectin like
chr11	20891865	20891865	1	*	control_anno_Bmal1_Chipseq_rep2_sorted_peak_434	20.6966	Distal Intergenic	11	20829312	20831056	1745	2	216551	ENSMUST00000154300.7	-60809	ENSMUSG00000042363	Lgalsl	galectin like
chr11	20896722	20896722	1	*	control_anno_Bmal1_Chipseq_rep2_sorted_peak_435	7.52198	Distal Intergenic	11	20829312	20831056	1745	2	216551	ENSMUST00000154300.7	-65666	ENSMUSG00000042363	Lgalsl	galectin like
chr11	21370595	21370595	1	*	control_anno_Bmal1_Chipseq_rep2_sorted_peak_436	3.0723	Promoter (<=1kb)	11	21321138	21370477	49340	2	216558	ENSMUST00000102875.10	-118	ENSMUSG00000001891	Ugp2	UDP-glucose pyrophosphorylase 2
chr11	23255732	23255732	1	*	control_anno_Bmal1_Chipseq_rep2_sorted_peak_437	9.11168	Promoter (<=1kb)	11	23256041	23297597	41557	1	103573	ENSMUST00000020538.12	-309	ENSMUSG00000020290	Xpo1	exportin 1
chr11	23306432	23306432	1	*	control_anno_Bmal1_Chipseq_rep2_sorted_peak_438	2.85478	Promoter (<=1kb)	11	23306895	23490560	183666	1	17847	ENSMUST00000180046.7	-463	ENSMUSG00000056342	Usp34	ubiquitin specific peptidase 34
chr11	23771023	23771023	1	*	control_anno_Bmal1_Chipseq_rep2_sorted_peak_439	11.7419	Promoter (<=1kb)	11	23736847	23770970	34124	2	19696	ENSMUST00000102864.4	-53	ENSMUSG00000020275	Rel	reticuloendotheliosis oncogene
chr11	29172303	29172303	1	*	control_anno_Bmal1_Chipseq_rep2_sorted_peak_440	5.7675	Promoter (<=1kb)	11	29172890	29209641	36752	1	104570	ENSMUST00000102856.8	-587	ENSMUSG00000020463	Ppp4r3b	protein phosphatase 4 regulatory subunit 3B
chr11	29547974	29547974	1	*	control_anno_Bmal1_Chipseq_rep2_sorted_peak_441	3.46254	Promoter (<=1kb)	11	29547950	29578367	30418	1	73324	ENSMUST00000020753.3	24	ENSMUSG00000020461	Clhc1	clathrin heavy chain linker domain containing 1
chr11	30198469	30198469	1	*	control_anno_Bmal1_Chipseq_rep2_sorted_peak_442	6.15138	Promoter (<=1kb)	11	30106785	30198257	91473	2	20742	ENSMUST00000102838.9	-212	ENSMUSG00000020315	Sptbn1	spectrin beta, non-erythrocytic 1
chr11	31822454	31822454	1	*	control_anno_Bmal1_Chipseq_rep2_sorted_peak_443	5.82678	Promoter (2-3kb)	11	31790113	31824473	34361	2	414116	ENSMUST00000129425.7	2019	ENSMUSG00000085772	D630024D03Rik	RIKEN cDNA D630024D03 gene
chr11	31824757	31824757	1	*	control_anno_Bmal1_Chipseq_rep2_sorted_peak_444	11.1277	Promoter (<=1kb)	11	31800688	31824524	23837	2	414116	ENSMUST00000134944.1	-233	ENSMUSG00000085772	D630024D03Rik	RIKEN cDNA D630024D03 gene
chr11	32222861	32222861	1	*	control_anno_Bmal1_Chipseq_rep2_sorted_peak_445	9.75887	Promoter (<=1kb)	11	32209585	32222300	12716	2	13650	ENSMUST00000020524.14	-561	ENSMUSG00000020282	Rhbdf1	rhomboid 5 homolog 1
chr11	32435721	32435721	1	*	control_anno_Bmal1_Chipseq_rep2_sorted_peak_446	8.50999	Distal Intergenic	11	32455370	32516687	61318	1	327900	ENSMUST00000051053.4	-19649	ENSMUSG00000044949	Ubtd2	ubiquitin domain containing 2
chr11	32455184	32455184	1	*	control_anno_Bmal1_Chipseq_rep2_sorted_peak_447	8.92036	Promoter (<=1kb)	11	32455370	32516687	61318	1	327900	ENSMUST00000051053.4	-186	ENSMUSG00000044949	Ubtd2	ubiquitin domain containing 2
chr11	32605396	32605396	1	*	control_anno_Bmal1_Chipseq_rep2_sorted_peak_448	8.50999	Intron (ENSMUST00000102821.3/20868, intron 12 of 18)	11	32588595	32598528	9934	1	20868	ENSMUST00000143397.1	16801	ENSMUSG00000020272	Stk10	serine/threonine kinase 10
chr11	32642242	32642242	1	*	control_anno_Bmal1_Chipseq_rep2_sorted_peak_449	5.06285	Promoter (<=1kb)	11	32642724	32746569	103846	1	103583	ENSMUST00000109366.7	-482	ENSMUSG00000020271	Fbxw11	F-box and WD-40 domain protein 11
chr11	33162130	33162130	1	*	control_anno_Bmal1_Chipseq_rep2_sorted_peak_450	9.75941	Promoter (<=1kb)	11	33152510	33163072	10563	2	18148	ENSMUST00000093201.12	942	ENSMUSG00000057113	Npm1	nucleophosmin 1
chr11	33594888	33594888	1	*	control_anno_Bmal1_Chipseq_rep2_sorted_peak_451	6.08613	Distal Intergenic	11	33572371	33578959	6589	2	216643	ENSMUST00000135350.1	-15929	ENSMUSG00000020159	Gabrp	gamma-aminobutyric acid (GABA) A receptor, pi
chr11	35838907	35838907	1	*	control_anno_Bmal1_Chipseq_rep2_sorted_peak_452	4.44151	3' UTR	11	35808381	35834506	26126	2	104458	ENSMUST00000018992.3	-4401	ENSMUSG00000018848	Rars	arginyl-tRNA synthetase
chr11	35945539	35945539	1	*	control_anno_Bmal1_Chipseq_rep2_sorted_peak_453	13.6555	Intron (ENSMUST00000018993.6/211652, intron 1 of 22)	11	35838400	35980527	142128	2	211652	ENSMUST00000018993.6	34988	ENSMUSG00000018849	Wwc1	WW, C2 and coiled-coil domain containing 1
chr11	35971209	35971209	1	*	control_anno_Bmal1_Chipseq_rep2_sorted_peak_454	4.20335	Intron (ENSMUST00000018993.6/211652, intron 1 of 22)	11	35838400	35980527	142128	2	211652	ENSMUST00000018993.6	9318	ENSMUSG00000018849	Wwc1	WW, C2 and coiled-coil domain containing 1
chr11	44518678	44518678	1	*	control_anno_Bmal1_Chipseq_rep2_sorted_peak_455	4.95652	Promoter (<=1kb)	11	44518964	44565520	46557	1	74315	ENSMUST00000019333.9	-286	ENSMUSG00000019189	Rnf145	ring finger protein 145
chr11	45955332	45955332	1	*	control_anno_Bmal1_Chipseq_rep2_sorted_peak_456	6.1217	Promoter (<=1kb)	11	45946843	45955188	8346	2	66628	ENSMUST00000109254.1	-144	ENSMUSG00000011254	Thg1l	tRNA-histidine guanylyltransferase 1-like (S. cerevisiae)
chr11	48856843	48856843	1	*	control_anno_Bmal1_Chipseq_rep2_sorted_peak_457	3.46254	Distal Intergenic	11	48847902	48852209	4308	1	94089	ENSMUST00000131270.1	8941	ENSMUSG00000040350	Trim7	tripartite motif-containing 7
chr11	49203438	49203438	1	*	control_anno_Bmal1_Chipseq_rep2_sorted_peak_458	7.04548	Promoter (<=1kb)	11	49203485	49213636	10152	1	22720	ENSMUST00000128932.7	-47	ENSMUSG00000046311	Zfp62	zinc finger protein 62
chr11	49244087	49244087	1	*	control_anno_Bmal1_Chipseq_rep2_sorted_peak_459	9.90633	Promoter (<=1kb)	11	49244191	49263022	18832	1	17308	ENSMUST00000167400.7	-104	ENSMUSG00000020346	Mgat1	mannoside acetylglucosaminyltransferase 1
chr11	49245642	49245642	1	*	control_anno_Bmal1_Chipseq_rep2_sorted_peak_460	6.1217	Promoter (<=1kb)	11	49245231	49260691	15461	1	17308	ENSMUST00000156607.7	411	ENSMUSG00000020346	Mgat1	mannoside acetylglucosaminyltransferase 1
chr11	50210290	50210290	1	*	control_anno_Bmal1_Chipseq_rep2_sorted_peak_461	4.03464	Promoter (<=1kb)	11	50200611	50210765	10155	2	18412	ENSMUST00000143379.1	475	ENSMUSG00000015837	Sqstm1	sequestosome 1
chr11	50325853	50325853	1	*	control_anno_Bmal1_Chipseq_rep2_sorted_peak_462	22.6166	Promoter (<=1kb)	11	50294467	50325673	31207	2	12330	ENSMUST00000020637.8	-180	ENSMUSG00000020368	Canx	calnexin
chr11	51262830	51262830	1	*	control_anno_Bmal1_Chipseq_rep2_sorted_peak_463	14.5079	Promoter (<=1kb)	11	51253651	51262951	9301	2	193286	ENSMUST00000065950.9	121	ENSMUSG00000045942	BC049762	cDNA sequence BC049762
chr11	51264474	51264474	1	*	control_anno_Bmal1_Chipseq_rep2_sorted_peak_464	34.2985	Promoter (1-2kb)	11	51263186	51281766	18581	1	12750	ENSMUST00000109113.7	1288	ENSMUSG00000020385	Clk4	CDC like kinase 4
chr11	51585008	51585008	1	*	control_anno_Bmal1_Chipseq_rep2_sorted_peak_465	5.51678	Promoter (<=1kb)	11	51584811	51593306	8496	1	72947	ENSMUST00000109105.2	197	ENSMUSG00000020359	Phykpl	5-phosphohydroxy-L-lysine phospholyase
chr11	51619734	51619734	1	*	control_anno_Bmal1_Chipseq_rep2_sorted_peak_466	6.85955	Promoter (<=1kb)	11	51619735	51623714	3980	1	52530	ENSMUST00000127405.1	-1	ENSMUSG00000001056	Nhp2	NHP2 ribonucleoprotein
chr11	51641078	51641078	1	*	control_anno_Bmal1_Chipseq_rep2_sorted_peak_467	4.42706	Distal Intergenic	11	51623673	51635896	12224	2	66089	ENSMUST00000001081.9	-5182	ENSMUSG00000001054	Rmnd5b	required for meiotic nuclear division 5 homolog B
chr11	51647343	51647343	1	*	control_anno_Bmal1_Chipseq_rep2_sorted_peak_468	6.11888	Intron (ENSMUST00000001080.15/212706, intron 1 of 4)	11	51645619	51650820	5202	2	212706	ENSMUST00000142721.1	3477	ENSMUSG00000001053	N4bp3	NEDD4 binding protein 3
chr11	51650910	51650910	1	*	control_anno_Bmal1_Chipseq_rep2_sorted_peak_469	3.0723	Promoter (<=1kb)	11	51650954	51657681	6728	1	97775	ENSMUST00000117859.7	-44	ENSMUSG00000052563	D930048N14Rik	RIKEN cDNA D930048N14 gene
chr11	51688934	51688934	1	*	control_anno_Bmal1_Chipseq_rep2_sorted_peak_470	9.86245	Promoter (<=1kb)	11	51685386	51688874	3489	2	66050	ENSMUST00000109098.1	-60	ENSMUSG00000007777	0610009B22Rik	RIKEN cDNA 0610009B22 gene
chr11	52075959	52075959	1	*	control_anno_Bmal1_Chipseq_rep2_sorted_peak_471	4.50241	Intron (ENSMUST00000121591.7/213084, intron 13 of 13)	11	52098681	52127778	29098	1	19052	ENSMUST00000020608.2	-22722	ENSMUSG00000020349	Ppp2ca	protein phosphatase 2 (formerly 2A), catalytic subunit, alpha isoform
chr11	52094614	52094614	1	*	control_anno_Bmal1_Chipseq_rep2_sorted_peak_472	5.06285	Distal Intergenic	11	52098681	52127778	29098	1	19052	ENSMUST00000020608.2	-4067	ENSMUSG00000020349	Ppp2ca	protein phosphatase 2 (formerly 2A), catalytic subunit, alpha isoform
chr11	52333876	52333876	1	*	control_anno_Bmal1_Chipseq_rep2_sorted_peak_473	4.50241	Distal Intergenic	11	52360860	52389397	28538	1	22333	ENSMUST00000102758.7	-26984	ENSMUSG00000020402	Vdac1	voltage-dependent anion channel 1
chr11	52360363	52360363	1	*	control_anno_Bmal1_Chipseq_rep2_sorted_peak_474	22.0746	Promoter (<=1kb)	11	52360860	52389397	28538	1	22333	ENSMUST00000102758.7	-497	ENSMUSG00000020402	Vdac1	voltage-dependent anion channel 1
chr11	53350604	53350604	1	*	control_anno_Bmal1_Chipseq_rep2_sorted_peak_475	5.06285	Promoter (<=1kb)	11	53350833	53421830	70998	1	93736	ENSMUST00000060945.11	-229	ENSMUSG00000049470	Aff4	AF4/FMR2 family, member 4
chr11	53431078	53431078	1	*	control_anno_Bmal1_Chipseq_rep2_sorted_peak_476	10.6485	Promoter (<=1kb)	11	53431023	53436902	5880	1	14566	ENSMUST00000156037.1	55	ENSMUSG00000018238	Gdf9	growth differentiation factor 9
chr11	53762874	53762874	1	*	control_anno_Bmal1_Chipseq_rep2_sorted_peak_477	9.90633	Promoter (<=1kb)	11	53763597	53763654	58	2	102465772	ENSMUST00000184599.1	780	ENSMUSG00000099153	Mir7671	microRNA 7671
chr11	53794595	53794595	1	*	control_anno_Bmal1_Chipseq_rep2_sorted_peak_478	5.76554	Promoter (1-2kb)	11	53783418	53795875	12458	2	622459	ENSMUST00000153206.7	1280	ENSMUSG00000081769	Gm12216	predicted gene 12216
chr11	53891803	53891803	1	*	control_anno_Bmal1_Chipseq_rep2_sorted_peak_479	7.31855	Promoter (<=1kb)	11	53864542	53891660	27119	2	20520	ENSMUST00000019044.7	-143	ENSMUSG00000018900	Slc22a5	solute carrier family 22 (organic cation transporter), member 5
chr11	54004080	54004080	1	*	control_anno_Bmal1_Chipseq_rep2_sorted_peak_480	6.66755	Intron (ENSMUST00000020586.6/30805, intron 3 of 9)	11	53992059	54007964	15906	2	30805	ENSMUST00000146351.1	3884	ENSMUSG00000020334	Slc22a4	solute carrier family 22 (organic cation transporter), member 4
chr11	54438017	54438017	1	*	control_anno_Bmal1_Chipseq_rep2_sorted_peak_481	14.147	Promoter (<=1kb)	11	54438199	54518235	80037	1	216742	ENSMUST00000046835.13	-182	ENSMUSG00000035992	Fnip1	folliculin interacting protein 1
chr11	54955962	54955962	1	*	control_anno_Bmal1_Chipseq_rep2_sorted_peak_482	15.1517	Promoter (<=1kb)	11	54934013	54956047	22035	2	57783	ENSMUST00000155316.1	85	ENSMUSG00000020400	Tnip1	TNFAIP3 interacting protein 1
chr11	54958924	54958924	1	*	control_anno_Bmal1_Chipseq_rep2_sorted_peak_483	12.5494	Promoter (2-3kb)	11	54926704	54956122	29419	2	57783	ENSMUST00000126703.7	-2802	ENSMUSG00000020400	Tnip1	TNFAIP3 interacting protein 1
chr11	55461038	55461038	1	*	control_anno_Bmal1_Chipseq_rep2_sorted_peak_484	2.18896	Promoter (<=1kb)	11	55446644	55461197	14554	2	11927	ENSMUST00000138412.1	159	ENSMUSG00000018585	Atox1	antioxidant 1 copper chaperone
chr11	55469467	55469467	1	*	control_anno_Bmal1_Chipseq_rep2_sorted_peak_485	29.4703	Promoter (<=1kb)	11	55469685	55504838	35154	1	27041	ENSMUST00000018727.3	-218	ENSMUSG00000018583	G3bp1	GTPase activating protein (SH3 domain) binding protein 1
chr11	58302399	58302399	1	*	control_anno_Bmal1_Chipseq_rep2_sorted_peak_486	7.09216	Distal Intergenic	11	58307069	58314613	7545	1	103836	ENSMUST00000153510.8	-4670	ENSMUSG00000037243	Zfp692	zinc finger protein 692
chr11	58977852	58977852	1	*	control_anno_Bmal1_Chipseq_rep2_sorted_peak_487	5.06285	Promoter (<=1kb)	11	58978093	58991455	13363	1	94091	ENSMUST00000108809.7	-241	ENSMUSG00000020455	Trim11	tripartite motif-containing 11
chr11	59202447	59202447	1	*	control_anno_Bmal1_Chipseq_rep2_sorted_peak_488	2.15035	Promoter (<=1kb)	11	59202486	59205927	3442	1	67212	ENSMUST00000108786.7	-39	ENSMUSG00000036860	Mrpl55	mitochondrial ribosomal protein L55
chr11	60220417	60220417	1	*	control_anno_Bmal1_Chipseq_rep2_sorted_peak_489	8.83225	Promoter (<=1kb)	11	60199089	60220604	21516	2	20787	ENSMUST00000020846.7	187	ENSMUSG00000020538	Srebf1	sterol regulatory element binding transcription factor 1
chr11	60222897	60222897	1	*	control_anno_Bmal1_Chipseq_rep2_sorted_peak_490	4.49692	Promoter (<=1kb)	11	60206950	60222581	15632	2	20787	ENSMUST00000136215.1	-316	ENSMUSG00000020538	Srebf1	sterol regulatory element binding transcription factor 1
chr11	60352889	60352889	1	*	control_anno_Bmal1_Chipseq_rep2_sorted_peak_491	34.2985	Promoter (<=1kb)	11	60226714	60352905	126192	2	216810	ENSMUST00000095254.11	16	ENSMUSG00000000538	Tom1l2	target of myb1-like 2 (chicken)
chr11	60417282	60417282	1	*	control_anno_Bmal1_Chipseq_rep2_sorted_peak_492	13.842	Promoter (<=1kb)	11	60417262	60445277	28016	1	66771	ENSMUST00000070681.6	20	ENSMUSG00000018415	Gid4	GID complex subunit 4, VID24 homolog
chr11	60777270	60777270	1	*	control_anno_Bmal1_Chipseq_rep2_sorted_peak_493	5.51678	Promoter (<=1kb)	11	60741891	60777265	35375	2	21975	ENSMUST00000102668.9	-5	ENSMUSG00000002814	Top3a	topoisomerase (DNA) III alpha
chr11	60830778	60830778	1	*	control_anno_Bmal1_Chipseq_rep2_sorted_peak_494	2.74205	Promoter (<=1kb)	11	60830679	60860195	29517	1	216820	ENSMUST00000108718.1	99	ENSMUSG00000042569	Dhrs7b	dehydrogenase/reductase (SDR family) member 7B
chr11	60932014	60932014	1	*	control_anno_Bmal1_Chipseq_rep2_sorted_peak_495	8.50999	Promoter (<=1kb)	11	60932033	60952811	20779	1	26397	ENSMUST00000019076.9	-19	ENSMUSG00000018932	Map2k3	mitogen-activated protein kinase kinase 3
chr11	60935395	60935395	1	*	control_anno_Bmal1_Chipseq_rep2_sorted_peak_496	5.76554	Intron (ENSMUST00000019076.9/26397, intron 1 of 11)	11	60932066	60952794	20729	1	26397	ENSMUST00000130269.1	3329	ENSMUSG00000018932	Map2k3	mitogen-activated protein kinase kinase 3
chr11	61175227	61175227	1	*	control_anno_Bmal1_Chipseq_rep2_sorted_peak_497	28.5751	Promoter (<=1kb)	11	61151785	61175055	23271	2	216825	ENSMUST00000041683.8	-172	ENSMUSG00000042506	Usp22	ubiquitin specific peptidase 22
chr11	61684208	61684208	1	*	control_anno_Bmal1_Chipseq_rep2_sorted_peak_498	19.0004	Promoter (<=1kb)	11	61684419	61709951	25533	1	69640	ENSMUST00000093019.5	-211	ENSMUSG00000042377	Fam83g	family with sequence similarity 83, member G
chr11	61699906	61699906	1	*	control_anno_Bmal1_Chipseq_rep2_sorted_peak_499	5.19474	Intron (ENSMUST00000093019.5/69640, intron 2 of 4)	11	61684419	61709951	25533	1	69640	ENSMUST00000093019.5	15487	ENSMUSG00000042377	Fam83g	family with sequence similarity 83, member G
chr11	62281701	62281701	1	*	control_anno_Bmal1_Chipseq_rep2_sorted_peak_500	25.0157	Promoter (<=1kb)	11	62281484	62316426	34943	1	72795	ENSMUST00000050646.12	217	ENSMUSG00000042298	Ttc19	tetratricopeptide repeat domain 19
chr11	62550347	62550347	1	*	control_anno_Bmal1_Chipseq_rep2_sorted_peak_501	18.1897	Promoter (<=1kb)	11	62551171	62553213	2043	1	22187	ENSMUST00000019649.3	-824	ENSMUSG00000019505	Ubb	ubiquitin B
chr11	62557813	62557813	1	*	control_anno_Bmal1_Chipseq_rep2_sorted_peak_502	6.08613	Distal Intergenic	11	62551676	62552853	1178	1	22187	ENSMUST00000136938.1	6137	ENSMUSG00000019505	Ubb	ubiquitin B
chr11	67828723	67828723	1	*	control_anno_Bmal1_Chipseq_rep2_sorted_peak_503	6.1217	Distal Intergenic	11	67798287	67816002	17716	1	68460	ENSMUST00000168612.7	30436	ENSMUSG00000033044	Dhrs7c	dehydrogenase/reductase (SDR family) member 7C
chr11	68853049	68853049	1	*	control_anno_Bmal1_Chipseq_rep2_sorted_peak_504	12.3734	Promoter (<=1kb)	11	68829318	68853041	23724	2	83431	ENSMUST00000108672.1	-8	ENSMUSG00000018736	Ndel1	nudE neurodevelopment protein 1 like 1
chr11	68967800	68967800	1	*	control_anno_Bmal1_Chipseq_rep2_sorted_peak_505	8.50999	Promoter (<=1kb)	11	68968131	68972516	4386	1	71998	ENSMUST00000102606.9	-331	ENSMUSG00000018740	Slc25a35	solute carrier family 25, member 35
chr11	69073359	69073359	1	*	control_anno_Bmal1_Chipseq_rep2_sorted_peak_506	8.82243	Promoter (<=1kb)	11	69073427	69073561	135	1	100216530	ENSMUST00000082965.1	-68	ENSMUSG00000064899	Snord118	small nucleolar RNA, C/D box 118
chr11	69092754	69092754	1	*	control_anno_Bmal1_Chipseq_rep2_sorted_peak_507	4.03464	Promoter (2-3kb)	11	69095217	69106458	11242	1	18626	ENSMUST00000101004.8	-2463	ENSMUSG00000020893	Per1	period circadian clock 1
chr11	69095014	69095014	1	*	control_anno_Bmal1_Chipseq_rep2_sorted_peak_508	160.988	Promoter (<=1kb)	11	69095217	69106458	11242	1	18626	ENSMUST00000101004.8	-203	ENSMUSG00000020893	Per1	period circadian clock 1
chr11	69099040	69099040	1	*	control_anno_Bmal1_Chipseq_rep2_sorted_peak_509	62.2117	Promoter (<=1kb)	11	69098948	69109960	11013	1	18626	ENSMUST00000021271.13	92	ENSMUSG00000020893	Per1	period circadian clock 1
chr11	69100178	69100178	1	*	control_anno_Bmal1_Chipseq_rep2_sorted_peak_510	4.3357	Promoter (<=1kb)	11	69100158	69109948	9791	1	18626	ENSMUST00000166748.7	20	ENSMUSG00000020893	Per1	period circadian clock 1
chr11	69118103	69118103	1	*	control_anno_Bmal1_Chipseq_rep2_sorted_peak_511	6.74032	Promoter (2-3kb)	11	69120404	69124055	3652	1	84653	ENSMUST00000024543.2	-2301	ENSMUSG00000023781	Hes7	hes family bHLH transcription factor 7
chr11	69125568	69125568	1	*	control_anno_Bmal1_Chipseq_rep2_sorted_peak_512	17.5881	Promoter (<=1kb)	11	69125896	69149115	23220	1	23801	ENSMUST00000021268.8	-328	ENSMUSG00000020892	Aloxe3	arachidonate lipoxygenase 3
chr11	69134017	69134017	1	*	control_anno_Bmal1_Chipseq_rep2_sorted_peak_513	3.0723	Promoter (<=1kb)	11	69134142	69135106	965	1	23801	ENSMUST00000176087.1	-125	ENSMUSG00000020892	Aloxe3	arachidonate lipoxygenase 3
chr11	69395784	69395784	1	*	control_anno_Bmal1_Chipseq_rep2_sorted_peak_514	4.63445	Promoter (<=1kb)	11	69395814	69396680	867	1	78304	ENSMUST00000082283.9	-30	ENSMUSG00000059278	Naa38	N(alpha)-acetyltransferase 38, NatC auxiliary subunit
chr11	69411442	69411442	1	*	control_anno_Bmal1_Chipseq_rep2_sorted_peak_515	4.18921	Promoter (2-3kb)	11	69398508	69413675	15168	2	216850	ENSMUST00000094077.4	2233	ENSMUSG00000018476	Kdm6b	KDM1 lysine (K)-specific demethylase 6B
chr11	69417945	69417945	1	*	control_anno_Bmal1_Chipseq_rep2_sorted_peak_516	37.396	Distal Intergenic	11	69398508	69413675	15168	2	216850	ENSMUST00000094077.4	-4270	ENSMUSG00000018476	Kdm6b	KDM1 lysine (K)-specific demethylase 6B
chr11	69418913	69418913	1	*	control_anno_Bmal1_Chipseq_rep2_sorted_peak_517	31.3402	Distal Intergenic	11	69398508	69413675	15168	2	216850	ENSMUST00000094077.4	-5238	ENSMUSG00000018476	Kdm6b	KDM1 lysine (K)-specific demethylase 6B
chr11	69633007	69633007	1	*	control_anno_Bmal1_Chipseq_rep2_sorted_peak_518	3.48426	Promoter (<=1kb)	11	69632990	69653297	20308	1	23879	ENSMUST00000018909.3	17	ENSMUSG00000018765	Fxr2	FMR1 autosomal homolog 2
chr11	69672494	69672494	1	*	control_anno_Bmal1_Chipseq_rep2_sorted_peak_519	22.1449	Promoter (<=1kb)	11	69668482	69672423	3942	2	13681	ENSMUST00000102589.11	-71	ENSMUSG00000059796	Eif4a1	eukaryotic translation initiation factor 4A1
chr11	69682088	69682088	1	*	control_anno_Bmal1_Chipseq_rep2_sorted_peak_520	6.61893	Promoter (<=1kb)	11	69673121	69682084	8964	2	80886	ENSMUST00000066760.7	-4	ENSMUSG00000005204	Senp3	SUMO/sentrin specific peptidase 3
chr11	69758910	69758910	1	*	control_anno_Bmal1_Chipseq_rep2_sorted_peak_521	4.18921	Promoter (<=1kb)	11	69733997	69758637	24641	2	20020	ENSMUST00000058470.15	-273	ENSMUSG00000005198	Polr2a	polymerase (RNA) II (DNA directed) polypeptide A
chr11	69805915	69805915	1	*	control_anno_Bmal1_Chipseq_rep2_sorted_peak_522	3.40899	Promoter (<=1kb)	11	69803603	69805624	2022	2	380705	ENSMUST00000051025.4	-291	ENSMUSG00000089876	Tmem102	transmembrane protein 102
chr11	69838314	69838314	1	*	control_anno_Bmal1_Chipseq_rep2_sorted_peak_523	4.41944	Promoter (<=1kb)	11	69838514	69839613	1100	1	69186	ENSMUST00000133967.7	-200	ENSMUSG00000070394	Tmem256	transmembrane protein 256
chr11	69881189	69881189	1	*	control_anno_Bmal1_Chipseq_rep2_sorted_peak_524	8.50999	Promoter (<=1kb)	11	69878265	69880985	2721	2	216858	ENSMUST00000238978.1	-204	ENSMUSG00000046731	Kctd11	potassium channel tetramerisation domain containing 11
chr11	69901333	69901333	1	*	control_anno_Bmal1_Chipseq_rep2_sorted_peak_525	15.9908	Promoter (<=1kb)	11	69901072	69903399	2328	1	216860	ENSMUST00000176614.1	261	ENSMUSG00000047284	Neurl4	neuralized E3 ubiquitin protein ligase 4
chr11	69921507	69921507	1	*	control_anno_Bmal1_Chipseq_rep2_sorted_peak_526	13.783	Promoter (<=1kb)	11	69916720	69921386	4667	2	276770	ENSMUST00000108613.9	-121	ENSMUSG00000078812	Eif5a	eukaryotic translation initiation factor 5A
chr11	69980518	69980518	1	*	control_anno_Bmal1_Chipseq_rep2_sorted_peak_527	7.68857	Promoter (<=1kb)	11	69980035	69980696	662	2	54351	ENSMUST00000143175.1	178	ENSMUSG00000018565	Elp5	elongator acetyltransferase complex subunit 5
chr11	69995578	69995578	1	*	control_anno_Bmal1_Chipseq_rep2_sorted_peak_528	5.19474	Promoter (<=1kb)	11	69995777	70000009	4233	1	78246	ENSMUST00000018716.9	-199	ENSMUSG00000018572	Phf23	PHD finger protein 23
chr11	70000598	70000598	1	*	control_anno_Bmal1_Chipseq_rep2_sorted_peak_529	12.3734	Promoter (<=1kb)	11	70000595	70010111	9517	1	13543	ENSMUST00000019362.14	3	ENSMUSG00000020888	Dvl2	dishevelled segment polarity protein 2
chr11	70209331	70209331	1	*	control_anno_Bmal1_Chipseq_rep2_sorted_peak_530	8.37884	Distal Intergenic	11	70212752	70216413	3662	1	216867	ENSMUST00000126388.7	-3421	ENSMUSG00000040938	Slc16a11	solute carrier family 16 (monocarboxylic acid transporters), member 11
chr11	70221163	70221163	1	*	control_anno_Bmal1_Chipseq_rep2_sorted_peak_531	5.06285	Promoter (<=1kb)	11	70219176	70221064	1889	2	69309	ENSMUST00000190533.1	-99	ENSMUSG00000044367	Slc16a13	solute carrier family 16 (monocarboxylic acid transporters), member 13
chr11	70259035	70259035	1	*	control_anno_Bmal1_Chipseq_rep2_sorted_peak_532	3.40899	Distal Intergenic	11	70241457	70255353	13897	2	11684	ENSMUST00000000329.8	-3682	ENSMUSG00000000320	Alox12	arachidonate 12-lipoxygenase
chr11	70452092	70452092	1	*	control_anno_Bmal1_Chipseq_rep2_sorted_peak_533	14.4045	Promoter (<=1kb)	11	70451932	70453564	1633	1	66172	ENSMUST00000152348.1	160	ENSMUSG00000018923	Med11	mediator complex subunit 11
chr11	70459779	70459779	1	*	control_anno_Bmal1_Chipseq_rep2_sorted_peak_534	6.15138	Promoter (<=1kb)	11	70455190	70459832	4643	2	66102	ENSMUST00000154475.1	53	ENSMUSG00000018920	Cxcl16	chemokine (C-X-C motif) ligand 16
chr11	70540150	70540150	1	*	control_anno_Bmal1_Chipseq_rep2_sorted_peak_535	3.46254	Promoter (<=1kb)	11	70540064	70541183	1120	1	18806	ENSMUST00000157075.7	86	ENSMUSG00000020828	Pld2	phospholipase D2
chr11	70655975	70655975	1	*	control_anno_Bmal1_Chipseq_rep2_sorted_peak_536	8.72332	Promoter (1-2kb)	11	70657202	70660805	3604	1	13808	ENSMUST00000157027.7	-1227	ENSMUSG00000060600	Eno3	enolase 3, beta muscle
chr11	70668755	70668755	1	*	control_anno_Bmal1_Chipseq_rep2_sorted_peak_537	8.9833	Promoter (<=1kb)	11	70664003	70669218	5216	2	216873	ENSMUST00000137691.7	463	ENSMUSG00000018287	Spag7	sperm associated antigen 7
chr11	70982869	70982869	1	*	control_anno_Bmal1_Chipseq_rep2_sorted_peak_538	17.2313	Promoter (<=1kb)	11	70977836	70983026	5191	2	12261	ENSMUST00000078528.6	157	ENSMUSG00000018446	C1qbp	complement component 1, q subcomponent binding protein
chr11	71004409	71004409	1	*	control_anno_Bmal1_Chipseq_rep2_sorted_peak_539	12.323	Promoter (<=1kb)	11	70986751	71004420	17670	2	216877	ENSMUST00000124464.1	11	ENSMUSG00000040620	Dhx33	DEAH (Asp-Glu-Ala-His) box polypeptide 33
chr11	71019609	71019609	1	*	control_anno_Bmal1_Chipseq_rep2_sorted_peak_540	7.68857	Promoter (<=1kb)	11	71019611	71025178	5568	1	67139	ENSMUST00000133413.7	-2	ENSMUSG00000040599	Mis12	MIS12 kinetochore complex component
chr11	72411559	72411559	1	*	control_anno_Bmal1_Chipseq_rep2_sorted_peak_541	7.31855	Promoter (<=1kb)	11	72389164	72411711	22548	2	276829	ENSMUST00000108500.7	152	ENSMUSG00000045667	Smtnl2	smoothelin-like 2
chr11	74597690	74597690	1	*	control_anno_Bmal1_Chipseq_rep2_sorted_peak_542	9.11168	Intron (ENSMUST00000238457.1/380711, intron 1 of 25)	11	74383356	74590186	206831	2	380711	ENSMUST00000102521.8	-7504	ENSMUSG00000038807	Rap1gap2	RAP1 GTPase activating protein 2
chr11	74830584	74830584	1	*	control_anno_Bmal1_Chipseq_rep2_sorted_peak_543	18.0395	Promoter (<=1kb)	11	74830920	74845725	14806	1	17428	ENSMUST00000000291.8	-336	ENSMUSG00000000282	Mnt	max binding protein
chr11	74832252	74832252	1	*	control_anno_Bmal1_Chipseq_rep2_sorted_peak_544	36.1528	Promoter (1-2kb)	11	74830920	74845725	14806	1	17428	ENSMUST00000000291.8	1332	ENSMUSG00000000282	Mnt	max binding protein
chr11	74838639	74838639	1	*	control_anno_Bmal1_Chipseq_rep2_sorted_peak_545	28.3446	Promoter (1-2kb)	11	74837468	74843775	6308	1	17428	ENSMUST00000132150.1	1171	ENSMUSG00000000282	Mnt	max binding protein
chr11	75213651	75213651	1	*	control_anno_Bmal1_Chipseq_rep2_sorted_peak_546	10.2589	Intron (ENSMUST00000102514.3/237847, intron 1 of 1)	11	75193783	75267769	73987	1	237847	ENSMUST00000102514.3	19868	ENSMUSG00000045287	Rtn4rl1	reticulon 4 receptor-like 1
chr11	75461469	75461469	1	*	control_anno_Bmal1_Chipseq_rep2_sorted_peak_547	10.7641	Promoter (<=1kb)	11	75461539	75466676	5138	1	100042498	ENSMUST00000149940.1	-70	ENSMUSG00000085148	Mir22hg	Mir22 host gene (non-protein coding)
chr11	75652201	75652201	1	*	control_anno_Bmal1_Chipseq_rep2_sorted_peak_548	6.5452	Promoter (<=1kb)	11	75652076	75673910	21835	1	17913	ENSMUST00000102504.9	125	ENSMUSG00000017774	Myo1c	myosin IC
chr11	75653855	75653855	1	*	control_anno_Bmal1_Chipseq_rep2_sorted_peak_549	7.09216	Promoter (1-2kb)	11	75652076	75673910	21835	1	17913	ENSMUST00000102504.9	1779	ENSMUSG00000017774	Myo1c	myosin IC
chr11	75678980	75678980	1	*	control_anno_Bmal1_Chipseq_rep2_sorted_peak_550	9.11168	Promoter (<=1kb)	11	75679259	75706065	26807	1	12928	ENSMUST00000017920.13	-279	ENSMUSG00000017776	Crk	v-crk avian sarcoma virus CT10 oncogene homolog
chr11	77766541	77766541	1	*	control_anno_Bmal1_Chipseq_rep2_sorted_peak_551	7.68857	Promoter (<=1kb)	11	77766736	77865980	99245	1	360013	ENSMUST00000108376.8	-195	ENSMUSG00000000631	Myo18a	myosin XVIIIA
chr11	78031971	78031971	1	*	control_anno_Bmal1_Chipseq_rep2_sorted_peak_552	4.3357	Promoter (<=1kb)	11	78032280	78037866	5587	1	70451	ENSMUST00000021187.11	-309	ENSMUSG00000020834	Dhrs13	dehydrogenase/reductase (SDR family) member 13
chr11	78247170	78247170	1	*	control_anno_Bmal1_Chipseq_rep2_sorted_peak_553	4.69513	Promoter (1-2kb)	11	78206746	78245987	39242	2	20926	ENSMUST00000002121.4	-1183	ENSMUSG00000002052	Supt6	SPT6, histone chaperone and transcription elongation factor
chr11	78261734	78261734	1	*	control_anno_Bmal1_Chipseq_rep2_sorted_peak_554	3.48426	Promoter (<=1kb)	11	78261752	78264032	2281	1	72503	ENSMUST00000125459.1	-18	ENSMUSG00000010277	Bltp2	bridge-like lipid transfer protein family member 2
chr11	78364319	78364319	1	*	control_anno_Bmal1_Chipseq_rep2_sorted_peak_555	6.11888	Intron (ENSMUST00000108294.1/15218, intron 6 of 8)	11	78347935	78348998	1064	1	22248	ENSMUST00000125720.1	16384	ENSMUSG00000002058	Unc119	unc-119 lipid binding chaperone
chr11	78536216	78536216	1	*	control_anno_Bmal1_Chipseq_rep2_sorted_peak_556	4.54489	Promoter (<=1kb)	11	78522850	78536271	13422	2	21927	ENSMUST00000017759.8	55	ENSMUSG00000017615	Tnfaip1	tumor necrosis factor, alpha-induced protein 1 (endothelial)
chr11	78550763	78550763	1	*	control_anno_Bmal1_Chipseq_rep2_sorted_peak_557	4.95652	Promoter (<=1kb)	11	78541817	78550777	8961	2	69071	ENSMUST00000103242.4	14	ENSMUSG00000037278	Tmem97	transmembrane protein 97
chr11	79653417	79653417	1	*	control_anno_Bmal1_Chipseq_rep2_sorted_peak_558	4.95652	Intron (ENSMUST00000017783.12/268451, intron 3 of 14)	11	79660562	79683498	22937	1	268451	ENSMUST00000155381.1	-7145	ENSMUSG00000017639	Rab11fip4	RAB11 family interacting protein 4 (class II)
chr11	79654669	79654669	1	*	control_anno_Bmal1_Chipseq_rep2_sorted_peak_559	30.1795	Intron (ENSMUST00000017783.12/268451, intron 3 of 14)	11	79660562	79683498	22937	1	268451	ENSMUST00000155381.1	-5893	ENSMUSG00000017639	Rab11fip4	RAB11 family interacting protein 4 (class II)
chr11	79704296	79704296	1	*	control_anno_Bmal1_Chipseq_rep2_sorted_peak_560	5.06285	Distal Intergenic	11	79711969	79712034	66	1	387188	ENSMUST00000083461.1	-7673	ENSMUSG00000065395	Mir193a	microRNA 193a
chr11	79704865	79704865	1	*	control_anno_Bmal1_Chipseq_rep2_sorted_peak_561	9.9158	Exon (ENSMUST00000137738.1/ENSMUST00000137738.1, exon 2 of 3)	11	79711969	79712034	66	1	387188	ENSMUST00000083461.1	-7104	ENSMUSG00000065395	Mir193a	microRNA 193a
chr11	79711146	79711146	1	*	control_anno_Bmal1_Chipseq_rep2_sorted_peak_562	3.0723	Promoter (<=1kb)	11	79711969	79712034	66	1	387188	ENSMUST00000083461.1	-823	ENSMUSG00000065395	Mir193a	microRNA 193a
chr11	80081189	80081189	1	*	control_anno_Bmal1_Chipseq_rep2_sorted_peak_563	6.08613	Promoter (<=1kb)	11	80046493	80080991	34499	2	54394	ENSMUST00000061283.14	-198	ENSMUSG00000017561	Crlf3	cytokine receptor-like factor 3
chr11	80209370	80209370	1	*	control_anno_Bmal1_Chipseq_rep2_sorted_peak_564	6.08613	Promoter (<=1kb)	11	80209147	80246403	37257	1	59040	ENSMUST00000134148.1	223	ENSMUSG00000017686	Rhot1	ras homolog family member T1
chr11	80476858	80476858	1	*	control_anno_Bmal1_Chipseq_rep2_sorted_peak_565	9.75941	Promoter (<=1kb)	11	80477023	80481184	4162	1	12569	ENSMUST00000053413.11	-165	ENSMUSG00000048895	Cdk5r1	cyclin-dependent kinase 5, regulatory subunit 1 (p35)
chr11	80820352	80820352	1	*	control_anno_Bmal1_Chipseq_rep2_sorted_peak_566	6.48643	Intron (ENSMUST00000040865.8/103743, intron 6 of 6)	11	80810175	80822033	11859	1	103743	ENSMUST00000040865.8	10177	ENSMUSG00000035413	Tmem98	transmembrane protein 98
chr11	83302801	83302801	1	*	control_anno_Bmal1_Chipseq_rep2_sorted_peak_567	6.08613	Promoter (<=1kb)	11	83302774	83403012	100239	1	71770	ENSMUST00000065692.13	27	ENSMUSG00000035152	Ap2b1	adaptor-related protein complex 2, beta 1 subunit
chr11	83882829	83882829	1	*	control_anno_Bmal1_Chipseq_rep2_sorted_peak_568	4.03464	Intron (ENSMUST00000021016.9/21410, intron 5 of 8)	11	83852960	83905819	52860	1	21410	ENSMUST00000108113.2	29869	ENSMUSG00000020679	Hnf1b	HNF1 homeobox B
chr11	84129502	84129502	1	*	control_anno_Bmal1_Chipseq_rep2_sorted_peak_569	5.76554	Promoter (<=1kb)	11	84078920	84129600	50681	2	217031	ENSMUST00000018795.12	98	ENSMUSG00000018651	Tada2a	transcriptional adaptor 2A
chr11	84880094	84880094	1	*	control_anno_Bmal1_Chipseq_rep2_sorted_peak_570	9.1118	Promoter (<=1kb)	11	84880148	84911226	31079	1	66196	ENSMUST00000093969.10	-54	ENSMUSG00000020527	Myo19	myosin XIX
chr11	85374894	85374894	1	*	control_anno_Bmal1_Chipseq_rep2_sorted_peak_571	6.08613	Intron (ENSMUST00000108056.7/192197, intron 6 of 15)	11	85353212	85825350	472139	1	192197	ENSMUST00000092821.9	21682	ENSMUSG00000059439	Bcas3	BCAS3 microtubule associated cell migration factor
chr11	86484451	86484451	1	*	control_anno_Bmal1_Chipseq_rep2_sorted_peak_572	6.58177	Promoter (<=1kb)	11	86484657	86499025	14369	1	76892	ENSMUST00000020827.6	-206	ENSMUSG00000020521	Rnft1	ring finger protein, transmembrane 1
chr11	86587291	86587291	1	*	control_anno_Bmal1_Chipseq_rep2_sorted_peak_573	6.71711	Promoter (<=1kb)	11	86585020	86586994	1975	2	75909	ENSMUST00000145846.1	-297	ENSMUSG00000018171	Vmp1	vacuole membrane protein 1
chr11	86590316	86590316	1	*	control_anno_Bmal1_Chipseq_rep2_sorted_peak_574	4.3357	Intron (ENSMUST00000018315.9/75909, intron 10 of 11)	11	86585020	86586994	1975	2	75909	ENSMUST00000145846.1	-3322	ENSMUSG00000018171	Vmp1	vacuole membrane protein 1
chr11	86739183	86739183	1	*	control_anno_Bmal1_Chipseq_rep2_sorted_peak_575	3.40899	Intron (ENSMUST00000103186.10/67300, intron 1 of 31)	11	86723278	86726483	3206	2	67300	ENSMUST00000141152.1	-12700	ENSMUSG00000047126	Cltc	clathrin, heavy polypeptide (Hc)
chr11	86757928	86757928	1	*	control_anno_Bmal1_Chipseq_rep2_sorted_peak_576	3.46254	Promoter (<=1kb)	11	86694351	86757565	63215	2	67300	ENSMUST00000103186.10	-363	ENSMUSG00000047126	Cltc	clathrin, heavy polypeptide (Hc)
chr11	86760383	86760383	1	*	control_anno_Bmal1_Chipseq_rep2_sorted_peak_577	4.69513	Promoter (2-3kb)	11	86694351	86757565	63215	2	67300	ENSMUST00000103186.10	-2818	ENSMUSG00000047126	Cltc	clathrin, heavy polypeptide (Hc)
chr11	87108973	87108973	1	*	control_anno_Bmal1_Chipseq_rep2_sorted_peak_578	8.40917	Promoter (<=1kb)	11	87109234	87124635	15402	1	66140	ENSMUST00000020794.5	-261	ENSMUSG00000020492	Ska2	spindle and kinetochore associated complex subunit 2
chr11	87127089	87127089	1	*	control_anno_Bmal1_Chipseq_rep2_sorted_peak_579	9.03992	Promoter (<=1kb)	11	87127077	87220683	93607	1	68729	ENSMUST00000041282.12	12	ENSMUSG00000018548	Trim37	tripartite motif-containing 37
chr11	87423205	87423205	1	*	control_anno_Bmal1_Chipseq_rep2_sorted_peak_580	5.97877	Intron (ENSMUST00000060835.11/83560, intron 1 of 30)	11	87427591	87484766	57176	1	83560	ENSMUST00000156483.1	-4386	ENSMUSG00000010342	Tex14	testis expressed gene 14
chr11	87426651	87426651	1	*	control_anno_Bmal1_Chipseq_rep2_sorted_peak_581	5.51678	Promoter (<=1kb)	11	87427591	87484766	57176	1	83560	ENSMUST00000156483.1	-940	ENSMUSG00000010342	Tex14	testis expressed gene 14
chr11	87443114	87443114	1	*	control_anno_Bmal1_Chipseq_rep2_sorted_peak_582	8.9833	Intron (ENSMUST00000060835.11/83560, intron 2 of 30)	11	87427591	87484766	57176	1	83560	ENSMUST00000156483.1	15523	ENSMUSG00000010342	Tex14	testis expressed gene 14
chr11	87448570	87448570	1	*	control_anno_Bmal1_Chipseq_rep2_sorted_peak_583	9.68313	Intron (ENSMUST00000060835.11/83560, intron 2 of 30)	11	87427591	87484766	57176	1	83560	ENSMUST00000156483.1	20979	ENSMUSG00000010342	Tex14	testis expressed gene 14
chr11	87462228	87462228	1	*	control_anno_Bmal1_Chipseq_rep2_sorted_peak_584	17.767	Intron (ENSMUST00000060835.11/83560, intron 2 of 30)	11	87427591	87484766	57176	1	83560	ENSMUST00000156483.1	34637	ENSMUSG00000010342	Tex14	testis expressed gene 14
chr11	87471262	87471262	1	*	control_anno_Bmal1_Chipseq_rep2_sorted_peak_585	20.7005	Intron (ENSMUST00000060835.11/83560, intron 2 of 30)	11	87427591	87484766	57176	1	83560	ENSMUST00000156483.1	43671	ENSMUSG00000010342	Tex14	testis expressed gene 14
chr11	87592087	87592087	1	*	control_anno_Bmal1_Chipseq_rep2_sorted_peak_586	8.85422	Promoter (<=1kb)	11	87592162	87616302	24141	1	170749	ENSMUST00000103179.9	-75	ENSMUSG00000018401	Mtmr4	myotubularin related protein 4
chr11	87680933	87680933	1	*	control_anno_Bmal1_Chipseq_rep2_sorted_peak_587	13.3252	Intron (ENSMUST00000134684.7/207742, intron 1 of 5)	11	87664549	87734540	69992	1	207742	ENSMUST00000121782.8	16384	ENSMUSG00000034177	Rnf43	ring finger protein 43
chr11	87683225	87683225	1	*	control_anno_Bmal1_Chipseq_rep2_sorted_peak_588	4.69513	Intron (ENSMUST00000134684.7/207742, intron 1 of 5)	11	87699897	87735539	35643	1	207742	ENSMUST00000040089.4	-16672	ENSMUSG00000034177	Rnf43	ring finger protein 43
chr11	87737086	87737086	1	*	control_anno_Bmal1_Chipseq_rep2_sorted_peak_589	6.1217	Promoter (<=1kb)	11	87737552	87743617	6066	1	20922	ENSMUST00000093955.11	-466	ENSMUSG00000020485	Supt4a	SPT4A, DSIF elongation factor subunit
chr11	88864385	88864385	1	*	control_anno_Bmal1_Chipseq_rep2_sorted_peak_590	7.87071	Promoter (<=1kb)	11	88830792	88864586	33795	2	11640	ENSMUST00000018572.10	201	ENSMUSG00000018428	Akap1	A kinase (PRKA) anchor protein 1
chr11	90418160	90418160	1	*	control_anno_Bmal1_Chipseq_rep2_sorted_peak_591	4.03464	Distal Intergenic	11	90336536	90390895	54360	2	217082	ENSMUST00000004051.7	-27265	ENSMUSG00000003949	Hlf	hepatic leukemia factor
chr11	93885296	93885296	1	*	control_anno_Bmal1_Chipseq_rep2_sorted_peak_592	5.06285	Promoter (<=1kb)	11	93859243	93885766	26524	2	217109	ENSMUST00000066888.9	470	ENSMUSG00000054079	Utp18	UTP18 small subunit processome component
chr11	93955739	93955739	1	*	control_anno_Bmal1_Chipseq_rep2_sorted_peak_593	12.5494	Promoter (<=1kb)	11	93949817	93955783	5967	2	18103	ENSMUST00000072566.4	44	ENSMUSG00000020857	Nme2	NME/NM23 nucleoside diphosphate kinase 2
chr11	94341951	94341951	1	*	control_anno_Bmal1_Chipseq_rep2_sorted_peak_594	8.14509	Downstream (<=300bp)	11	94338290	94340148	1859	1	71452	ENSMUST00000124087.1	3661	ENSMUSG00000020864	Ankrd40	ankyrin repeat domain 40
chr11	94390031	94390031	1	*	control_anno_Bmal1_Chipseq_rep2_sorted_peak_595	4.69513	Promoter (2-3kb)	11	94364855	94392920	28066	2	76408	ENSMUST00000151124.7	2889	ENSMUSG00000020865	Abcc3	ATP-binding cassette, sub-family C (CFTR/MRP), member 3
chr11	94390862	94390862	1	*	control_anno_Bmal1_Chipseq_rep2_sorted_peak_596	5.52457	Promoter (2-3kb)	11	94364855	94392920	28066	2	76408	ENSMUST00000151124.7	2058	ENSMUSG00000020865	Abcc3	ATP-binding cassette, sub-family C (CFTR/MRP), member 3
chr11	94549234	94549234	1	*	control_anno_Bmal1_Chipseq_rep2_sorted_peak_597	30.7322	Promoter (<=1kb)	11	94539798	94549255	9458	2	237926	ENSMUST00000132274.7	21	ENSMUSG00000039096	Rsad1	radical S-adenosyl methionine domain containing 1
chr11	95076840	95076840	1	*	control_anno_Bmal1_Chipseq_rep2_sorted_peak_598	5.06285	Promoter (<=1kb)	11	95044474	95076801	32328	2	16400	ENSMUST00000120375.7	-39	ENSMUSG00000001507	Itga3	integrin alpha 3
chr11	95104145	95104145	1	*	control_anno_Bmal1_Chipseq_rep2_sorted_peak_599	4.54489	Distal Intergenic	11	95120119	95125296	5178	1	13393	ENSMUST00000092768.6	-15974	ENSMUSG00000001510	Dlx3	distal-less homeobox 3
chr11	95109175	95109175	1	*	control_anno_Bmal1_Chipseq_rep2_sorted_peak_600	6.08613	Distal Intergenic	11	95120119	95125296	5178	1	13393	ENSMUST00000092768.6	-10944	ENSMUSG00000001510	Dlx3	distal-less homeobox 3
chr11	95309586	95309586	1	*	control_anno_Bmal1_Chipseq_rep2_sorted_peak_601	7.68857	Promoter (<=1kb)	11	95274259	95309602	35344	2	217127	ENSMUST00000072621.11	16	ENSMUSG00000038909	Kat7	K(lysine) acetyltransferase 7
chr11	95666667	95666667	1	*	control_anno_Bmal1_Chipseq_rep2_sorted_peak_602	5.06285	Promoter (<=1kb)	11	95666957	95680773	13817	1	18673	ENSMUST00000125172.7	-290	ENSMUSG00000038845	Phb	prohibitin
chr11	95824265	95824265	1	*	control_anno_Bmal1_Chipseq_rep2_sorted_peak_603	12.6417	Promoter (<=1kb)	11	95824499	95830701	6203	1	237928	ENSMUST00000150134.1	-234	ENSMUSG00000050860	Phospho1	phosphatase, orphan 1
chr11	95859048	95859048	1	*	control_anno_Bmal1_Chipseq_rep2_sorted_peak_604	6.92579	Promoter (<=1kb)	11	95858865	95861044	2180	1	73906	ENSMUST00000146868.1	183	ENSMUSG00000086015	4833417C18Rik	RIKEN cDNA 4833417C18 gene
chr11	96136062	96136062	1	*	control_anno_Bmal1_Chipseq_rep2_sorted_peak_605	4.03464	Promoter (1-2kb)	11	96134219	96165451	31233	1	237930	ENSMUST00000107680.1	1843	ENSMUSG00000038756	Ttll6	tubulin tyrosine ligase-like family, member 6
chr11	96260428	96260428	1	*	control_anno_Bmal1_Chipseq_rep2_sorted_peak_606	6.30085	Promoter (1-2kb)	11	96261610	96264868	3259	1	193022	ENSMUST00000143887.1	-1182	NA	Gm53	predicted gene 53
chr11	96929330	96929330	1	*	control_anno_Bmal1_Chipseq_rep2_sorted_peak_607	11.4454	Promoter (<=1kb)	11	96929324	96937830	8507	1	217138	ENSMUST00000107636.3	6	ENSMUSG00000047040	Prr15l	proline rich 15-like
chr11	96943913	96943913	1	*	control_anno_Bmal1_Chipseq_rep2_sorted_peak_608	22.0746	Promoter (<=1kb)	11	96939503	96943958	4456	2	103711	ENSMUST00000107629.1	45	ENSMUSG00000018659	Pnpo	pyridoxine 5'-phosphate oxidase
chr11	97188230	97188230	1	*	control_anno_Bmal1_Chipseq_rep2_sorted_peak_609	10.1824	Promoter (<=1kb)	11	97159714	97187881	28168	2	16211	ENSMUST00000001479.4	-349	ENSMUSG00000001440	Kpnb1	karyopherin (importin) beta 1
chr11	97207323	97207323	1	*	control_anno_Bmal1_Chipseq_rep2_sorted_peak_610	7.8921	Intron (ENSMUST00000167806.7/19155, intron 17 of 17)	11	97206908	97212462	5555	2	19155	ENSMUST00000107608.2	5139	ENSMUSG00000001441	Npepps	aminopeptidase puromycin sensitive
chr11	97315982	97315982	1	*	control_anno_Bmal1_Chipseq_rep2_sorted_peak_611	8.37884	Promoter (<=1kb)	11	97315908	97321725	5818	1	67036	ENSMUST00000132168.1	74	ENSMUSG00000018882	Mrpl45	mitochondrial ribosomal protein L45
chr11	97450054	97450054	1	*	control_anno_Bmal1_Chipseq_rep2_sorted_peak_612	3.9769	Promoter (<=1kb)	11	97450160	97502400	52241	1	58996	ENSMUST00000107601.7	-106	ENSMUSG00000049807	Arhgap23	Rho GTPase activating protein 23
chr11	97629629	97629629	1	*	control_anno_Bmal1_Chipseq_rep2_sorted_peak_613	7.52198	Promoter (<=1kb)	11	97627389	97629702	2314	2	103551	ENSMUST00000052281.5	73	ENSMUSG00000043439	Epop	elongin BC and polycomb repressive complex 2 associated protein
chr11	97745025	97745025	1	*	control_anno_Bmal1_Chipseq_rep2_sorted_peak_614	11.2799	Promoter (<=1kb)	11	97744897	97745035	139	1	102466256	ENSMUST00000184148.1	128	ENSMUSG00000098919	Mir8102	microRNA 8102
chr11	97813226	97813226	1	*	control_anno_Bmal1_Chipseq_rep2_sorted_peak_615	5.06285	Promoter (2-3kb)	11	97815248	97824949	9702	1	16796	ENSMUST00000155762.2	-2022	ENSMUSG00000038366	Lasp1	LIM and SH3 protein 1
chr11	97884358	97884358	1	*	control_anno_Bmal1_Chipseq_rep2_sorted_peak_616	18.812	Promoter (<=1kb)	11	97853826	97884154	30329	2	72973	ENSMUST00000093939.3	-204	ENSMUSG00000070336	Fbxo47	F-box protein 47
chr11	98352625	98352625	1	*	control_anno_Bmal1_Chipseq_rep2_sorted_peak_617	20.2768	Promoter (1-2kb)	11	98351489	98357286	5798	1	19049	ENSMUST00000133700.7	1136	ENSMUSG00000061718	Ppp1r1b	protein phosphatase 1, regulatory inhibitor subunit 1B
chr11	98353862	98353862	1	*	control_anno_Bmal1_Chipseq_rep2_sorted_peak_618	8.50999	Promoter (<=1kb)	11	98354596	98357103	2508	1	19049	ENSMUST00000152525.1	-734	ENSMUSG00000061718	Ppp1r1b	protein phosphatase 1, regulatory inhibitor subunit 1B
chr11	98709500	98709500	1	*	control_anno_Bmal1_Chipseq_rep2_sorted_peak_619	9.75887	Promoter (1-2kb)	11	98707266	98708003	738	2	23989	ENSMUST00000139849.1	-1497	ENSMUSG00000017210	Med24	mediator complex subunit 24
chr11	98740683	98740683	1	*	control_anno_Bmal1_Chipseq_rep2_sorted_peak_620	15.5439	Promoter (<=1kb)	11	98740638	98753379	12742	1	21833	ENSMUST00000142944.7	45	ENSMUSG00000058756	Thra	thyroid hormone receptor alpha
chr11	98741815	98741815	1	*	control_anno_Bmal1_Chipseq_rep2_sorted_peak_621	3.40899	Promoter (<=1kb)	11	98741811	98769006	27196	1	21833	ENSMUST00000064187.11	4	ENSMUSG00000058756	Thra	thyroid hormone receptor alpha
chr11	98747384	98747384	1	*	control_anno_Bmal1_Chipseq_rep2_sorted_peak_622	13.6555	Intron (ENSMUST00000142944.7/21833, intron 2 of 3)	11	98744233	98753777	9545	1	21833	ENSMUST00000150693.1	3151	ENSMUSG00000058756	Thra	thyroid hormone receptor alpha
chr11	98750769	98750769	1	*	control_anno_Bmal1_Chipseq_rep2_sorted_peak_623	3.0723	Promoter (2-3kb)	11	98753586	98768403	14818	1	21833	ENSMUST00000124072.1	-2817	ENSMUSG00000058756	Thra	thyroid hormone receptor alpha
chr11	98754391	98754391	1	*	control_anno_Bmal1_Chipseq_rep2_sorted_peak_624	3.40899	Promoter (<=1kb)	11	98753586	98768403	14818	1	21833	ENSMUST00000124072.1	805	ENSMUSG00000058756	Thra	thyroid hormone receptor alpha
chr11	98773979	98773979	1	*	control_anno_Bmal1_Chipseq_rep2_sorted_peak_625	221.804	Promoter (1-2kb)	11	98767932	98775333	7402	2	217166	ENSMUST00000064941.6	1354	ENSMUSG00000020889	Nr1d1	nuclear receptor subfamily 1, group D, member 1
chr11	98783403	98783403	1	*	control_anno_Bmal1_Chipseq_rep2_sorted_peak_626	72.1472	Distal Intergenic	11	98767932	98775333	7402	2	217166	ENSMUST00000064941.6	-8070	ENSMUSG00000020889	Nr1d1	nuclear receptor subfamily 1, group D, member 1
chr11	98786766	98786766	1	*	control_anno_Bmal1_Chipseq_rep2_sorted_peak_627	9.62304	Distal Intergenic	11	98795516	98807859	12344	1	74026	ENSMUST00000037915.8	-8750	ENSMUSG00000052915	Msl1	male specific lethal 1
chr11	98788984	98788984	1	*	control_anno_Bmal1_Chipseq_rep2_sorted_peak_628	2.14726	Distal Intergenic	11	98795516	98807859	12344	1	74026	ENSMUST00000037915.8	-6532	ENSMUSG00000052915	Msl1	male specific lethal 1
chr11	98809900	98809900	1	*	control_anno_Bmal1_Chipseq_rep2_sorted_peak_629	8.40917	Promoter (<=1kb)	11	98809808	98833806	23999	1	192160	ENSMUST00000169695.1	92	ENSMUSG00000078676	Casc3	exon junction complex subunit
chr11	98935130	98935130	1	*	control_anno_Bmal1_Chipseq_rep2_sorted_peak_630	3.0723	Promoter (2-3kb)	11	98937698	98974162	36465	1	19401	ENSMUST00000107475.8	-2568	ENSMUSG00000037992	Rara	retinoic acid receptor, alpha
chr11	98937620	98937620	1	*	control_anno_Bmal1_Chipseq_rep2_sorted_peak_631	8.53028	Promoter (<=1kb)	11	98937698	98974162	36465	1	19401	ENSMUST00000107475.8	-78	ENSMUSG00000037992	Rara	retinoic acid receptor, alpha
chr11	99076937	99076937	1	*	control_anno_Bmal1_Chipseq_rep2_sorted_peak_632	7.5185	Promoter (1-2kb)	11	99070684	99075341	4658	2	217169	ENSMUST00000153351.1	-1596	ENSMUSG00000017607	Tns4	tensin 4
chr11	99089432	99089432	1	*	control_anno_Bmal1_Chipseq_rep2_sorted_peak_633	3.41654	Promoter (<=1kb)	11	99065678	99089306	23629	2	217169	ENSMUST00000017751.2	-126	ENSMUSG00000017607	Tns4	tensin 4
chr11	99106354	99106354	1	*	control_anno_Bmal1_Chipseq_rep2_sorted_peak_634	45.7318	Distal Intergenic	11	99065678	99089306	23629	2	217169	ENSMUST00000017751.2	-17048	ENSMUSG00000017607	Tns4	tensin 4
chr11	99110033	99110033	1	*	control_anno_Bmal1_Chipseq_rep2_sorted_peak_635	5.76869	Distal Intergenic	11	99065678	99089306	23629	2	217169	ENSMUST00000017751.2	-20727	ENSMUSG00000017607	Tns4	tensin 4
chr11	100113507	100113507	1	*	control_anno_Bmal1_Chipseq_rep2_sorted_peak_636	4.03464	Distal Intergenic	11	100117901	100118834	934	2	16663	ENSMUST00000134282.1	5327	ENSMUSG00000044041	Krt13	keratin 13
chr11	100146018	100146018	1	*	control_anno_Bmal1_Chipseq_rep2_sorted_peak_637	2.74205	Promoter (<=1kb)	11	100140810	100146120	5311	2	16669	ENSMUST00000007317.7	102	ENSMUSG00000020911	Krt19	keratin 19
chr11	100395375	100395375	1	*	control_anno_Bmal1_Chipseq_rep2_sorted_peak_638	6.66755	Promoter (2-3kb)	11	100370619	100397749	27131	2	16480	ENSMUST00000001592.14	2374	ENSMUSG00000001552	Jup	junction plakoglobin
chr11	100402743	100402743	1	*	control_anno_Bmal1_Chipseq_rep2_sorted_peak_639	3.80784	Promoter (1-2kb)	11	100401508	100402252	745	1	102635937	ENSMUST00000138915.1	1235	NA	Gm12348	predicted gene 12348
chr11	100626814	100626814	1	*	control_anno_Bmal1_Chipseq_rep2_sorted_peak_640	6.08613	3' UTR	11	100623011	100626117	3107	1	71966	ENSMUST00000142993.1	3803	ENSMUSG00000017837	Nkiras2	NFKB inhibitor interacting Ras-like protein 2
chr11	101277936	101277936	1	*	control_anno_Bmal1_Chipseq_rep2_sorted_peak_641	5.60662	Promoter (1-2kb)	11	101278338	101278943	606	2	52469	ENSMUST00000168089.1	1007	ENSMUSG00000017188	Coa3	cytochrome C oxidase assembly factor 3
chr11	101316096	101316096	1	*	control_anno_Bmal1_Chipseq_rep2_sorted_peak_642	5.4045	Promoter (<=1kb)	11	101316213	101320008	3796	1	19192	ENSMUST00000142640.7	-117	ENSMUSG00000078652	Psme3	proteaseome (prosome, macropain) activator subunit 3 (PA28 gamma, Ki)
chr11	101351720	101351720	1	*	control_anno_Bmal1_Chipseq_rep2_sorted_peak_643	3.40899	Distal Intergenic	11	101367561	101377903	10343	1	14377	ENSMUST00000019469.2	-15841	ENSMUSG00000078650	G6pc	glucose-6-phosphatase, catalytic
chr11	101442202	101442202	1	*	control_anno_Bmal1_Chipseq_rep2_sorted_peak_644	4.50241	Promoter (<=1kb)	11	101442298	101445529	3232	1	19942	ENSMUST00000077856.12	-96	ENSMUSG00000063316	Rpl27	ribosomal protein L27
chr11	101552555	101552555	1	*	control_anno_Bmal1_Chipseq_rep2_sorted_peak_645	5.60662	Promoter (<=1kb)	11	101552654	101581951	29298	1	17966	ENSMUST00000103098.8	-99	ENSMUSG00000017119	Nbr1	NBR1, autophagy cargo receptor
chr11	101658573	101658573	1	*	control_anno_Bmal1_Chipseq_rep2_sorted_peak_646	6.58177	Distal Intergenic	11	101665541	101667832	2292	1	80981	ENSMUST00000039388.2	-6968	ENSMUSG00000034936	Arl4d	ADP-ribosylation factor-like 4D
chr11	101732923	101732923	1	*	control_anno_Bmal1_Chipseq_rep2_sorted_peak_647	3.40899	Promoter (<=1kb)	11	101732919	101735696	2778	1	217207	ENSMUST00000125409.1	4	ENSMUSG00000034931	Dhx8	DEAH (Asp-Glu-Ala-His) box polypeptide 8
chr11	102189574	102189574	1	*	control_anno_Bmal1_Chipseq_rep2_sorted_peak_648	2.18896	Promoter (<=1kb)	11	102189620	102194081	4462	1	68401	ENSMUST00000070334.9	-46	ENSMUSG00000034793	G6pc3	glucose 6 phosphatase, catalytic, 3
chr11	102408630	102408630	1	*	control_anno_Bmal1_Chipseq_rep2_sorted_peak_649	17.3141	Promoter (<=1kb)	11	102404854	102407946	3093	2	68066	ENSMUST00000124755.1	-684	ENSMUSG00000018677	Slc25a39	solute carrier family 25, member 39
chr11	102698020	102698020	1	*	control_anno_Bmal1_Chipseq_rep2_sorted_peak_650	5.52457	Promoter (<=1kb)	11	102684686	102697782	13097	2	52715	ENSMUST00000092569.12	-238	ENSMUSG00000020925	Ccdc43	coiled-coil domain containing 43
chr11	102881165	102881165	1	*	control_anno_Bmal1_Chipseq_rep2_sorted_peak_651	4.69513	Promoter (<=1kb)	11	102881204	102885216	4013	1	73293	ENSMUST00000021307.9	-39	ENSMUSG00000020930	Ccdc103	coiled-coil domain containing 103
chr11	103028587	103028587	1	*	control_anno_Bmal1_Chipseq_rep2_sorted_peak_652	7.09216	Promoter (<=1kb)	11	103028585	103057484	28900	1	18107	ENSMUST00000148795.1	2	ENSMUSG00000020936	Nmt1	N-myristoyltransferase 1
chr11	103267467	103267467	1	*	control_anno_Bmal1_Chipseq_rep2_sorted_peak_653	11.0302	Promoter (<=1kb)	11	103219762	103267472	47711	2	53859	ENSMUST00000021324.2	5	ENSMUSG00000020941	Map3k14	mitogen-activated protein kinase kinase kinase 14
chr11	103382202	103382202	1	*	control_anno_Bmal1_Chipseq_rep2_sorted_peak_654	6.1217	Intron (ENSMUST00000041272.9/353047, intron 5 of 11)	11	103366617	103394768	28152	2	353047	ENSMUST00000184350.1	12566	ENSMUSG00000034247	Plekhm1	pleckstrin homology domain containing, family M (with RUN domain) member 1
chr11	103413060	103413060	1	*	control_anno_Bmal1_Chipseq_rep2_sorted_peak_655	6.66755	Promoter (<=1kb)	11	103364275	103412687	48413	2	353047	ENSMUST00000041272.9	-373	ENSMUSG00000034247	Plekhm1	pleckstrin homology domain containing, family M (with RUN domain) member 1
chr11	103966651	103966651	1	*	control_anno_Bmal1_Chipseq_rep2_sorted_peak_656	2.74205	Promoter (<=1kb)	11	103966739	103985337	18599	1	11841	ENSMUST00000057921.9	-88	ENSMUSG00000062421	Arf2	ADP-ribosylation factor 2
chr11	105125895	105125895	1	*	control_anno_Bmal1_Chipseq_rep2_sorted_peak_657	6.5235	Promoter (<=1kb)	11	105126425	105140394	13970	1	52686	ENSMUST00000021030.7	-530	ENSMUSG00000020691	Mettl2	methyltransferase like 2
chr11	105589477	105589477	1	*	control_anno_Bmal1_Chipseq_rep2_sorted_peak_658	14.147	Promoter (<=1kb)	11	105589986	105776834	186849	1	77097	ENSMUST00000168598.7	-509	ENSMUSG00000053580	Tanc2	tetratricopeptide repeat, ankyrin repeat and coiled-coil containing 2
chr11	106036923	106036923	1	*	control_anno_Bmal1_Chipseq_rep2_sorted_peak_659	4.03464	Promoter (<=1kb)	11	106036900	106048644	11745	1	71833	ENSMUST00000106891.1	23	ENSMUSG00000049354	Dcaf7	DDB1 and CUL4 associated factor 7
chr11	106193425	106193425	1	*	control_anno_Bmal1_Chipseq_rep2_sorted_peak_660	2.61131	Promoter (<=1kb)	11	106163351	106193536	30186	2	72149	ENSMUST00000007444.13	111	ENSMUSG00000069631	Strada	STE20-related kinase adaptor alpha
chr11	106613286	106613286	1	*	control_anno_Bmal1_Chipseq_rep2_sorted_peak_661	4.54489	Promoter (<=1kb)	11	106568098	106613423	45326	2	21763	ENSMUST00000128933.1	137	ENSMUSG00000040548	Tex2	testis expressed gene 2
chr11	106788818	106788818	1	*	control_anno_Bmal1_Chipseq_rep2_sorted_peak_662	4.87258	Promoter (<=1kb)	11	106786071	106788883	2813	2	13207	ENSMUST00000123339.1	65	ENSMUSG00000020719	Ddx5	DEAD box helicase 5
chr11	108365602	108365602	1	*	control_anno_Bmal1_Chipseq_rep2_sorted_peak_663	6.58177	Intron (ENSMUST00000133383.7/11818, intron 1 of 2)	11	108381164	108395850	14687	1	11818	ENSMUST00000146050.1	-15562	ENSMUSG00000000049	Apoh	apolipoprotein H
chr11	108984687	108984687	1	*	control_anno_Bmal1_Chipseq_rep2_sorted_peak_664	3.48426	Distal Intergenic	11	108943621	108950783	7163	1	12006	ENSMUST00000139682.1	41066	ENSMUSG00000000142	Axin2	axin 2
chr11	109350313	109350313	1	*	control_anno_Bmal1_Chipseq_rep2_sorted_peak_665	8.82243	Intron (ENSMUST00000190043.1/67927, intron 1 of 1)	11	109346839	109353651	6813	1	67927	ENSMUST00000190043.1	3474	ENSMUSG00000099630	1700096J18Rik	RIKEN cDNA 1700096J18 gene
chr11	109362743	109362743	1	*	control_anno_Bmal1_Chipseq_rep2_sorted_peak_666	2.74205	Promoter (<=1kb)	11	109362831	109380475	17645	1	14674	ENSMUST00000106702.3	-88	ENSMUSG00000020611	Gna13	guanine nucleotide binding protein, alpha 13
chr11	109425922	109425922	1	*	control_anno_Bmal1_Chipseq_rep2_sorted_peak_667	4.95652	Promoter (<=1kb)	11	109425946	109438148	12203	1	13929	ENSMUST00000092500.10	-24	ENSMUSG00000020610	Amz2	archaelysin family metallopeptidase 2
chr11	109611714	109611714	1	*	control_anno_Bmal1_Chipseq_rep2_sorted_peak_668	7.68857	Promoter (<=1kb)	11	109582072	109611432	29361	2	52639	ENSMUST00000106689.1	-282	ENSMUSG00000041895	Wipi1	WD repeat domain, phosphoinositide interacting 1
chr11	113103456	113103456	1	*	control_anno_Bmal1_Chipseq_rep2_sorted_peak_669	30.0735	Intron (ENSMUST00000136438.7/72386, intron 1 of 2)	11	113043895	113173077	129183	2	72386	ENSMUST00000136438.7	69621	ENSMUSG00000087259	2610035D17Rik	RIKEN cDNA 2610035D17 gene
chr11	113208871	113208871	1	*	control_anno_Bmal1_Chipseq_rep2_sorted_peak_670	5.06285	Promoter (<=1kb)	11	113203315	113209669	6355	2	319871	ENSMUST00000130373.1	798	ENSMUSG00000085421	4732490B19Rik	RIKEN cDNA 4732490B19 gene
chr11	113259691	113259691	1	*	control_anno_Bmal1_Chipseq_rep2_sorted_peak_671	4.03464	Intron (ENSMUST00000071539.9/69806, intron 7 of 9)	11	113203315	113209669	6355	2	319871	ENSMUST00000130373.1	-50022	ENSMUSG00000085421	4732490B19Rik	RIKEN cDNA 4732490B19 gene
chr11	113537238	113537238	1	*	control_anno_Bmal1_Chipseq_rep2_sorted_peak_672	3.46254	Intron (ENSMUST00000071539.9/69806, intron 3 of 9)	11	113244853	113565756	320904	2	69806	ENSMUST00000071539.9	28518	ENSMUSG00000041654	Slc39a11	solute carrier family 39 (metal ion transporter), member 11
chr11	113631810	113631810	1	*	control_anno_Bmal1_Chipseq_rep2_sorted_peak_673	2.18896	Intron (ENSMUST00000125890.7/69806, intron 1 of 5)	11	113624257	113625636	1380	1	20606	ENSMUST00000067591.2	7553	ENSMUSG00000047904	Sstr2	somatostatin receptor 2
chr11	113734064	113734064	1	*	control_anno_Bmal1_Chipseq_rep2_sorted_peak_674	5.19474	Intron (ENSMUST00000106616.1/56699, intron 1 of 1)	11	113728983	113739322	10340	2	56699	ENSMUST00000131488.1	5258	ENSMUSG00000041598	Cdc42ep4	CDC42 effector protein (Rho GTPase binding) 4
chr11	113751576	113751576	1	*	control_anno_Bmal1_Chipseq_rep2_sorted_peak_675	7.31855	Promoter (<=1kb)	11	113726850	113751318	24469	2	56699	ENSMUST00000106616.1	-258	ENSMUSG00000041598	Cdc42ep4	CDC42 effector protein (Rho GTPase binding) 4
chr11	113817179	113817179	1	*	control_anno_Bmal1_Chipseq_rep2_sorted_peak_676	6.08613	Intron (ENSMUST00000041627.13/237979, intron 36 of 44)	11	113793839	113810423	16585	2	237979	ENSMUST00000156955.1	-6756	ENSMUSG00000041592	Sdk2	sidekick cell adhesion molecule 2
chr11	114675456	114675456	1	*	control_anno_Bmal1_Chipseq_rep2_sorted_peak_677	3.0723	Promoter (<=1kb)	11	114675431	114720977	45547	1	117160	ENSMUST00000045779.5	25	ENSMUSG00000034714	Ttyh2	tweety family member 2
chr11	115163137	115163137	1	*	control_anno_Bmal1_Chipseq_rep2_sorted_peak_678	7.77453	Promoter (<=1kb)	11	115163341	115181181	17841	1	26941	ENSMUST00000021077.3	-204	ENSMUSG00000020733	Nherf1	NHERF family PDZ scaffold protein 1
chr11	115277135	115277135	1	*	control_anno_Bmal1_Chipseq_rep2_sorted_peak_679	5.19474	Promoter (<=1kb)	11	115268024	115277050	9027	2	14149	ENSMUST00000021078.2	-85	ENSMUSG00000018861	Fdxr	ferredoxin reductase
chr11	115450190	115450190	1	*	control_anno_Bmal1_Chipseq_rep2_sorted_peak_680	3.40899	Promoter (2-3kb)	11	115447961	115448060	100	2	100628623	ENSMUST00000175355.1	-2130	ENSMUSG00000093096	Mir3968	microRNA 3968
chr11	115765379	115765379	1	*	control_anno_Bmal1_Chipseq_rep2_sorted_peak_681	9.9158	Promoter (<=1kb)	11	115765433	115799366	33934	1	71947	ENSMUST00000093912.10	-54	ENSMUSG00000020747	Tmem94	transmembrane protein 94
chr11	115814534	115814534	1	*	control_anno_Bmal1_Chipseq_rep2_sorted_peak_682	6.61893	Promoter (<=1kb)	11	115814724	115823094	8371	1	76265	ENSMUST00000021134.9	-190	ENSMUSG00000020781	Tsen54	tRNA splicing endonuclease subunit 54
chr11	115912053	115912053	1	*	control_anno_Bmal1_Chipseq_rep2_sorted_peak_683	4.95652	Promoter (<=1kb)	11	115912017	115913920	1904	1	68528	ENSMUST00000132961.1	36	ENSMUSG00000075420	Smim6	small integral membrane protein 6
chr11	115970775	115970775	1	*	control_anno_Bmal1_Chipseq_rep2_sorted_peak_684	3.0723	Distal Intergenic	11	115974709	116008412	33704	1	192897	ENSMUST00000021107.13	-3934	ENSMUSG00000020758	Itgb4	integrin beta 4
chr11	115971293	115971293	1	*	control_anno_Bmal1_Chipseq_rep2_sorted_peak_685	5.06285	Distal Intergenic	11	115974709	116008412	33704	1	192897	ENSMUST00000021107.13	-3416	ENSMUSG00000020758	Itgb4	integrin beta 4
chr11	115974769	115974769	1	*	control_anno_Bmal1_Chipseq_rep2_sorted_peak_686	8.50999	Promoter (<=1kb)	11	115974725	116008411	33687	1	192897	ENSMUST00000169928.7	44	ENSMUSG00000020758	Itgb4	integrin beta 4
chr11	116087141	116087141	1	*	control_anno_Bmal1_Chipseq_rep2_sorted_peak_687	8.82243	Promoter (<=1kb)	11	116081829	116086995	5167	2	22378	ENSMUST00000146339.1	-146	ENSMUSG00000034341	Wbp2	WW domain binding protein 2
chr11	116168094	116168094	1	*	control_anno_Bmal1_Chipseq_rep2_sorted_peak_688	3.10083	Promoter (<=1kb)	11	116164680	116168148	3469	2	217335	ENSMUST00000139020.1	54	ENSMUSG00000020776	Fbf1	Fas (TNFRSF6) binding factor 1
chr11	116199084	116199084	1	*	control_anno_Bmal1_Chipseq_rep2_sorted_peak_689	7.50404	Promoter (<=1kb)	11	116171888	116199045	27158	2	11430	ENSMUST00000066587.11	-39	ENSMUSG00000020777	Acox1	acyl-Coenzyme A oxidase 1, palmitoyl
chr11	116522290	116522290	1	*	control_anno_Bmal1_Chipseq_rep2_sorted_peak_690	14.147	Distal Intergenic	11	116530925	116536657	5733	1	20698	ENSMUST00000106388.8	-8635	ENSMUSG00000061878	Sphk1	sphingosine kinase 1
chr11	116853225	116853225	1	*	control_anno_Bmal1_Chipseq_rep2_sorted_peak_691	6.45506	Promoter (<=1kb)	11	116853295	116859113	5819	1	69900	ENSMUST00000125920.1	-70	ENSMUSG00000020818	Mfsd11	major facilitator superfamily domain containing 11
chr11	117091955	117091955	1	*	control_anno_Bmal1_Chipseq_rep2_sorted_peak_692	4.69513	Distal Intergenic	11	117077348	117077457	110	1	102465258	ENSMUST00000196236.1	14607	ENSMUSG00000104740	Mir6516	microRNA 6516
chr11	117315171	117315171	1	*	control_anno_Bmal1_Chipseq_rep2_sorted_peak_693	5.82678	Intron (ENSMUST00000093907.10/53860, intron 3 of 11)	11	117308154	117352212	44059	1	53860	ENSMUST00000153668.7	7017	ENSMUSG00000059248	Septin9	septin 9
chr11	117654364	117654364	1	*	control_anno_Bmal1_Chipseq_rep2_sorted_peak_694	8.0849	Promoter (<=1kb)	11	117654289	117763437	109149	1	217351	ENSMUST00000026658.12	75	ENSMUSG00000025571	Tnrc6c	trinucleotide repeat containing 6C
chr11	117780916	117780916	1	*	control_anno_Bmal1_Chipseq_rep2_sorted_peak_695	5.76869	Promoter (<=1kb)	11	117778742	117780944	2203	2	217353	ENSMUST00000136729.7	28	ENSMUSG00000025572	Tmc6	transmembrane channel-like gene family 6
chr11	117932171	117932171	1	*	control_anno_Bmal1_Chipseq_rep2_sorted_peak_696	5.76554	Distal Intergenic	11	117966079	117969186	3108	2	12702	ENSMUST00000054002.3	37015	ENSMUSG00000053113	Socs3	suppressor of cytokine signaling 3
chr11	117934142	117934142	1	*	control_anno_Bmal1_Chipseq_rep2_sorted_peak_697	7.09216	Distal Intergenic	11	117966079	117969186	3108	2	12702	ENSMUST00000054002.3	35044	ENSMUSG00000053113	Socs3	suppressor of cytokine signaling 3
chr11	117936354	117936354	1	*	control_anno_Bmal1_Chipseq_rep2_sorted_peak_698	13.4288	Distal Intergenic	11	117966079	117969186	3108	2	12702	ENSMUST00000054002.3	32832	ENSMUSG00000053113	Socs3	suppressor of cytokine signaling 3
chr11	118248741	118248741	1	*	control_anno_Bmal1_Chipseq_rep2_sorted_peak_699	9.86245	Promoter (<=1kb)	11	118164166	118248592	84427	2	19157	ENSMUST00000106305.8	-149	ENSMUSG00000017132	Cyth1	cytohesin 1
chr11	118290300	118290300	1	*	control_anno_Bmal1_Chipseq_rep2_sorted_peak_700	19.4886	Promoter (<=1kb)	11	118259653	118290244	30592	2	72344	ENSMUST00000092382.9	-56	ENSMUSG00000033909	Usp36	ubiquitin specific peptidase 36
chr11	118360961	118360961	1	*	control_anno_Bmal1_Chipseq_rep2_sorted_peak_701	9.03992	Distal Intergenic	11	118303701	118355740	52040	2	21858	ENSMUST00000155707.2	-5221	ENSMUSG00000017466	Timp2	tissue inhibitor of metalloproteinase 2
chr11	118363221	118363221	1	*	control_anno_Bmal1_Chipseq_rep2_sorted_peak_702	5.06285	Distal Intergenic	11	118303701	118355740	52040	2	21858	ENSMUST00000155707.2	-7481	ENSMUSG00000017466	Timp2	tissue inhibitor of metalloproteinase 2
chr11	118476990	118476990	1	*	control_anno_Bmal1_Chipseq_rep2_sorted_peak_703	9.33141	Promoter (<=1kb)	11	118476983	118489209	12227	1	217364	ENSMUST00000139917.8	7	ENSMUSG00000033857	Engase	endo-beta-N-acetylglucosaminidase
chr11	119086499	119086499	1	*	control_anno_Bmal1_Chipseq_rep2_sorted_peak_704	5.76554	Promoter (<=1kb)	11	119081373	119086221	4849	2	12418	ENSMUST00000145058.1	-278	ENSMUSG00000039989	Cbx4	chromobox 4
chr11	119126587	119126587	1	*	control_anno_Bmal1_Chipseq_rep2_sorted_peak_705	6.1217	Intron (ENSMUST00000144096.1/ENSMUST00000144096.1, intron 2 of 5)	11	119154076	119154137	62	2	102465563	ENSMUST00000183965.1	27550	ENSMUSG00000098704	Mir6934	microRNA 6934
chr11	119355716	119355716	1	*	control_anno_Bmal1_Chipseq_rep2_sorted_peak_706	7.04548	Promoter (<=1kb)	11	119355593	119370963	15371	1	268512	ENSMUST00000147366.1	123	ENSMUSG00000039908	Slc26a11	solute carrier family 26, member 11
chr11	120098723	120098723	1	*	control_anno_Bmal1_Chipseq_rep2_sorted_peak_707	4.03464	Promoter (<=1kb)	11	120090531	120098731	8201	2	78777	ENSMUST00000026442.10	8	ENSMUSG00000025377	Tepsin	TEPSIN, adaptor related protein complex 4 accessory protein
chr11	120189959	120189959	1	*	control_anno_Bmal1_Chipseq_rep2_sorted_peak_708	3.0723	Promoter (<=1kb)	11	120187707	120189852	2146	2	100042332	ENSMUST00000145437.1	-107	ENSMUSG00000075389	Reno1	regulator of early neurogenesis 1
chr11	120262554	120262554	1	*	control_anno_Bmal1_Chipseq_rep2_sorted_peak_709	9.03992	Intron (ENSMUST00000122148.7/268515, intron 3 of 27)	11	120236699	120292282	55584	1	268515	ENSMUST00000118987.1	25855	ENSMUSG00000039741	Bahcc1	BAH domain and coiled-coil containing 1
chr11	120311135	120311135	1	*	control_anno_Bmal1_Chipseq_rep2_sorted_peak_710	3.0723	Distal Intergenic	11	120346382	120346977	596	2	11465	ENSMUST00000089616.5	35842	ENSMUSG00000062825	Actg1	actin, gamma, cytoplasmic 1
chr11	120340316	120340316	1	*	control_anno_Bmal1_Chipseq_rep2_sorted_peak_711	13.1007	Distal Intergenic	11	120346382	120346977	596	2	11465	ENSMUST00000089616.5	6661	ENSMUSG00000062825	Actg1	actin, gamma, cytoplasmic 1
chr11	120539440	120539440	1	*	control_anno_Bmal1_Chipseq_rep2_sorted_peak_712	5.06285	Distal Intergenic	11	120534680	120536709	2030	1	14527	ENSMUST00000143063.1	4760	ENSMUSG00000025127	Gcgr	glucagon receptor
chr11	120573162	120573162	1	*	control_anno_Bmal1_Chipseq_rep2_sorted_peak_713	13.1496	Promoter (<=1kb)	11	120560298	120573253	12956	2	18453	ENSMUST00000026122.10	91	ENSMUSG00000025130	P4hb	prolyl 4-hydroxylase, beta polypeptide
chr11	120643593	120643593	1	*	control_anno_Bmal1_Chipseq_rep2_sorted_peak_714	3.40899	Promoter (<=1kb)	11	120641224	120643643	2420	2	209027	ENSMUST00000141254.7	50	ENSMUSG00000025140	Pycr1	pyrroline-5-carboxylate reductase 1
chr11	120721909	120721909	1	*	control_anno_Bmal1_Chipseq_rep2_sorted_peak_715	5.76554	Promoter (<=1kb)	11	120722014	120723565	1552	1	170758	ENSMUST00000134322.1	-105	ENSMUSG00000018012	Rac3	Rac family small GTPase 3
chr11	120744391	120744391	1	*	control_anno_Bmal1_Chipseq_rep2_sorted_peak_716	3.0723	Distal Intergenic	11	120729489	120732114	2626	2	12409	ENSMUST00000026148.8	-12277	ENSMUSG00000025150	Cbr2	carbonyl reductase 2
chr11	120748122	120748122	1	*	control_anno_Bmal1_Chipseq_rep2_sorted_peak_717	7.04548	Distal Intergenic	11	120729489	120732114	2626	2	12409	ENSMUST00000026148.8	-16008	ENSMUSG00000025150	Cbr2	carbonyl reductase 2
chr11	120824457	120824457	1	*	control_anno_Bmal1_Chipseq_rep2_sorted_peak_718	14.7339	Promoter (<=1kb)	11	120805846	120824547	18702	2	14104	ENSMUST00000055655.8	90	ENSMUSG00000025153	Fasn	fatty acid synthase
chr11	121204430	121204430	1	*	control_anno_Bmal1_Chipseq_rep2_sorted_peak_719	5.71692	Promoter (<=1kb)	11	121204433	121222655	18223	1	238023	ENSMUST00000038831.14	-3	ENSMUSG00000039307	Hexdc	hexosaminidase (glycosyl hydrolase family 20, catalytic domain) containing
chr11	121236940	121236940	1	*	control_anno_Bmal1_Chipseq_rep2_sorted_peak_720	15.5352	Promoter (<=1kb)	11	121237253	121255856	18604	1	67608	ENSMUST00000103015.3	-313	ENSMUSG00000000056	Narf	nuclear prelamin A recognition factor
chr11	121421555	121421555	1	*	control_anno_Bmal1_Chipseq_rep2_sorted_peak_721	7.31855	Promoter (<=1kb)	11	121421401	121431288	9888	1	238024	ENSMUST00000038096.7	154	ENSMUSG00000039253	Fn3krp	fructosamine 3 kinase related protein
chr11	121626995	121626995	1	*	control_anno_Bmal1_Chipseq_rep2_sorted_peak_722	4.03464	Intron (ENSMUST00000067399.13/210004, intron 8 of 12)	11	121601705	121617163	15459	1	108903	ENSMUST00000151666.1	25290	ENSMUSG00000039230	Tbcd	tubulin-specific chaperone d
chr11	121741480	121741480	1	*	control_anno_Bmal1_Chipseq_rep2_sorted_peak_723	8.41829	Distal Intergenic	11	121702763	121715829	13067	1	210029	ENSMUST00000125580.1	38717	ENSMUSG00000039208	Metrnl	meteorin, glial cell differentiation regulator-like
chr12	3235511	3235511	1	*	control_anno_Bmal1_Chipseq_rep2_sorted_peak_724	11.0302	Promoter (<=1kb)	12	3235504	3241410	5907	1	74173	ENSMUST00000178074.7	7	NA	Rab10os	RAB10, member RAS oncogene family, opposite strand
chr12	3427656	3427656	1	*	control_anno_Bmal1_Chipseq_rep2_sorted_peak_725	4.54489	Promoter (<=1kb)	12	3403878	3427011	23134	2	100043040	ENSMUST00000168012.2	-645	ENSMUSG00000071456	1110002L01Rik	RIKEN cDNA 1110002L01 gene
chr12	4907461	4907461	1	*	control_anno_Bmal1_Chipseq_rep2_sorted_peak_726	6.58177	Promoter (<=1kb)	12	4880390	4907439	27050	2	217379	ENSMUST00000141360.1	-22	ENSMUSG00000020634	Ubxn2a	UBX domain protein 2A
chr12	5213758	5213758	1	*	control_anno_Bmal1_Chipseq_rep2_sorted_peak_727	63.1602	Intron (ENSMUST00000020958.8/208439, intron 2 of 13)	12	5080970	5291381	210412	2	208439	ENSMUST00000218384.1	77623	ENSMUSG00000020627	Klhl29	kelch-like 29
chr12	8511644	8511644	1	*	control_anno_Bmal1_Chipseq_rep2_sorted_peak_728	2.18896	Intron (ENSMUST00000219595.1/ENSMUST00000219595.1, intron 1 of 2)	12	8497661	8500009	2349	2	11852	ENSMUST00000067384.5	-11635	ENSMUSG00000054364	Rhob	ras homolog family member B
chr12	8811570	8811570	1	*	control_anno_Bmal1_Chipseq_rep2_sorted_peak_729	2.74205	Distal Intergenic	12	8771803	8790448	18646	1	20969	ENSMUST00000160348.1	39767	ENSMUSG00000020592	Sdc1	syndecan 1
chr12	8921845	8921845	1	*	control_anno_Bmal1_Chipseq_rep2_sorted_peak_730	16.5279	Promoter (<=1kb)	12	8921664	8938742	17079	1	17775	ENSMUST00000020909.3	181	ENSMUSG00000020585	Laptm4a	lysosomal-associated protein transmembrane 4A
chr12	16779093	16779093	1	*	control_anno_Bmal1_Chipseq_rep2_sorted_peak_731	4.69513	Intron (ENSMUST00000162112.7/268527, intron 1 of 34)	12	16670615	16800684	130070	2	268527	ENSMUST00000162112.7	21591	ENSMUSG00000036523	Greb1	gene regulated by estrogen in breast cancer protein
chr12	16894719	16894719	1	*	control_anno_Bmal1_Chipseq_rep2_sorted_peak_732	2.14726	Promoter (<=1kb)	12	16894895	16987823	92929	1	19878	ENSMUST00000020904.7	-176	ENSMUSG00000020580	Rock2	Rho-associated coiled-coil containing protein kinase 2
chr12	16920500	16920500	1	*	control_anno_Bmal1_Chipseq_rep2_sorted_peak_733	6.08613	Intron (ENSMUST00000020904.7/19878, intron 1 of 32)	12	16927005	16946818	19814	1	19878	ENSMUST00000220542.1	-6505	ENSMUSG00000020580	Rock2	Rho-associated coiled-coil containing protein kinase 2
chr12	17544678	17544678	1	*	control_anno_Bmal1_Chipseq_rep2_sorted_peak_734	3.46254	Promoter (<=1kb)	12	17544794	17551084	6291	1	18263	ENSMUST00000171737.2	-116	ENSMUSG00000011179	Odc1	ornithine decarboxylase, structural 1
chr12	17690570	17690570	1	*	control_anno_Bmal1_Chipseq_rep2_sorted_peak_735	15.8431	Promoter (<=1kb)	12	17690856	17791933	101078	1	53602	ENSMUST00000071858.4	-286	ENSMUSG00000071379	Hpcal1	hippocalcin-like 1
chr12	17773867	17773867	1	*	control_anno_Bmal1_Chipseq_rep2_sorted_peak_736	10.6062	Intron (ENSMUST00000071858.4/53602, intron 1 of 3)	12	17728226	17791126	62901	1	53602	ENSMUST00000222944.1	45641	ENSMUSG00000071379	Hpcal1	hippocalcin-like 1
chr12	24593301	24593301	1	*	control_anno_Bmal1_Chipseq_rep2_sorted_peak_737	6.08613	Intron (ENSMUST00000085553.12/195733, intron 8 of 15)	12	24580749	24617391	36643	1	195733	ENSMUST00000020985.8	12552	ENSMUSG00000020656	Grhl1	grainyhead like transcription factor 1
chr12	24651584	24651584	1	*	control_anno_Bmal1_Chipseq_rep2_sorted_peak_738	24.8213	Promoter (<=1kb)	12	24651274	24662789	11516	1	194655	ENSMUST00000020982.6	310	ENSMUSG00000020653	Klf11	Kruppel-like factor 11
chr12	24724336	24724336	1	*	control_anno_Bmal1_Chipseq_rep2_sorted_peak_739	5.06285	Distal Intergenic	12	24709029	24713341	4313	1	20135	ENSMUST00000154588.1	15307	ENSMUSG00000020649	Rrm2	ribonucleotide reductase M2
chr12	24891203	24891203	1	*	control_anno_Bmal1_Chipseq_rep2_sorted_peak_740	4.69513	Intron (ENSMUST00000222198.1/67216, intron 3 of 4)	12	24831631	24960286	128656	1	67216	ENSMUST00000222994.1	59572	ENSMUSG00000020646	Mboat2	membrane bound O-acyltransferase domain containing 2
chr12	28675385	28675385	1	*	control_anno_Bmal1_Chipseq_rep2_sorted_peak_741	18.3404	Promoter (<=1kb)	12	28675484	28681730	6247	1	104923	ENSMUST00000135772.1	-99	ENSMUSG00000020629	Adi1	acireductone dioxygenase 1
chr12	29291005	29291005	1	*	control_anno_Bmal1_Chipseq_rep2_sorted_peak_742	4.54489	Distal Intergenic	12	29141929	29199768	57840	1	102633526	ENSMUST00000222225.1	149076	ENSMUSG00000113986	Gm31333	predicted gene, 31333
chr12	31252631	31252631	1	*	control_anno_Bmal1_Chipseq_rep2_sorted_peak_743	17.2595	Distal Intergenic	12	31265234	31329493	64260	1	16777	ENSMUST00000169088.7	-12603	ENSMUSG00000002900	Lamb1	laminin B1
chr12	31950505	31950505	1	*	control_anno_Bmal1_Chipseq_rep2_sorted_peak_744	41.0245	Promoter (<=1kb)	12	31926254	31950535	24282	2	73389	ENSMUST00000172314.8	30	ENSMUSG00000002996	Hbp1	high mobility group box transcription factor 1
chr12	32011280	32011280	1	*	control_anno_Bmal1_Chipseq_rep2_sorted_peak_745	8.37884	Intron (ENSMUST00000003079.11/19088, intron 2 of 11)	12	31958480	32060589	102110	2	19088	ENSMUST00000146865.1	49309	ENSMUSG00000002997	Prkar2b	protein kinase, cAMP dependent regulatory, type II beta
chr12	32820173	32820173	1	*	control_anno_Bmal1_Chipseq_rep2_sorted_peak_746	18.7055	Promoter (<=1kb)	12	32820335	32853349	33015	1	59027	ENSMUST00000020886.8	-162	ENSMUSG00000020572	Nampt	nicotinamide phosphoribosyltransferase
chr12	33380293	33380293	1	*	control_anno_Bmal1_Chipseq_rep2_sorted_peak_747	44.255	Intron (ENSMUST00000138617.1/75836, intron 2 of 3)	12	33358243	33394760	36518	2	75836	ENSMUST00000138617.1	14467	ENSMUSG00000085664	Atxn7l1os2	ataxin 7-like 1, opposite strand 2
chr12	34372746	34372746	1	*	control_anno_Bmal1_Chipseq_rep2_sorted_peak_748	2.18896	3' UTR	12	34373827	34437307	63481	2	79221	ENSMUST00000211107.1	64561	ENSMUSG00000004698	Hdac9	histone deacetylase 9
chr12	35534878	35534878	1	*	control_anno_Bmal1_Chipseq_rep2_sorted_peak_749	14.147	Promoter (<=1kb)	12	35497974	35535038	37065	2	11622	ENSMUST00000116436.8	160	ENSMUSG00000019256	Ahr	aryl-hydrocarbon receptor
chr12	35842959	35842959	1	*	control_anno_Bmal1_Chipseq_rep2_sorted_peak_750	13.8567	Distal Intergenic	12	35925620	35949736	24117	1	403205	ENSMUST00000042101.4	-82661	ENSMUSG00000036231	Agr3	anterior gradient 3
chr12	39950451	39950451	1	*	control_anno_Bmal1_Chipseq_rep2_sorted_peak_751	7.31855	Intron (ENSMUST00000222820.1/ENSMUST00000222820.1, intron 1 of 1)	12	40005447	40037367	31921	2	11861	ENSMUST00000144910.1	86916	ENSMUSG00000047446	Arl4a	ADP-ribosylation factor-like 4A
chr12	40037665	40037665	1	*	control_anno_Bmal1_Chipseq_rep2_sorted_peak_752	9.90633	Promoter (<=1kb)	12	40033291	40037429	4139	2	11861	ENSMUST00000146905.1	-236	ENSMUSG00000047446	Arl4a	ADP-ribosylation factor-like 4A
chr12	40223382	40223382	1	*	control_anno_Bmal1_Chipseq_rep2_sorted_peak_753	27.3308	Promoter (<=1kb)	12	40223364	40229184	5821	1	629820	ENSMUST00000170019.1	18	ENSMUSG00000035983	Gm7008	predicted gene 7008
chr12	40244109	40244109	1	*	control_anno_Bmal1_Chipseq_rep2_sorted_peak_754	5.60662	Intron (ENSMUST00000169926.7/15982, intron 2 of 5)	12	40213980	40248079	34100	2	15982	ENSMUST00000169926.7	3970	ENSMUSG00000001627	Ifrd1	interferon-related developmental regulator 1
chr12	40445809	40445809	1	*	control_anno_Bmal1_Chipseq_rep2_sorted_peak_755	7.52198	Promoter (<=1kb)	12	40315046	40445774	130729	2	246196	ENSMUST00000069692.9	-35	ENSMUSG00000055917	Zfp277	zinc finger protein 277
chr12	40888762	40888762	1	*	control_anno_Bmal1_Chipseq_rep2_sorted_peak_756	6.08613	Distal Intergenic	12	40794234	40798082	3849	1	238130	ENSMUST00000220850.1	94528	ENSMUSG00000035954	Dock4	dedicator of cytokinesis 4
chr12	44210071	44210071	1	*	control_anno_Bmal1_Chipseq_rep2_sorted_peak_757	5.19474	Promoter (<=1kb)	12	44208148	44210068	1921	2	27362	ENSMUST00000220421.1	-3	ENSMUSG00000014905	Dnajb9	DnaJ heat shock protein family (Hsp40) member B9
chr12	44268912	44268912	1	*	control_anno_Bmal1_Chipseq_rep2_sorted_peak_758	5.76554	Promoter (<=1kb)	12	44269148	44322532	53385	1	67452	ENSMUST00000043082.15	-236	ENSMUSG00000036257	Pnpla8	patatin-like phospholipase domain containing 8
chr12	52603346	52603346	1	*	control_anno_Bmal1_Chipseq_rep2_sorted_peak_759	5.19474	Promoter (1-2kb)	12	52599981	52602322	2342	2	73278	ENSMUST00000187526.6	-1024	ENSMUSG00000100315	1700031P21Rik	RIKEN cDNA 1700031P21 gene
chr12	54313435	54313435	1	*	control_anno_Bmal1_Chipseq_rep2_sorted_peak_760	5.19474	Distal Intergenic	12	54388042	54391318	3277	2	665239	ENSMUST00000223334.1	77883	NA	Gm7550	predicted gene 7550
chr12	54317193	54317193	1	*	control_anno_Bmal1_Chipseq_rep2_sorted_peak_761	5.71692	Distal Intergenic	12	54388042	54391318	3277	2	665239	ENSMUST00000223334.1	74125	NA	Gm7550	predicted gene 7550
chr12	54714337	54714337	1	*	control_anno_Bmal1_Chipseq_rep2_sorted_peak_762	4.97365	Exon (ENSMUST00000179675.1/ENSMUST00000179675.1, exon 1 of 1)	12	54673471	54695897	22427	2	66266	ENSMUST00000067272.8	-18440	ENSMUSG00000054302	Eapp	E2F-associated phosphoprotein
chr12	54730116	54730116	1	*	control_anno_Bmal1_Chipseq_rep2_sorted_peak_763	4.18921	Distal Intergenic	12	54756875	54760483	3609	2	72183	ENSMUST00000219722.1	30367	ENSMUSG00000005656	Snx6	sorting nexin 6
chr12	54734666	54734666	1	*	control_anno_Bmal1_Chipseq_rep2_sorted_peak_764	8.82243	Exon (ENSMUST00000179155.1/ENSMUST00000179155.1, exon 1 of 1)	12	54756875	54760483	3609	2	72183	ENSMUST00000219722.1	25817	ENSMUSG00000005656	Snx6	sorting nexin 6
chr12	54835091	54835091	1	*	control_anno_Bmal1_Chipseq_rep2_sorted_peak_765	7.04548	Distal Intergenic	12	54860480	54861738	1259	2	12632	ENSMUST00000223320.1	26647	ENSMUSG00000062929	Cfl2	cofilin 2, muscle
chr12	54984876	54984876	1	*	control_anno_Bmal1_Chipseq_rep2_sorted_peak_766	3.40899	Promoter (1-2kb)	12	54975236	54985936	10701	2	217578	ENSMUST00000173177.1	1060	ENSMUSG00000035021	Baz1a	bromodomain adjacent to zinc finger domain 1A
chr12	55080305	55080305	1	*	control_anno_Bmal1_Chipseq_rep2_sorted_peak_767	7.50404	Promoter (<=1kb)	12	55080277	55095889	15613	1	24067	ENSMUST00000221655.1	28	ENSMUSG00000073079	Srp54a	signal recognition particle 54A
chr12	55132647	55132647	1	*	control_anno_Bmal1_Chipseq_rep2_sorted_peak_768	3.40899	Intron (ENSMUST00000177768.2/100101807, intron 2 of 4)	12	55124469	55142104	17636	1	100101807	ENSMUST00000177768.2	8178	ENSMUSG00000094103	Fam177a2	family with sequence similarity 177 member A2
chr12	55155175	55155175	1	*	control_anno_Bmal1_Chipseq_rep2_sorted_peak_769	11.6219	Promoter (<=1kb)	12	55155104	55189573	34470	1	665155	ENSMUST00000110708.3	71	ENSMUSG00000112449	Srp54b	signal recognition particle 54B
chr12	55492315	55492315	1	*	control_anno_Bmal1_Chipseq_rep2_sorted_peak_770	5.19474	Promoter (<=1kb)	12	55489410	55492647	3238	2	18035	ENSMUST00000021413.8	332	ENSMUSG00000021025	Nfkbia	nuclear factor of kappa light polypeptide gene enhancer in B cells inhibitor, alpha
chr12	57230331	57230331	1	*	control_anno_Bmal1_Chipseq_rep2_sorted_peak_771	6.08613	Promoter (<=1kb)	12	57230412	57239882	9471	1	328099	ENSMUST00000139049.1	-81	ENSMUSG00000079104	Prps1l3	phosphoribosyl pyrophosphate synthetase 1-like 3
chr12	57536848	57536848	1	*	control_anno_Bmal1_Chipseq_rep2_sorted_peak_772	4.50241	Distal Intergenic	12	57540628	57546121	5494	2	15375	ENSMUST00000044380.7	9273	ENSMUSG00000035451	Foxa1	forkhead box A1
chr12	57546807	57546807	1	*	control_anno_Bmal1_Chipseq_rep2_sorted_peak_773	6.51455	Promoter (<=1kb)	12	57540628	57546121	5494	2	15375	ENSMUST00000044380.7	-686	ENSMUSG00000035451	Foxa1	forkhead box A1
chr12	59035664	59035664	1	*	control_anno_Bmal1_Chipseq_rep2_sorted_peak_774	5.76554	Distal Intergenic	12	59043258	59044734	1477	2	78232	ENSMUST00000217873.1	9070	ENSMUSG00000020993	Trappc6b	trafficking protein particle complex 6B
chr12	64965504	64965504	1	*	control_anno_Bmal1_Chipseq_rep2_sorted_peak_775	4.03464	Promoter (<=1kb)	12	64956111	64965513	9403	2	66689	ENSMUST00000221957.1	9	ENSMUSG00000020948	Klhl28	kelch-like 28
chr12	67222535	67222535	1	*	control_anno_Bmal1_Chipseq_rep2_sorted_peak_776	10.236	Promoter (<=1kb)	12	67195536	67222542	27007	2	320772	ENSMUST00000179577.2	7	ENSMUSG00000034912	Mdga2	MAM domain containing glycosylphosphatidylinositol anchor 2
chr12	69724851	69724851	1	*	control_anno_Bmal1_Chipseq_rep2_sorted_peak_777	4.18921	Promoter (<=1kb)	12	69690433	69724873	34441	2	217666	ENSMUST00000021370.9	22	ENSMUSG00000020988	L2hgdh	L-2-hydroxyglutarate dehydrogenase
chr12	69867364	69867364	1	*	control_anno_Bmal1_Chipseq_rep2_sorted_peak_778	9.03992	Intron (ENSMUST00000110567.7/399510, intron 2 of 31)	12	69844874	69874334	29461	2	399510	ENSMUST00000124715.7	6970	ENSMUSG00000034761	Map4k5	mitogen-activated protein kinase kinase kinase kinase 5
chr12	70974650	70974650	1	*	control_anno_Bmal1_Chipseq_rep2_sorted_peak_779	4.69513	Promoter (<=1kb)	12	70974671	70994501	19831	1	19167	ENSMUST00000160683.7	-21	ENSMUSG00000060073	Psma3	proteasome subunit alpha 3
chr12	71015850	71015850	1	*	control_anno_Bmal1_Chipseq_rep2_sorted_peak_780	9.11168	Promoter (<=1kb)	12	71009795	71015832	6038	2	73204	ENSMUST00000136690.2	-18	NA	3110056K07Rik	RIKEN cDNA 3110056K07 gene
chr12	71831105	71831105	1	*	control_anno_Bmal1_Chipseq_rep2_sorted_peak_781	4.95652	Promoter (<=1kb)	12	71831116	71952360	121245	1	208846	ENSMUST00000222327.1	-11	ENSMUSG00000034574	Daam1	dishevelled associated activator of morphogenesis 1
chr12	72085846	72085846	1	*	control_anno_Bmal1_Chipseq_rep2_sorted_peak_782	7.87071	Promoter (<=1kb)	12	72085857	72100861	15005	1	104771	ENSMUST00000057257.9	-11	ENSMUSG00000005078	Jkamp	JNK1/MAPK8-associated membrane protein
chr12	72760932	72760932	1	*	control_anno_Bmal1_Chipseq_rep2_sorted_peak_783	18.1897	Promoter (<=1kb)	12	72760741	72783784	23044	1	19042	ENSMUST00000222790.1	191	ENSMUSG00000021096	Ppm1a	protein phosphatase 1A, magnesium dependent, alpha isoform
chr12	73779584	73779584	1	*	control_anno_Bmal1_Chipseq_rep2_sorted_peak_784	22.0746	Distal Intergenic	12	73901375	73947530	46156	1	15251	ENSMUST00000110461.7	-121791	ENSMUSG00000021109	Hif1a	hypoxia inducible factor 1, alpha subunit
chr12	73907789	73907789	1	*	control_anno_Bmal1_Chipseq_rep2_sorted_peak_785	31.4693	Promoter (<=1kb)	12	73907904	73933076	25173	1	15251	ENSMUST00000110464.7	-115	ENSMUSG00000021109	Hif1a	hypoxia inducible factor 1, alpha subunit
chr12	75669729	75669729	1	*	control_anno_Bmal1_Chipseq_rep2_sorted_peak_786	10.3053	Promoter (<=1kb)	12	75630596	75669537	38942	2	72338	ENSMUST00000062370.8	-192	ENSMUSG00000045690	Wdr89	WD repeat domain 89
chr12	76196451	76196451	1	*	control_anno_Bmal1_Chipseq_rep2_sorted_peak_787	3.40899	Distal Intergenic	12	76120439	76177259	56821	2	13983	ENSMUST00000218621.1	-19192	ENSMUSG00000021055	Esr2	estrogen receptor 2 (beta)
chr12	76533268	76533268	1	*	control_anno_Bmal1_Chipseq_rep2_sorted_peak_788	7.87071	Promoter (<=1kb)	12	76533134	76533212	79	2	100628604	ENSMUST00000174997.1	-56	ENSMUSG00000092738	Mir5135	microRNA 5135
chr12	76797407	76797407	1	*	control_anno_Bmal1_Chipseq_rep2_sorted_peak_789	3.40899	Promoter (1-2kb)	12	76792335	76795554	3220	2	14776	ENSMUST00000082431.3	-1853	ENSMUSG00000042808	Gpx2	glutathione peroxidase 2
chr12	76837572	76837572	1	*	control_anno_Bmal1_Chipseq_rep2_sorted_peak_790	6.15138	Promoter (<=1kb)	12	76837433	76844689	7257	1	110606	ENSMUST00000151864.1	139	ENSMUSG00000033373	Fntb	farnesyltransferase, CAAX box, beta
chr12	76927401	76927401	1	*	control_anno_Bmal1_Chipseq_rep2_sorted_peak_791	4.32199	Distal Intergenic	12	76938666	76939994	1329	2	17187	ENSMUST00000218653.1	12593	ENSMUSG00000059436	Max	Max protein
chr12	76962284	76962284	1	*	control_anno_Bmal1_Chipseq_rep2_sorted_peak_792	4.18921	Promoter (<=1kb)	12	76937274	76962201	24928	2	17187	ENSMUST00000082136.6	-83	ENSMUSG00000059436	Max	Max protein
chr12	77174441	77174441	1	*	control_anno_Bmal1_Chipseq_rep2_sorted_peak_793	2.18896	Distal Intergenic	12	77238125	77475985	237861	1	53618	ENSMUST00000177595.8	-63684	ENSMUSG00000021065	Fut8	fucosyltransferase 8
chr12	78226082	78226082	1	*	control_anno_Bmal1_Chipseq_rep2_sorted_peak_794	7.68055	Promoter (<=1kb)	12	78226379	78684772	458394	1	268566	ENSMUST00000052472.5	-297	ENSMUSG00000047454	Gphn	gephyrin
chr12	78526375	78526375	1	*	control_anno_Bmal1_Chipseq_rep2_sorted_peak_795	17.2595	Intron (ENSMUST00000052472.5/268566, intron 9 of 23)	12	78682647	78684093	1447	1	268566	ENSMUST00000219629.1	-156272	ENSMUSG00000047454	Gphn	gephyrin
chr12	78861955	78861955	1	*	control_anno_Bmal1_Chipseq_rep2_sorted_peak_796	9.91963	Promoter (<=1kb)	12	78861819	78887010	25192	1	13665	ENSMUST00000071230.7	136	ENSMUSG00000021116	Eif2s1	eukaryotic translation initiation factor 2, subunit 1 alpha
chr12	79041336	79041336	1	*	control_anno_Bmal1_Chipseq_rep2_sorted_peak_797	7.24534	Intron (ENSMUST00000039928.6/211945, intron 2 of 28)	12	79035636	79080629	44994	1	211945	ENSMUST00000219956.1	5700	ENSMUSG00000060716	Plekhh1	pleckstrin homology domain containing, family H (with MyTH4 domain) member 1
chr12	79047490	79047490	1	*	control_anno_Bmal1_Chipseq_rep2_sorted_peak_798	5.19474	Intron (ENSMUST00000039928.6/211945, intron 2 of 28)	12	79035636	79080629	44994	1	211945	ENSMUST00000219956.1	11854	ENSMUSG00000060716	Plekhh1	pleckstrin homology domain containing, family H (with MyTH4 domain) member 1
chr12	80216520	80216520	1	*	control_anno_Bmal1_Chipseq_rep2_sorted_peak_799	9.75887	Intron (ENSMUST00000021554.15/109711, intron 1 of 20)	12	80183217	80184848	1632	2	109711	ENSMUST00000217984.1	-31672	ENSMUSG00000015143	Actn1	actinin, alpha 1
chr12	80790473	80790473	1	*	control_anno_Bmal1_Chipseq_rep2_sorted_peak_800	4.44151	Promoter (<=1kb)	12	80790510	80877873	87364	1	217684	ENSMUST00000220238.1	-37	ENSMUSG00000021133	Susd6	sushi domain containing 6
chr12	81781113	81781113	1	*	control_anno_Bmal1_Chipseq_rep2_sorted_peak_801	5.60662	Promoter (<=1kb)	12	81721010	81781175	60166	2	338372	ENSMUST00000035987.8	62	ENSMUSG00000042724	Map3k9	mitogen-activated protein kinase kinase kinase 9
chr12	83597400	83597400	1	*	control_anno_Bmal1_Chipseq_rep2_sorted_peak_802	2.18896	Promoter (<=1kb)	12	83546849	83597222	50374	2	217695	ENSMUST00000048319.5	-178	ENSMUSG00000042628	Zfyve1	zinc finger, FYVE domain containing 1
chr12	83632238	83632238	1	*	control_anno_Bmal1_Chipseq_rep2_sorted_peak_803	10.6062	Promoter (<=1kb)	12	83632252	83683123	50872	1	67039	ENSMUST00000048155.15	-14	ENSMUSG00000010608	Rbm25	RNA binding motif protein 25
chr12	84408881	84408881	1	*	control_anno_Bmal1_Chipseq_rep2_sorted_peak_804	7.52198	Promoter (<=1kb)	12	84403402	84408984	5583	2	12499	ENSMUST00000136511.1	103	ENSMUSG00000021236	Entpd5	ectonucleoside triphosphate diphosphohydrolase 5
chr12	84451231	84451231	1	*	control_anno_Bmal1_Chipseq_rep2_sorted_peak_805	15.3395	Promoter (<=1kb)	12	84451422	84531573	80152	1	217708	ENSMUST00000137170.2	-191	ENSMUSG00000085793	Lin52	lin-52 DREAM MuvB core complex component
chr12	85430298	85430298	1	*	control_anno_Bmal1_Chipseq_rep2_sorted_peak_806	3.40899	Intron (ENSMUST00000221505.1/ENSMUST00000221505.1, intron 2 of 2)	12	85473890	85477273	3384	1	14281	ENSMUST00000021674.6	-43592	ENSMUSG00000021250	Fos	FBJ osteosarcoma oncogene
chr12	85452281	85452281	1	*	control_anno_Bmal1_Chipseq_rep2_sorted_peak_807	4.25369	Distal Intergenic	12	85473890	85477273	3384	1	14281	ENSMUST00000021674.6	-21609	ENSMUSG00000021250	Fos	FBJ osteosarcoma oncogene
chr12	85455547	85455547	1	*	control_anno_Bmal1_Chipseq_rep2_sorted_peak_808	4.3357	Distal Intergenic	12	85473890	85477273	3384	1	14281	ENSMUST00000021674.6	-18343	ENSMUSG00000021250	Fos	FBJ osteosarcoma oncogene
chr12	85473598	85473598	1	*	control_anno_Bmal1_Chipseq_rep2_sorted_peak_809	11.0302	Promoter (<=1kb)	12	85473890	85477273	3384	1	14281	ENSMUST00000021674.6	-292	ENSMUSG00000021250	Fos	FBJ osteosarcoma oncogene
chr12	85485725	85485725	1	*	control_anno_Bmal1_Chipseq_rep2_sorted_peak_810	6.15138	Distal Intergenic	12	85474911	85476063	1153	1	14281	ENSMUST00000134311.1	10814	ENSMUSG00000021250	Fos	FBJ osteosarcoma oncogene
chr12	85824790	85824790	1	*	control_anno_Bmal1_Chipseq_rep2_sorted_peak_811	4.63445	Promoter (<=1kb)	12	85824710	86053760	229051	1	320244	ENSMUST00000040179.13	80	ENSMUSG00000012609	Ttll5	tubulin tyrosine ligase-like family, member 5
chr12	86947309	86947309	1	*	control_anno_Bmal1_Chipseq_rep2_sorted_peak_812	12.2985	Promoter (<=1kb)	12	86947343	86965362	18020	1	217732	ENSMUST00000038369.10	-34	ENSMUSG00000034157	Cipc	CLOCK interacting protein, circadian
chr12	86948827	86948827	1	*	control_anno_Bmal1_Chipseq_rep2_sorted_peak_813	22.1716	Promoter (1-2kb)	12	86947490	86961883	14394	1	217732	ENSMUST00000190588.1	1337	ENSMUSG00000034157	Cipc	CLOCK interacting protein, circadian
chr12	87147797	87147797	1	*	control_anno_Bmal1_Chipseq_rep2_sorted_peak_814	4.3357	Promoter (<=1kb)	12	87147772	87164160	16389	1	14874	ENSMUST00000220574.1	25	ENSMUSG00000021033	Gstz1	glutathione transferase zeta 1 (maleylacetoacetate isomerase)
chr12	87388486	87388486	1	*	control_anno_Bmal1_Chipseq_rep2_sorted_peak_815	4.25369	Promoter (<=1kb)	12	87305058	87388355	83298	2	20773	ENSMUST00000021424.4	-131	ENSMUSG00000021036	Sptlc2	serine palmitoyltransferase, long chain base subunit 2
chr12	91590335	91590335	1	*	control_anno_Bmal1_Chipseq_rep2_sorted_peak_816	20.7458	Promoter (<=1kb)	12	91558688	91590487	31800	2	83602	ENSMUST00000063314.6	152	ENSMUSG00000020962	Gtf2a1	general transcription factor II A, 1
chr12	91667950	91667950	1	*	control_anno_Bmal1_Chipseq_rep2_sorted_peak_817	3.40899	Intron (ENSMUST00000052969.14/108800, intron 4 of 6)	12	91703413	91713974	10562	2	108800	ENSMUST00000111609.2	46024	ENSMUSG00000020961	Ston2	stonin 2
chr12	91668806	91668806	1	*	control_anno_Bmal1_Chipseq_rep2_sorted_peak_818	9.75887	Intron (ENSMUST00000052969.14/108800, intron 4 of 6)	12	91703413	91713974	10562	2	108800	ENSMUST00000111609.2	45168	ENSMUSG00000020961	Ston2	stonin 2
chr12	91849114	91849114	1	*	control_anno_Bmal1_Chipseq_rep2_sorted_peak_819	8.37884	Promoter (<=1kb)	12	91806621	91849129	42509	2	20338	ENSMUST00000167466.1	15	ENSMUSG00000020964	Sel1l	sel-1 suppressor of lin-12-like (C. elegans)
chr12	99351698	99351698	1	*	control_anno_Bmal1_Chipseq_rep2_sorted_peak_820	5.60662	Intron (ENSMUST00000126476.7/ENSMUST00000126476.7, intron 1 of 2)	12	99291264	99357019	65756	2	71375	ENSMUST00000176311.1	5321	ENSMUSG00000033713	Foxn3	forkhead box N3
chr12	100184029	100184029	1	*	control_anno_Bmal1_Chipseq_rep2_sorted_peak_821	7.68055	Distal Intergenic	12	100187968	100193540	5573	1	100038378	ENSMUST00000146364.7	-3939	ENSMUSG00000072884	Gm10433	predicted gene 10433
chr12	100276814	100276814	1	*	control_anno_Bmal1_Chipseq_rep2_sorted_peak_822	3.46254	Promoter (<=1kb)	12	100276609	100300908	24300	1	100038713	ENSMUST00000223300.1	205	ENSMUSG00000113679	Gm10432	predicted gene 10432
chr12	100281490	100281490	1	*	control_anno_Bmal1_Chipseq_rep2_sorted_peak_823	9.91963	Intron (ENSMUST00000223300.1/100038713, intron 1 of 3)	12	100276609	100300908	24300	1	100038713	ENSMUST00000223300.1	4881	ENSMUSG00000113679	Gm10432	predicted gene 10432
chr12	100725324	100725324	1	*	control_anno_Bmal1_Chipseq_rep2_sorted_peak_824	9.71353	Promoter (<=1kb)	12	100548439	100725120	176682	2	73086	ENSMUST00000222731.1	-204	ENSMUSG00000021180	Rps6ka5	ribosomal protein S6 kinase, polypeptide 5
chr12	101029323	101029323	1	*	control_anno_Bmal1_Chipseq_rep2_sorted_peak_825	17.8077	Promoter (<=1kb)	12	100911523	101029056	117534	2	68339	ENSMUST00000068411.4	-267	ENSMUSG00000021182	Ccdc88c	coiled-coil domain containing 88C
chr12	101718390	101718390	1	*	control_anno_Bmal1_Chipseq_rep2_sorted_peak_826	10.4191	Promoter (<=1kb)	12	101645443	101718523	73081	2	74413	ENSMUST00000162735.7	133	ENSMUSG00000021187	Tc2n	tandem C2 domains, nuclear
chr12	101765088	101765088	1	*	control_anno_Bmal1_Chipseq_rep2_sorted_peak_827	4.49692	Exon (ENSMUST00000221373.1/23876, exon 7 of 7)	12	101645443	101718523	73081	2	74413	ENSMUST00000162735.7	-46565	ENSMUSG00000021187	Tc2n	tandem C2 domains, nuclear
chr12	101958198	101958198	1	*	control_anno_Bmal1_Chipseq_rep2_sorted_peak_828	15.8431	Promoter (<=1kb)	12	101932924	101958243	25320	2	110616	ENSMUST00000160251.7	45	ENSMUSG00000021189	Atxn3	ataxin 3
chr12	102283933	102283933	1	*	control_anno_Bmal1_Chipseq_rep2_sorted_peak_829	6.08613	Promoter (<=1kb)	12	102283641	102390855	107215	1	217835	ENSMUST00000133820.1	292	ENSMUSG00000044456	Rin3	Ras and Rab interactor 3
chr12	102453748	102453748	1	*	control_anno_Bmal1_Chipseq_rep2_sorted_peak_830	4.03464	Intron (ENSMUST00000222873.1/ENSMUST00000222873.1, intron 1 of 2)	12	102394098	102439813	45716	2	19141	ENSMUST00000021607.8	-13935	ENSMUSG00000021190	Lgmn	legumain
chr12	102743831	102743831	1	*	control_anno_Bmal1_Chipseq_rep2_sorted_peak_831	13.6555	Promoter (<=1kb)	12	102743762	102747561	3800	1	320351	ENSMUST00000057416.7	69	ENSMUSG00000046675	Lyset	lysosomal enzyme trafficking factor
chr12	104882020	104882020	1	*	control_anno_Bmal1_Chipseq_rep2_sorted_peak_832	11.2799	Distal Intergenic	12	104771757	104865076	93320	2	94040	ENSMUST00000223342.1	-16944	ENSMUSG00000021097	Clmn	calmin
chr12	105032521	105032521	1	*	control_anno_Bmal1_Chipseq_rep2_sorted_peak_833	3.99774	Promoter (<=1kb)	12	105032688	105038621	5934	1	73046	ENSMUST00000223244.1	-167	ENSMUSG00000021102	Glrx5	glutaredoxin 5
chr12	108179473	108179473	1	*	control_anno_Bmal1_Chipseq_rep2_sorted_peak_834	5.06285	Promoter (<=1kb)	12	108179579	108203357	23779	1	12454	ENSMUST00000221167.1	-106	ENSMUSG00000021258	Ccnk	cyclin K
chr12	108275629	108275629	1	*	control_anno_Bmal1_Chipseq_rep2_sorted_peak_835	8.79062	Promoter (<=1kb)	12	108203602	108275425	71824	2	668158	ENSMUST00000222310.1	-204	ENSMUSG00000084883	Ccdc85c	coiled-coil domain containing 85C
chr12	108792978	108792978	1	*	control_anno_Bmal1_Chipseq_rep2_sorted_peak_836	7.68857	Promoter (<=1kb)	12	108792973	108820148	27176	1	22632	ENSMUST00000021692.8	5	ENSMUSG00000021264	Yy1	YY1 transcription factor
chr12	110446756	110446756	1	*	control_anno_Bmal1_Chipseq_rep2_sorted_peak_837	24.0518	Promoter (<=1kb)	12	110447120	110450999	3880	1	26931	ENSMUST00000222276.1	-364	ENSMUSG00000017843	Ppp2r5c	protein phosphatase 2, regulatory subunit B', gamma
chr12	110485947	110485947	1	*	control_anno_Bmal1_Chipseq_rep2_sorted_peak_838	6.58177	Promoter (<=1kb)	12	110485859	110580860	95002	1	26931	ENSMUST00000221074.1	88	ENSMUSG00000017843	Ppp2r5c	protein phosphatase 2, regulatory subunit B', gamma
chr12	110591556	110591556	1	*	control_anno_Bmal1_Chipseq_rep2_sorted_peak_839	28.0325	Promoter (1-2kb)	12	110590512	110592700	2189	1	319786	ENSMUST00000221143.1	1044	NA	B930059L03Rik	RIKEN cDNA B930059L03 gene
chr12	110737847	110737847	1	*	control_anno_Bmal1_Chipseq_rep2_sorted_peak_840	6.08613	Promoter (<=1kb)	12	110737944	110804238	66295	1	69641	ENSMUST00000193053.5	-97	ENSMUSG00000037957	Wdr20	WD repeat domain 20
chr12	110979011	110979011	1	*	control_anno_Bmal1_Chipseq_rep2_sorted_peak_841	8.50999	Promoter (<=1kb)	12	110976427	110979021	2595	2	74251	ENSMUST00000043459.12	10	ENSMUSG00000037904	Ankrd9	ankyrin repeat domain 9
chr12	111164752	111164752	1	*	control_anno_Bmal1_Chipseq_rep2_sorted_peak_842	6.5235	Promoter (1-2kb)	12	111166370	111267153	100784	1	22031	ENSMUST00000117269.7	-1618	ENSMUSG00000021277	Traf3	TNF receptor-associated factor 3
chr12	111377890	111377890	1	*	control_anno_Bmal1_Chipseq_rep2_sorted_peak_843	3.46254	Promoter (<=1kb)	12	111292976	111377718	84743	2	217866	ENSMUST00000041965.4	-172	ENSMUSG00000021279	Cdc42bpb	CDC42 binding protein kinase beta
chr12	111535959	111535959	1	*	control_anno_Bmal1_Chipseq_rep2_sorted_peak_844	5.06285	Promoter (2-3kb)	12	111538016	111546752	8737	1	217869	ENSMUST00000166123.8	-2057	ENSMUSG00000021282	Eif5	eukaryotic translation initiation factor 5
chr12	111814104	111814104	1	*	control_anno_Bmal1_Chipseq_rep2_sorted_peak_845	6.61893	Promoter (<=1kb)	12	111814170	111828386	14217	1	68520	ENSMUST00000021714.8	-66	ENSMUSG00000021286	Zfyve21	zinc finger, FYVE domain containing 21
chr12	111944103	111944103	1	*	control_anno_Bmal1_Chipseq_rep2_sorted_peak_846	6.08613	Promoter (<=1kb)	12	111942686	111944146	1461	2	77675	ENSMUST00000223453.1	43	ENSMUSG00000113769	5033406O09Rik	RIKEN cDNA 5033406O09 gene
chr12	112126051	112126051	1	*	control_anno_Bmal1_Chipseq_rep2_sorted_peak_847	12.323	Intron (ENSMUST00000079400.5/104816, intron 13 of 14)	12	112130880	112130955	76	1	387199	ENSMUST00000083640.1	-4829	ENSMUSG00000065574	Mir203	microRNA 203
chr12	112130429	112130429	1	*	control_anno_Bmal1_Chipseq_rep2_sorted_peak_848	8.0849	Promoter (<=1kb)	12	112130880	112130955	76	1	387199	ENSMUST00000083640.1	-451	ENSMUSG00000065574	Mir203	microRNA 203
chr12	112576836	112576836	1	*	control_anno_Bmal1_Chipseq_rep2_sorted_peak_849	2.01876	Distal Intergenic	12	112588784	112614957	26174	1	70435	ENSMUST00000101029.3	-11948	ENSMUSG00000037679	Inf2	inverted formin, FH2 and WH2 domain containing
chr12	112588796	112588796	1	*	control_anno_Bmal1_Chipseq_rep2_sorted_peak_850	2.60836	Promoter (<=1kb)	12	112588784	112614957	26174	1	70435	ENSMUST00000101029.3	12	ENSMUSG00000037679	Inf2	inverted formin, FH2 and WH2 domain containing
chr12	112629194	112629194	1	*	control_anno_Bmal1_Chipseq_rep2_sorted_peak_851	8.50999	Intron (ENSMUST00000021726.7/11565, intron 2 of 12)	12	112620093	112641360	21268	1	11565	ENSMUST00000180015.8	9101	ENSMUSG00000011148	Adssl1	adenylosuccinate synthetase like 1
chr12	112644674	112644674	1	*	control_anno_Bmal1_Chipseq_rep2_sorted_peak_852	4.3357	Promoter (<=1kb)	12	112644679	112649145	4467	1	30954	ENSMUST00000021728.11	-5	ENSMUSG00000064326	Siva1	SIVA1, apoptosis-inducing factor
chr12	112702835	112702835	1	*	control_anno_Bmal1_Chipseq_rep2_sorted_peak_853	4.63445	Distal Intergenic	12	112720455	112724713	4259	1	217882	ENSMUST00000220942.1	-17620	ENSMUSG00000072825	Cep170b	centrosomal protein 170B
chr12	112797296	112797296	1	*	control_anno_Bmal1_Chipseq_rep2_sorted_peak_854	6.66755	Intron (ENSMUST00000124526.1/ENSMUST00000124526.1, intron 1 of 6)	12	112808937	112816252	7316	1	217887	ENSMUST00000037014.10	-11641	ENSMUSG00000037594	Clba1	clathrin binding box of aftiphilin containing 1
chr12	112798029	112798029	1	*	control_anno_Bmal1_Chipseq_rep2_sorted_peak_855	7.31855	Intron (ENSMUST00000124526.1/ENSMUST00000124526.1, intron 1 of 6)	12	112808937	112816252	7316	1	217887	ENSMUST00000037014.10	-10908	ENSMUSG00000037594	Clba1	clathrin binding box of aftiphilin containing 1
chr12	112829377	112829377	1	*	control_anno_Bmal1_Chipseq_rep2_sorted_peak_856	10.3053	Promoter (<=1kb)	12	112820229	112829389	9161	2	71963	ENSMUST00000062092.6	12	ENSMUSG00000047832	Cdca4	cell division cycle associated 4
chr12	113000984	113000984	1	*	control_anno_Bmal1_Chipseq_rep2_sorted_peak_857	7.68055	Promoter (<=1kb)	12	112960085	113000704	40620	2	72308	ENSMUST00000011302.8	-280	ENSMUSG00000011158	Brf1	BRF1, RNA polymerase III transcription initiation factor 90 kDa subunit
chr12	116269458	116269458	1	*	control_anno_Bmal1_Chipseq_rep2_sorted_peak_858	6.61893	Distal Intergenic	12	116207051	116263022	55972	2	217935	ENSMUST00000039349.7	-6436	ENSMUSG00000042050	Dync2i1	dynein 2 intermediate chain 1
chr12	119390507	119390507	1	*	control_anno_Bmal1_Chipseq_rep2_sorted_peak_859	19.2108	Promoter (<=1kb)	12	119390375	119466935	76561	1	238455	ENSMUST00000222058.1	132	ENSMUSG00000041886	Macc1	metastasis associated in colon cancer 1
chr13	4771629	4771629	1	*	control_anno_Bmal1_Chipseq_rep2_sorted_peak_860	11.0302	Distal Intergenic	13	4590757	4609174	18418	2	56043	ENSMUST00000110691.9	-162455	ENSMUSG00000045410	Akr1e1	aldo-keto reductase family 1, member E1
chr13	5844402	5844402	1	*	control_anno_Bmal1_Chipseq_rep2_sorted_peak_861	4.69513	Distal Intergenic	13	5855515	5857561	2047	2	71867	ENSMUST00000223142.1	13159	ENSMUSG00000100625	1700016G22Rik	RIKEN cDNA 1700016G22 gene
chr13	8885755	8885755	1	*	control_anno_Bmal1_Chipseq_rep2_sorted_peak_862	19.9235	Promoter (<=1kb)	13	8885943	8890558	4616	1	319554	ENSMUST00000177397.7	-188	ENSMUSG00000058258	Idi1	isopentenyl-diphosphate delta isomerase
chr13	9093750	9093750	1	*	control_anno_Bmal1_Chipseq_rep2_sorted_peak_863	6.1217	Promoter (<=1kb)	13	9093881	9173988	80108	1	217980	ENSMUST00000188211.7	-131	ENSMUSG00000033499	Larp4b	La ribonucleoprotein 4B
chr13	12395044	12395044	1	*	control_anno_Bmal1_Chipseq_rep2_sorted_peak_864	6.15138	Promoter (<=1kb)	13	12395027	12395783	757	1	217995	ENSMUST00000223324.1	17	ENSMUSG00000050244	Heatr1	HEAT repeat containing 1
chr13	13384211	13384211	1	*	control_anno_Bmal1_Chipseq_rep2_sorted_peak_865	4.69513	Intron (ENSMUST00000021738.9/83924, intron 1 of 6)	13	13365132	13391728	26597	2	83924	ENSMUST00000221498.1	7517	ENSMUSG00000021306	Gpr137b	G protein-coupled receptor 137B
chr13	14063547	14063547	1	*	control_anno_Bmal1_Chipseq_rep2_sorted_peak_866	9.11168	Promoter (<=1kb)	13	14050659	14063488	12830	2	14593	ENSMUST00000170957.2	-59	ENSMUSG00000021302	Ggps1	geranylgeranyl diphosphate synthase 1
chr13	14613311	14613311	1	*	control_anno_Bmal1_Chipseq_rep2_sorted_peak_867	4.3357	Promoter (<=1kb)	13	14613240	14627636	14397	1	19166	ENSMUST00000170836.3	71	ENSMUSG00000015671	Psma2	proteasome subunit alpha 2
chr13	17695208	17695208	1	*	control_anno_Bmal1_Chipseq_rep2_sorted_peak_868	13.3282	Promoter (<=1kb)	13	17695192	17697256	2065	1	66308	ENSMUST00000221480.1	16	ENSMUSG00000012429	Mplkip	M-phase specific PLK1 intereacting protein
chr13	21179989	21179989	1	*	control_anno_Bmal1_Chipseq_rep2_sorted_peak_869	4.18921	Promoter (<=1kb)	13	21179931	21194723	14793	1	19720	ENSMUST00000021761.12	58	ENSMUSG00000021326	Trim27	tripartite motif-containing 27
chr13	21234296	21234296	1	*	control_anno_Bmal1_Chipseq_rep2_sorted_peak_870	9.03992	Distal Intergenic	13	21189861	21190420	560	1	19720	ENSMUST00000124794.1	44435	ENSMUSG00000021326	Trim27	tripartite motif-containing 27
chr13	21716758	21716758	1	*	control_anno_Bmal1_Chipseq_rep2_sorted_peak_871	6.74032	Promoter (<=1kb)	13	21716422	21716814	393	1	319191	ENSMUST00000070124.4	336	ENSMUSG00000071516	H2ac13	H2A clustered histone 13
chr13	21721638	21721638	1	*	control_anno_Bmal1_Chipseq_rep2_sorted_peak_872	13.6555	Promoter (<=1kb)	13	21722044	21722567	524	1	319186	ENSMUST00000224651.1	-406	ENSMUSG00000114279	H2bc14	H2B clustered histone 14
chr13	21809989	21809989	1	*	control_anno_Bmal1_Chipseq_rep2_sorted_peak_873	3.41654	Promoter (<=1kb)	13	21809791	21810171	381	2	665596	ENSMUST00000078156.5	182	ENSMUSG00000069307	H2bc23	H2B clustered histone 23
chr13	21811390	21811390	1	*	control_anno_Bmal1_Chipseq_rep2_sorted_peak_874	8.48283	Promoter (<=1kb)	13	21811746	21812147	402	1	100041230	ENSMUST00000104941.3	-356	ENSMUSG00000069306	H4c17	H4 clustered histone 17
chr13	21812343	21812343	1	*	control_anno_Bmal1_Chipseq_rep2_sorted_peak_875	5.59197	Promoter (<=1kb)	13	21811746	21812147	402	1	100041230	ENSMUST00000104941.3	597	ENSMUSG00000069306	H4c17	H4 clustered histone 17
chr13	21831980	21831980	1	*	control_anno_Bmal1_Chipseq_rep2_sorted_peak_876	13.5219	Promoter (<=1kb)	13	21831767	21832196	430	2	319161	ENSMUST00000102979.1	216	ENSMUSG00000069305	H4c18	H4 clustered histone 18
chr13	21833351	21833351	1	*	control_anno_Bmal1_Chipseq_rep2_sorted_peak_877	7.75324	Promoter (<=1kb)	13	21833026	21833507	482	2	665433	ENSMUST00000081342.6	156	ENSMUSG00000094248	H2ac23	H2A clustered histone 23
chr13	22006631	22006631	1	*	control_anno_Bmal1_Chipseq_rep2_sorted_peak_878	5.76554	Promoter (<=1kb)	13	22002551	22006412	3862	2	54373	ENSMUST00000150547.2	-219	ENSMUSG00000006179	Prss16	protease, serine 16 (thymus)
chr13	22035498	22035498	1	*	control_anno_Bmal1_Chipseq_rep2_sorted_peak_879	3.69373	Promoter (<=1kb)	13	22035164	22035568	405	2	319168	ENSMUST00000091742.5	70	ENSMUSG00000069302	H2ac12	H2A clustered histone 12
chr13	22041087	22041087	1	*	control_anno_Bmal1_Chipseq_rep2_sorted_peak_880	5.06285	Promoter (<=1kb)	13	22040636	22041362	727	2	319158	ENSMUST00000102977.3	275	ENSMUSG00000060639	H4c9	H4 clustered histone 9
chr13	22050943	22050943	1	*	control_anno_Bmal1_Chipseq_rep2_sorted_peak_881	8.0849	Exon (ENSMUST00000225374.1/ENSMUST00000225374.1, exon 1 of 1)	13	22043214	22043676	463	1	319183	ENSMUST00000110452.1	7729	ENSMUSG00000069300	H2bc11	H2B clustered histone 11
chr13	23431737	23431737	1	*	control_anno_Bmal1_Chipseq_rep2_sorted_peak_882	4.50241	Promoter (<=1kb)	13	23427975	23431022	3048	2	320842	ENSMUST00000141543.1	-715	ENSMUSG00000085024	C230035I16Rik	RIKEN cDNA C230035I16 gene
chr13	23544446	23544446	1	*	control_anno_Bmal1_Chipseq_rep2_sorted_peak_883	2.14726	Promoter (<=1kb)	13	23544052	23545312	1261	1	260423	ENSMUST00000075558.4	394	ENSMUSG00000100210	H3c7	H3 clustered histone 7
chr13	23556309	23556309	1	*	control_anno_Bmal1_Chipseq_rep2_sorted_peak_884	6.08613	3' UTR	13	23553262	23560686	7425	1	14957	ENSMUST00000045301.8	3047	ENSMUSG00000052565	H1f3	H1.3 linker histone, cluster member
chr13	23571049	23571049	1	*	control_anno_Bmal1_Chipseq_rep2_sorted_peak_885	7.31855	Promoter (<=1kb)	13	23570517	23571220	704	2	319166	ENSMUST00000102969.5	171	ENSMUSG00000069272	H2ac8	H2A clustered histone 8
chr13	23574187	23574187	1	*	control_anno_Bmal1_Chipseq_rep2_sorted_peak_886	2.74205	Promoter (<=1kb)	13	23573736	23574196	461	2	319180	ENSMUST00000105106.1	9	ENSMUSG00000069268	H2bc7	H2B clustered histone 7
chr13	23684279	23684279	1	*	control_anno_Bmal1_Chipseq_rep2_sorted_peak_887	3.52413	Promoter (<=1kb)	13	23684199	23692908	8710	1	68024	ENSMUST00000018246.5	80	ENSMUSG00000018102	H2bc4	H2B clustered histone 4
chr13	23685153	23685153	1	*	control_anno_Bmal1_Chipseq_rep2_sorted_peak_888	4.03464	Promoter (<=1kb)	13	23684199	23692908	8710	1	68024	ENSMUST00000018246.5	954	ENSMUSG00000018102	H2bc4	H2B clustered histone 4
chr13	23746472	23746472	1	*	control_anno_Bmal1_Chipseq_rep2_sorted_peak_889	4.95652	Promoter (<=1kb)	13	23746734	23747241	508	1	319178	ENSMUST00000099703.4	-262	ENSMUSG00000075031	H2bc3	H2B clustered histone 3
chr13	23751180	23751180	1	*	control_anno_Bmal1_Chipseq_rep2_sorted_peak_890	12.323	Promoter (<=1kb)	13	23751126	23751598	473	1	319172	ENSMUST00000078369.2	54	ENSMUSG00000061615	H2ac4	H2A clustered histone 4
chr13	23752348	23752348	1	*	control_anno_Bmal1_Chipseq_rep2_sorted_peak_891	4.50241	Promoter (<=1kb)	13	23752267	23752886	620	1	319150	ENSMUST00000091703.2	81	ENSMUSG00000069267	H3c2	H3 clustered histone 2
chr13	23913944	23913944	1	*	control_anno_Bmal1_Chipseq_rep2_sorted_peak_892	7.52198	Promoter (1-2kb)	13	23898729	23914968	16240	2	319848	ENSMUST00000021769.15	1024	ENSMUSG00000021336	Slc17a4	solute carrier family 17 (sodium phosphate), member 4
chr13	29986355	29986355	1	*	control_anno_Bmal1_Chipseq_rep2_sorted_peak_893	8.0849	Promoter (<=1kb)	13	29906575	29986063	79489	2	13557	ENSMUST00000102948.10	-292	ENSMUSG00000016477	E2f3	E2F transcription factor 3
chr13	31187066	31187066	1	*	control_anno_Bmal1_Chipseq_rep2_sorted_peak_894	3.40899	Distal Intergenic	13	31213410	31241086	27677	2	73924	ENSMUST00000153175.2	54020	ENSMUSG00000087460	4930401O12Rik	RIKEN cDNA 4930401O12 gene
chr13	31293465	31293465	1	*	control_anno_Bmal1_Chipseq_rep2_sorted_peak_895	3.0723	Distal Intergenic	13	31213410	31241086	27677	2	73924	ENSMUST00000153175.2	-52379	ENSMUSG00000087460	4930401O12Rik	RIKEN cDNA 4930401O12 gene
chr13	31327964	31327964	1	*	control_anno_Bmal1_Chipseq_rep2_sorted_peak_896	7.96723	Exon (ENSMUST00000129791.2/ENSMUST00000129791.2, exon 3 of 4)	13	31213410	31241086	27677	2	73924	ENSMUST00000153175.2	-86878	ENSMUSG00000087460	4930401O12Rik	RIKEN cDNA 4930401O12 gene
chr13	31547563	31547563	1	*	control_anno_Bmal1_Chipseq_rep2_sorted_peak_897	10.6062	Distal Intergenic	13	31556134	31560976	4843	1	15220	ENSMUST00000042118.10	-8571	ENSMUSG00000038415	Foxq1	forkhead box Q1
chr13	32372223	32372223	1	*	control_anno_Bmal1_Chipseq_rep2_sorted_peak_898	9.02746	Distal Intergenic	13	31819579	32338740	519162	2	218138	ENSMUST00000041859.8	-33483	ENSMUSG00000038372	Gmds	GDP-mannose 4, 6-dehydratase
chr13	33570936	33570936	1	*	control_anno_Bmal1_Chipseq_rep2_sorted_peak_899	5.06285	Promoter (1-2kb)	13	33562486	33569317	6832	2	619715	ENSMUST00000222963.1	-1619	ENSMUSG00000112963	Gm6093	predicted gene 6093
chr13	35741100	35741100	1	*	control_anno_Bmal1_Chipseq_rep2_sorted_peak_900	43.7103	Promoter (<=1kb)	13	35741313	35874058	132746	1	12593	ENSMUST00000163595.2	-213	ENSMUSG00000059288	Cdyl	chromodomain protein, Y chromosome-like
chr13	36117039	36117039	1	*	control_anno_Bmal1_Chipseq_rep2_sorted_peak_901	4.69513	Promoter (<=1kb)	13	36117412	36537593	420182	1	69955	ENSMUST00000021857.12	-373	ENSMUSG00000021420	Fars2	phenylalanine-tRNA synthetase 2 (mitochondrial)
chr13	37557197	37557197	1	*	control_anno_Bmal1_Chipseq_rep2_sorted_peak_902	3.0723	Distal Intergenic	13	37345208	37419036	73829	1	17084	ENSMUST00000021860.6	211989	ENSMUSG00000021423	Ly86	lymphocyte antigen 86
chr13	37557707	37557707	1	*	control_anno_Bmal1_Chipseq_rep2_sorted_peak_903	3.0723	Distal Intergenic	13	37345208	37419036	73829	1	17084	ENSMUST00000021860.6	212499	ENSMUSG00000021423	Ly86	lymphocyte antigen 86
chr13	37666823	37666823	1	*	control_anno_Bmal1_Chipseq_rep2_sorted_peak_904	7.68857	Exon (ENSMUST00000224151.1/ENSMUST00000224151.1, exon 1 of 2)	13	37778400	37893849	115450	1	68750	ENSMUST00000122842.7	-111577	ENSMUSG00000039087	Rreb1	ras responsive element binding protein 1
chr13	37994331	37994331	1	*	control_anno_Bmal1_Chipseq_rep2_sorted_peak_905	8.37884	Promoter (<=1kb)	13	37971401	37994217	22817	2	107513	ENSMUST00000021864.7	-114	ENSMUSG00000021427	Ssr1	signal sequence receptor, alpha
chr13	38152695	38152695	1	*	control_anno_Bmal1_Chipseq_rep2_sorted_peak_906	9.90633	Promoter (1-2kb)	13	38151328	38198577	47250	1	109620	ENSMUST00000127906.7	1367	ENSMUSG00000054889	Dsp	desmoplakin
chr13	40660041	40660041	1	*	control_anno_Bmal1_Chipseq_rep2_sorted_peak_907	4.44151	Distal Intergenic	13	40727808	40735162	7355	1	102633805	ENSMUST00000181176.2	-67767	ENSMUSG00000097752	Gm26688	predicted gene, 26688
chr13	41016297	41016297	1	*	control_anno_Bmal1_Chipseq_rep2_sorted_peak_908	7.52198	Promoter (<=1kb)	13	41016292	41022586	6295	1	66154	ENSMUST00000021790.6	5	ENSMUSG00000021361	Tmem14c	transmembrane protein 14C
chr13	41332027	41332027	1	*	control_anno_Bmal1_Chipseq_rep2_sorted_peak_909	7.52198	Intron (ENSMUST00000021794.13/18003, intron 3 of 7)	13	41309920	41359247	49328	2	18003	ENSMUST00000163623.2	27220	ENSMUSG00000021365	Nedd9	neural precursor cell expressed, developmentally down-regulated gene 9
chr13	42234015	42234015	1	*	control_anno_Bmal1_Chipseq_rep2_sorted_peak_910	4.44151	Distal Intergenic	13	42301476	42307990	6515	1	13614	ENSMUST00000021796.8	-67461	ENSMUSG00000021367	Edn1	endothelin 1
chr13	42277553	42277553	1	*	control_anno_Bmal1_Chipseq_rep2_sorted_peak_911	2.61131	Distal Intergenic	13	42301476	42307990	6515	1	13614	ENSMUST00000021796.8	-23923	ENSMUSG00000021367	Edn1	endothelin 1
chr13	43005296	43005296	1	*	control_anno_Bmal1_Chipseq_rep2_sorted_peak_912	3.40899	Intron (ENSMUST00000128646.7/218194, intron 4 of 13)	13	43112133	43135383	23251	1	218194	ENSMUST00000137434.7	-106837	ENSMUSG00000054728	Phactr1	phosphatase and actin regulator 1
chr13	43304624	43304624	1	*	control_anno_Bmal1_Chipseq_rep2_sorted_peak_913	13.842	Promoter (<=1kb)	13	43195245	43304172	108928	2	328232	ENSMUST00000055341.6	-452	ENSMUSG00000051335	Gfod1	glucose-fructose oxidoreductase domain containing 1
chr13	43560129	43560129	1	*	control_anno_Bmal1_Chipseq_rep2_sorted_peak_914	6.58177	Promoter (<=1kb)	13	43538393	43560161	21769	2	76137	ENSMUST00000021800.5	32	ENSMUSG00000021371	Mcur1	mitochondrial calcium uniporter regulator 1
chr13	44731040	44731040	1	*	control_anno_Bmal1_Chipseq_rep2_sorted_peak_915	7.31855	Promoter (<=1kb)	13	44730859	44874351	143493	1	16468	ENSMUST00000172708.7	181	ENSMUSG00000038518	Jarid2	jumonji, AT rich interactive domain 2
chr13	44733769	44733769	1	*	control_anno_Bmal1_Chipseq_rep2_sorted_peak_916	3.10083	Promoter (<=1kb)	13	44734040	44874314	140275	1	16468	ENSMUST00000172581.1	-271	ENSMUSG00000038518	Jarid2	jumonji, AT rich interactive domain 2
chr13	45390380	45390380	1	*	control_anno_Bmal1_Chipseq_rep2_sorted_peak_917	4.54489	Promoter (<=1kb)	13	45390927	45411045	20119	1	218203	ENSMUST00000222178.1	-547	ENSMUSG00000038175	Mylip	myosin regulatory light chain interacting protein
chr13	45827927	45827927	1	*	control_anno_Bmal1_Chipseq_rep2_sorted_peak_918	4.03464	Intron (ENSMUST00000091628.10/20238, intron 3 of 7)	13	45795543	45872288	76746	2	20238	ENSMUST00000222610.1	44361	ENSMUSG00000046876	Atxn1	ataxin 1
chr13	45965209	45965209	1	*	control_anno_Bmal1_Chipseq_rep2_sorted_peak_919	3.46254	Promoter (<=1kb)	13	45792329	45965008	172680	2	20238	ENSMUST00000221082.1	-201	ENSMUSG00000046876	Atxn1	ataxin 1
chr13	46727482	46727482	1	*	control_anno_Bmal1_Chipseq_rep2_sorted_peak_920	7.04548	Promoter (<=1kb)	13	46679905	46727940	48036	2	218210	ENSMUST00000021803.9	458	ENSMUSG00000021374	Nup153	nucleoporin 153
chr13	47217368	47217368	1	*	control_anno_Bmal1_Chipseq_rep2_sorted_peak_921	16.3973	Intron (ENSMUST00000068891.11/218215, intron 2 of 7)	13	47193825	47246417	52593	1	218215	ENSMUST00000110111.3	23543	ENSMUSG00000038068	Rnf144b	ring finger protein 144B
chr13	48546626	48546626	1	*	control_anno_Bmal1_Chipseq_rep2_sorted_peak_922	24.6515	Distal Intergenic	13	48538179	48538272	94	2	387244	ENSMUST00000083487.3	-8354	ENSMUSG00000065421	Mirlet7a-1	microRNA let7a-1
chr13	48552468	48552468	1	*	control_anno_Bmal1_Chipseq_rep2_sorted_peak_923	2.18896	Distal Intergenic	13	48538179	48538272	94	2	387244	ENSMUST00000083487.3	-14196	ENSMUSG00000065421	Mirlet7a-1	microRNA let7a-1
chr13	49187361	49187361	1	*	control_anno_Bmal1_Chipseq_rep2_sorted_peak_924	4.03464	Promoter (<=1kb)	13	49187485	49196244	8760	1	18081	ENSMUST00000049022.14	-124	ENSMUSG00000037966	Ninj1	ninjurin 1
chr13	49215767	49215767	1	*	control_anno_Bmal1_Chipseq_rep2_sorted_peak_925	2.01876	Promoter (<=1kb)	13	49202950	49215860	12911	2	68480	ENSMUST00000221443.1	93	ENSMUSG00000037960	Card19	caspase recruitment domain family, member 19
chr13	49299048	49299048	1	*	control_anno_Bmal1_Chipseq_rep2_sorted_peak_926	2.70304	Promoter (<=1kb)	13	49263110	49299020	35911	2	30938	ENSMUST00000048716.10	-28	ENSMUSG00000037946	Fgd3	FYVE, RhoGEF and PH domain containing 3
chr13	49653121	49653121	1	*	control_anno_Bmal1_Chipseq_rep2_sorted_peak_927	7.52198	Promoter (<=1kb)	13	49653103	49678979	25877	1	70930	ENSMUST00000223467.1	18	ENSMUSG00000021392	Nol8	nucleolar protein 8
chr13	51645502	51645502	1	*	control_anno_Bmal1_Chipseq_rep2_sorted_peak_928	2.85478	Promoter (<=1kb)	13	51645232	51650660	5429	1	66197	ENSMUST00000075853.5	270	ENSMUSG00000062248	Cks2	CDC28 protein kinase regulatory subunit 2
chr13	51846513	51846513	1	*	control_anno_Bmal1_Chipseq_rep2_sorted_peak_929	4.03464	Promoter (<=1kb)	13	51846678	51848468	1791	1	23882	ENSMUST00000021903.2	-165	ENSMUSG00000021453	Gadd45g	growth arrest and DNA-damage-inducible 45 gamma
chr13	51853703	51853703	1	*	control_anno_Bmal1_Chipseq_rep2_sorted_peak_930	9.03992	Distal Intergenic	13	51846744	51848224	1481	1	23882	ENSMUST00000132480.1	6959	ENSMUSG00000021453	Gadd45g	growth arrest and DNA-damage-inducible 45 gamma
chr13	52929752	52929752	1	*	control_anno_Bmal1_Chipseq_rep2_sorted_peak_931	4.69513	Promoter (<=1kb)	13	52910210	52929681	19472	2	11992	ENSMUST00000110031.3	-71	ENSMUSG00000021460	Auh	AU RNA binding protein/enoyl-coenzyme A hydratase
chr13	52974830	52974830	1	*	control_anno_Bmal1_Chipseq_rep2_sorted_peak_932	13.8567	Intron (ENSMUST00000071065.7/18030, intron 1 of 1)	13	52967209	52981073	13865	2	18030	ENSMUST00000071065.7	6243	ENSMUSG00000056749	Nfil3	nuclear factor, interleukin 3, regulated
chr13	54590271	54590271	1	*	control_anno_Bmal1_Chipseq_rep2_sorted_peak_933	6.61893	Promoter (<=1kb)	13	54590207	54591158	952	1	67044	ENSMUST00000026986.6	64	ENSMUSG00000025868	Higd2a	HIG1 domain family, member 2A
chr13	54605674	54605674	1	*	control_anno_Bmal1_Chipseq_rep2_sorted_peak_934	4.69513	Intron (ENSMUST00000091609.10/74325, intron 2 of 4)	13	54593585	54611292	17708	2	74325	ENSMUST00000049575.7	5618	ENSMUSG00000047547	Cltb	clathrin, light polypeptide (Lcb)
chr13	54687953	54687953	1	*	control_anno_Bmal1_Chipseq_rep2_sorted_peak_935	6.1217	Promoter (<=1kb)	13	54679401	54688094	8694	2	105239	ENSMUST00000125871.7	141	ENSMUSG00000034928	Rnf44	ring finger protein 44
chr13	54711308	54711308	1	*	control_anno_Bmal1_Chipseq_rep2_sorted_peak_936	3.10083	Intron (ENSMUST00000037145.7/268663, intron 1 of 31)	13	54701461	54736662	35202	1	268663	ENSMUST00000037145.7	9847	ENSMUSG00000034918	Cdhr2	cadherin-related family member 2
chr13	55190284	55190284	1	*	control_anno_Bmal1_Chipseq_rep2_sorted_peak_937	5.76869	Distal Intergenic	13	55209782	55315755	105974	1	18193	ENSMUST00000224973.1	-19498	ENSMUSG00000021488	Nsd1	nuclear receptor-binding SET-domain protein 1
chr13	55444885	55444885	1	*	control_anno_Bmal1_Chipseq_rep2_sorted_peak_938	20.4238	Promoter (<=1kb)	13	55445072	55460922	15851	1	26385	ENSMUST00000224653.1	-187	ENSMUSG00000074886	Grk6	G protein-coupled receptor kinase 6
chr13	56449982	56449982	1	*	control_anno_Bmal1_Chipseq_rep2_sorted_peak_939	9.75941	Intron (ENSMUST00000021971.5/328258, intron 3 of 7)	13	56438355	56474239	35885	1	328258	ENSMUST00000021971.5	11627	ENSMUSG00000021509	Slc25a48	solute carrier family 25, member 48
chr13	56522493	56522493	1	*	control_anno_Bmal1_Chipseq_rep2_sorted_peak_940	5.06285	Promoter (<=1kb)	13	56522491	56537898	15408	1	213311	ENSMUST00000121871.7	2	ENSMUSG00000035509	Fbxl21	F-box and leucine-rich repeat protein 21
chr13	56692193	56692193	1	*	control_anno_Bmal1_Chipseq_rep2_sorted_peak_941	9.02746	Distal Intergenic	13	56703010	56742377	39368	1	17129	ENSMUST00000069557.13	-10817	ENSMUSG00000021540	Smad5	SMAD family member 5
chr13	58402472	58402472	1	*	control_anno_Bmal1_Chipseq_rep2_sorted_peak_942	10.7641	Promoter (<=1kb)	13	58391239	58402464	11226	2	15387	ENSMUST00000177019.7	-8	ENSMUSG00000021546	Hnrnpk	heterogeneous nuclear ribonucleoprotein K
chr13	63272792	63272792	1	*	control_anno_Bmal1_Chipseq_rep2_sorted_peak_943	6.67151	Promoter (<=1kb)	13	63272816	63299668	26853	1	72061	ENSMUST00000223204.1	-24	ENSMUSG00000021458	Aopep	aminopeptidase O
chr13	63567994	63567994	1	*	control_anno_Bmal1_Chipseq_rep2_sorted_peak_944	9.90633	Promoter (2-3kb)	13	63508328	63565735	57408	2	19206	ENSMUST00000021921.10	-2259	ENSMUSG00000021466	Ptch1	patched 1
chr13	64311400	64311400	1	*	control_anno_Bmal1_Chipseq_rep2_sorted_peak_945	5.03161	Promoter (1-2kb)	13	64275628	64312543	36916	2	66129	ENSMUST00000222286.1	1143	ENSMUSG00000021482	Prxl2c	peroxiredoxin like 2C
chr13	64312682	64312682	1	*	control_anno_Bmal1_Chipseq_rep2_sorted_peak_946	9.75887	Promoter (<=1kb)	13	64289797	64312710	22914	2	66129	ENSMUST00000222570.1	28	ENSMUSG00000021482	Prxl2c	peroxiredoxin like 2C
chr13	64370465	64370465	1	*	control_anno_Bmal1_Chipseq_rep2_sorted_peak_947	8.40917	Promoter (<=1kb)	13	64368872	64370306	1435	2	13039	ENSMUST00000220617.1	-159	ENSMUSG00000021477	Ctsl	cathepsin L
chr13	65278476	65278476	1	*	control_anno_Bmal1_Chipseq_rep2_sorted_peak_948	3.40899	Promoter (<=1kb)	13	65278814	65297795	18982	1	170936	ENSMUST00000126879.7	-338	ENSMUSG00000021514	Zfp369	zinc finger protein 369
chr13	67375711	67375711	1	*	control_anno_Bmal1_Chipseq_rep2_sorted_peak_949	3.40899	Promoter (<=1kb)	13	67372242	67375713	3472	2	408065	ENSMUST00000225787.1	2	ENSMUSG00000078995	Zfp456	zinc finger protein 456
chr13	67484051	67484051	1	*	control_anno_Bmal1_Chipseq_rep2_sorted_peak_950	6.08613	Promoter (<=1kb)	13	67474173	67484212	10040	2	408067	ENSMUST00000225027.1	161	ENSMUSG00000059839	Zfp874b	zinc finger protein 874b
chr13	69489731	69489731	1	*	control_anno_Bmal1_Chipseq_rep2_sorted_peak_951	12.6417	Distal Intergenic	13	69499558	69532432	32875	2	210106	ENSMUST00000223344.2	42701	ENSMUSG00000034575	Tent4a	terminal nucleotidyltransferase 4A
chr13	69611566	69611566	1	*	control_anno_Bmal1_Chipseq_rep2_sorted_peak_952	12.9221	Promoter (<=1kb)	13	69573449	69611442	37994	2	78925	ENSMUST00000091514.5	-124	ENSMUSG00000021594	Srd5a1	steroid 5 alpha-reductase 1
chr13	70794257	70794257	1	*	control_anno_Bmal1_Chipseq_rep2_sorted_peak_953	6.5235	Intron (ENSMUST00000080145.12/271127, intron 6 of 22)	13	70727810	70841775	113966	2	271127	ENSMUST00000123552.7	47518	ENSMUSG00000049538	Adamts16	a disintegrin-like and metallopeptidase (reprolysin type) with thrombospondin type 1 motif, 16
chr13	70903169	70903169	1	*	control_anno_Bmal1_Chipseq_rep2_sorted_peak_954	4.50241	Distal Intergenic	13	70882948	70884503	1556	1	77166	ENSMUST00000225672.1	20221	ENSMUSG00000021600	8030423J24Rik	RIKEN cDNA 8030423J24 gene
chr13	73331241	73331241	1	*	control_anno_Bmal1_Chipseq_rep2_sorted_peak_955	7.31855	Promoter (<=1kb)	13	73331026	73331971	946	1	94066	ENSMUST00000222030.1	215	ENSMUSG00000021607	Mrpl36	mitochondrial ribosomal protein L36
chr13	73937938	73937938	1	*	control_anno_Bmal1_Chipseq_rep2_sorted_peak_956	6.61893	Promoter (<=1kb)	13	73937857	73960813	22957	1	105246	ENSMUST00000220488.1	81	ENSMUSG00000057649	Brd9	bromodomain containing 9
chr13	74564214	74564214	1	*	control_anno_Bmal1_Chipseq_rep2_sorted_peak_957	5.06285	Exon (ENSMUST00000222092.1/ENSMUST00000222092.1, exon 1 of 5)	13	74480057	74493992	13936	2	235956	ENSMUST00000221173.1	-70222	ENSMUSG00000069208	Zfp825	zinc finger protein 825
chr13	75707457	75707457	1	*	control_anno_Bmal1_Chipseq_rep2_sorted_peak_958	6.1217	Promoter (<=1kb)	13	75707585	75761942	54358	1	192657	ENSMUST00000220572.1	-128	ENSMUSG00000001542	Ell2	elongation factor for RNA polymerase II 2
chr13	76018348	76018348	1	*	control_anno_Bmal1_Chipseq_rep2_sorted_peak_959	7.87071	Promoter (<=1kb)	13	76007219	76018468	11250	2	218341	ENSMUST00000224093.1	120	ENSMUSG00000043190	Rfesd	Rieske (Fe-S) domain containing
chr13	76056097	76056097	1	*	control_anno_Bmal1_Chipseq_rep2_sorted_peak_960	4.69513	Promoter (<=1kb)	13	76054851	76056996	2146	2	238725	ENSMUST00000056130.7	899	ENSMUSG00000045509	Gpr150	G protein-coupled receptor 150
chr13	81711235	81711235	1	*	control_anno_Bmal1_Chipseq_rep2_sorted_peak_961	11.2799	Promoter (<=1kb)	13	81711341	81753275	41935	1	72852	ENSMUST00000057598.6	-106	ENSMUSG00000051098	Mblac2	metallo-beta-lactamase domain containing 2
chr13	81783688	81783688	1	*	control_anno_Bmal1_Chipseq_rep2_sorted_peak_962	18.1897	Promoter (<=1kb)	13	81783831	81792033	8203	1	12626	ENSMUST00000224433.1	-143	ENSMUSG00000021537	Cetn3	centrin 3
chr13	92354828	92354828	1	*	control_anno_Bmal1_Chipseq_rep2_sorted_peak_963	17.2801	Promoter (<=1kb)	13	92354726	92389053	34328	1	13361	ENSMUST00000022218.5	102	ENSMUSG00000021707	Dhfr	dihydrofolate reductase
chr13	92637165	92637165	1	*	control_anno_Bmal1_Chipseq_rep2_sorted_peak_964	3.40899	Intron (ENSMUST00000049488.8/218442, intron 1 of 11)	13	92611174	92686193	75020	1	218442	ENSMUST00000224250.1	25991	ENSMUSG00000021703	Serinc5	serine incorporator 5
chr13	93303813	93303813	1	*	control_anno_Bmal1_Chipseq_rep2_sorted_peak_965	5.19474	Promoter (<=1kb)	13	93303757	93386744	82988	1	26556	ENSMUST00000109494.7	56	ENSMUSG00000007617	Homer1	homer scaffolding protein 1
chr13	93772388	93772388	1	*	control_anno_Bmal1_Chipseq_rep2_sorted_peak_966	7.04548	Promoter (<=1kb)	13	93771696	93873809	102114	1	11881	ENSMUST00000220652.1	692	ENSMUSG00000042082	Arsb	arylsulfatase B
chr13	95525044	95525044	1	*	control_anno_Bmal1_Chipseq_rep2_sorted_peak_967	7.31855	Promoter (<=1kb)	13	95511732	95525227	13496	2	14063	ENSMUST00000022185.9	183	ENSMUSG00000021678	F2rl1	coagulation factor II (thrombin) receptor-like 1
chr13	96011170	96011170	1	*	control_anno_Bmal1_Chipseq_rep2_sorted_peak_968	6.58177	Intron (ENSMUST00000161263.7/75209, intron 4 of 12)	13	95989133	95990226	1094	2	75209	ENSMUST00000220740.1	-20944	ENSMUSG00000051111	Sv2c	synaptic vesicle glycoprotein 2c
chr13	97300699	97300699	1	*	control_anno_Bmal1_Chipseq_rep2_sorted_peak_969	6.08613	Distal Intergenic	13	97241105	97253034	11930	1	13803	ENSMUST00000041623.8	59594	ENSMUSG00000041773	Enc1	ectodermal-neural cortex 1
chr13	98028104	98028104	1	*	control_anno_Bmal1_Chipseq_rep2_sorted_peak_970	12.323	Intron (ENSMUST00000109426.2/110596, intron 9 of 35)	13	97928630	98032679	104050	2	110596	ENSMUST00000225663.1	4575	ENSMUSG00000021662	Arhgef28	Rho guanine nucleotide exchange factor (GEF) 28
chr13	98651449	98651449	1	*	control_anno_Bmal1_Chipseq_rep2_sorted_peak_971	15.5439	Distal Intergenic	13	98634978	98637410	2433	2	68344	ENSMUST00000050389.4	-14039	ENSMUSG00000046082	Tmem174	transmembrane protein 174
chr13	98699424	98699424	1	*	control_anno_Bmal1_Chipseq_rep2_sorted_peak_972	4.03464	Distal Intergenic	13	98686235	98694834	8600	2	380863	ENSMUST00000064347.7	-4590	ENSMUSG00000052485	Tmem171	transmembrane protein 171
chr13	100419601	100419601	1	*	control_anno_Bmal1_Chipseq_rep2_sorted_peak_973	4.95652	Intron (ENSMUST00000022142.6/17940, intron 11 of 14)	13	100407838	100446461	38624	2	17940	ENSMUST00000221943.1	26860	ENSMUSG00000021640	Naip1	NLR family, apoptosis inhibitory protein 1
chr13	100543262	100543262	1	*	control_anno_Bmal1_Chipseq_rep2_sorted_peak_974	7.52198	Intron (ENSMUST00000069756.10/18260, intron 1 of 8)	13	100511594	100552460	40867	2	18260	ENSMUST00000159515.1	9198	ENSMUSG00000021638	Ocln	occludin
chr13	100651037	100651037	1	*	control_anno_Bmal1_Chipseq_rep2_sorted_peak_975	3.0723	Promoter (<=1kb)	13	100617479	100651047	33569	2	19356	ENSMUST00000177848.2	10	ENSMUSG00000021635	Rad17	RAD17 checkpoint clamp loader component
chr13	101753941	101753941	1	*	control_anno_Bmal1_Chipseq_rep2_sorted_peak_976	7.24534	Intron (ENSMUST00000055518.12/18708, intron 2 of 15)	13	101755571	101768213	12643	2	18708	ENSMUST00000189426.1	14272	ENSMUSG00000041417	Pik3r1	phosphoinositide-3-kinase regulatory subunit 1
chr13	102906083	102906083	1	*	control_anno_Bmal1_Chipseq_rep2_sorted_peak_977	9.9158	Promoter (<=1kb)	13	102853662	102906075	52414	2	328329	ENSMUST00000166867.1	-8	ENSMUSG00000034751	Mast4	microtubule associated serine/threonine kinase family member 4
chr13	104029322	104029322	1	*	control_anno_Bmal1_Chipseq_rep2_sorted_peak_978	5.19474	Intron (ENSMUST00000109315.4/75805, intron 12 of 12)	13	104024585	104034573	9989	2	75805	ENSMUST00000225704.1	5251	ENSMUSG00000021710	Nln	neurolysin (metallopeptidase M3 family)
chr13	104109469	104109469	1	*	control_anno_Bmal1_Chipseq_rep2_sorted_peak_979	3.41654	Promoter (<=1kb)	13	104035211	104109586	74376	2	75805	ENSMUST00000224945.1	117	ENSMUSG00000021710	Nln	neurolysin (metallopeptidase M3 family)
chr13	107890351	107890351	1	*	control_anno_Bmal1_Chipseq_rep2_sorted_peak_980	13.6555	Promoter (<=1kb)	13	107724618	107890064	165447	2	67263	ENSMUST00000105097.2	-287	ENSMUSG00000032846	Zswim6	zinc finger SWIM-type containing 6
chr13	108044540	108044540	1	*	control_anno_Bmal1_Chipseq_rep2_sorted_peak_981	5.06285	Promoter (<=1kb)	13	108044489	108049172	4684	1	75616	ENSMUST00000225972.1	51	ENSMUSG00000071180	Smim15	small integral membrane protein 15
chr13	110558271	110558271	1	*	control_anno_Bmal1_Chipseq_rep2_sorted_peak_982	4.03464	Distal Intergenic	13	110397797	110399035	1239	1	20620	ENSMUST00000225156.1	160474	ENSMUSG00000021701	Plk2	polo like kinase 2
chr13	110562953	110562953	1	*	control_anno_Bmal1_Chipseq_rep2_sorted_peak_983	4.54489	Distal Intergenic	13	110397797	110399035	1239	1	20620	ENSMUST00000225156.1	165156	ENSMUSG00000021701	Plk2	polo like kinase 2
chr13	111490340	111490340	1	*	control_anno_Bmal1_Chipseq_rep2_sorted_peak_984	5.06285	Promoter (<=1kb)	13	111425680	111490111	64432	2	73274	ENSMUST00000047627.13	-229	ENSMUSG00000032745	Gpbp1	GC-rich promoter binding protein 1
chr13	112326504	112326504	1	*	control_anno_Bmal1_Chipseq_rep2_sorted_peak_985	13.5219	Intron (ENSMUST00000056047.13/77318, intron 3 of 5)	13	112318454	112339876	21423	1	77318	ENSMUST00000223871.1	8050	ENSMUSG00000049985	Ankrd55	ankyrin repeat domain 55
chr13	112927611	112927611	1	*	control_anno_Bmal1_Chipseq_rep2_sorted_peak_986	4.3357	Promoter (<=1kb)	13	112927648	112932177	4530	1	218629	ENSMUST00000223866.1	-37	ENSMUSG00000042426	Dhx29	DEAH (Asp-Glu-Ala-His) box polypeptide 29
chr13	112987789	112987789	1	*	control_anno_Bmal1_Chipseq_rep2_sorted_peak_987	3.40899	Promoter (<=1kb)	13	112987802	112990777	2976	1	218630	ENSMUST00000038404.5	-13	ENSMUSG00000042417	Ccno	cyclin O
chr13	114852575	114852575	1	*	control_anno_Bmal1_Chipseq_rep2_sorted_peak_988	5.97877	Intron (ENSMUST00000056117.9/16398, intron 23 of 29)	13	114818905	114825230	6326	1	17434	ENSMUST00000164871.2	33670	ENSMUSG00000015536	Mocs2	molybdenum cofactor synthesis 2
chr13	114896907	114896907	1	*	control_anno_Bmal1_Chipseq_rep2_sorted_peak_989	7.52198	Intron (ENSMUST00000056117.9/16398, intron 2 of 29)	13	114880657	114901943	21287	2	16398	ENSMUST00000224204.1	5036	ENSMUSG00000015533	Itga2	integrin alpha 2
chr13	119690255	119690255	1	*	control_anno_Bmal1_Chipseq_rep2_sorted_peak_990	9.33796	Promoter (<=1kb)	13	119690379	119699726	9348	1	208715	ENSMUST00000225543.1	-124	ENSMUSG00000093930	Hmgcs1	3-hydroxy-3-methylglutaryl-Coenzyme A synthase 1
chr13	119791028	119791028	1	*	control_anno_Bmal1_Chipseq_rep2_sorted_peak_991	15.8431	Promoter (<=1kb)	13	119765188	119790889	25702	2	72465	ENSMUST00000223722.1	-139	ENSMUSG00000094870	Zfp131	zinc finger protein 131
chr14	6108653	6108653	1	*	control_anno_Bmal1_Chipseq_rep2_sorted_peak_992	6.08613	5' UTR	14	6259747	6287250	27504	2	100861615	ENSMUST00000170104.2	178597	ENSMUSG00000079396	Gm3411	predicted gene 3411
chr14	7809505	7809505	1	*	control_anno_Bmal1_Chipseq_rep2_sorted_peak_993	2.18896	Distal Intergenic	14	7817957	7951588	133632	1	286940	ENSMUST00000052678.8	-8452	ENSMUSG00000025278	Flnb	filamin, beta
chr14	7954089	7954089	1	*	control_anno_Bmal1_Chipseq_rep2_sorted_peak_994	3.48426	Distal Intergenic	14	7957288	7960636	3349	1	108168208	ENSMUST00000211339.1	-3199	ENSMUSG00000109649	Gm45521	predicted gene 45521
chr14	8080355	8080355	1	*	control_anno_Bmal1_Chipseq_rep2_sorted_peak_995	6.99166	Promoter (<=1kb)	14	8080367	8091834	11468	1	67053	ENSMUST00000023924.3	-12	ENSMUSG00000023156	Rpp14	ribonuclease P 14 subunit
chr14	8173208	8173208	1	*	control_anno_Bmal1_Chipseq_rep2_sorted_peak_996	10.7641	Promoter (<=1kb)	14	8170855	8173025	2171	2	68263	ENSMUST00000224864.1	-183	ENSMUSG00000021748	Pdhb	pyruvate dehydrogenase (lipoamide) beta
chr14	18238891	18238891	1	*	control_anno_Bmal1_Chipseq_rep2_sorted_peak_997	140.163	Promoter (<=1kb)	14	18206743	18239011	32269	2	353187	ENSMUST00000225491.1	120	ENSMUSG00000021775	Nr1d2	nuclear receptor subfamily 1, group D, member 2
chr14	19417319	19417319	1	*	control_anno_Bmal1_Chipseq_rep2_sorted_peak_998	2.74088	Exon (ENSMUST00000177817.1/ENSMUST00000177817.1, exon 3 of 6)	14	19594139	19602581	8443	2	432825	ENSMUST00000096121.11	185262	ENSMUSG00000095024	Gm5458	predicted gene 5458
chr14	20082993	20082993	1	*	control_anno_Bmal1_Chipseq_rep2_sorted_peak_999	4.95652	Promoter (<=1kb)	14	20075636	20083183	7548	2	67509	ENSMUST00000059666.5	190	ENSMUSG00000045107	Saysd1	SAYSVFN motif domain containing 1
chr14	20135228	20135228	1	*	control_anno_Bmal1_Chipseq_rep2_sorted_peak_1000	5.52457	Intron (ENSMUST00000226090.1/67509, intron 1 of 1)	14	20077460	20138534	61075	2	67509	ENSMUST00000226090.1	3306	ENSMUSG00000045107	Saysd1	SAYSVFN motif domain containing 1
chr14	20478781	20478781	1	*	control_anno_Bmal1_Chipseq_rep2_sorted_peak_1001	16.3973	Promoter (1-2kb)	14	20458792	20479908	21117	2	11750	ENSMUST00000224410.1	1127	ENSMUSG00000021814	Anxa7	annexin A7
chr14	20480027	20480027	1	*	control_anno_Bmal1_Chipseq_rep2_sorted_peak_1002	43.6359	Promoter (<=1kb)	14	20471368	20479941	8574	2	11750	ENSMUST00000225132.1	-86	ENSMUSG00000021814	Anxa7	annexin A7
chr14	20546388	20546388	1	*	control_anno_Bmal1_Chipseq_rep2_sorted_peak_1003	18.812	Promoter (<=1kb)	14	20507671	20546440	38770	2	19056	ENSMUST00000161989.1	52	ENSMUSG00000021816	Ppp3cb	protein phosphatase 3, catalytic subunit, beta isoform
chr14	20929253	20929253	1	*	control_anno_Bmal1_Chipseq_rep2_sorted_peak_1004	5.06285	Promoter (<=1kb)	14	20929398	20998781	69384	1	22330	ENSMUST00000226113.1	-145	ENSMUSG00000021823	Vcl	vinculin
chr14	21052654	21052654	1	*	control_anno_Bmal1_Chipseq_rep2_sorted_peak_1005	10.4191	Promoter (<=1kb)	14	21052645	21381537	328893	1	11534	ENSMUST00000223915.1	9	ENSMUSG00000039197	Adk	adenosine kinase
chr14	21500644	21500644	1	*	control_anno_Bmal1_Chipseq_rep2_sorted_peak_1006	8.14509	Promoter (<=1kb)	14	21500853	21621401	120549	1	54169	ENSMUST00000096222.11	-209	ENSMUSG00000021767	Kat6b	K(lysine) acetyltransferase 6B
chr14	21823062	21823062	1	*	control_anno_Bmal1_Chipseq_rep2_sorted_peak_1007	5.91769	Promoter (2-3kb)	14	21825238	21840569	15332	1	22334	ENSMUST00000224373.1	-2176	ENSMUSG00000021771	Vdac2	voltage-dependent anion channel 2
chr14	21830997	21830997	1	*	control_anno_Bmal1_Chipseq_rep2_sorted_peak_1008	13.5219	Promoter (<=1kb)	14	21831269	21845879	14611	1	22334	ENSMUST00000022293.13	-272	ENSMUSG00000021771	Vdac2	voltage-dependent anion channel 2
chr14	21848732	21848732	1	*	control_anno_Bmal1_Chipseq_rep2_sorted_peak_1009	14.147	Promoter (<=1kb)	14	21847275	21848687	1413	2	69156	ENSMUST00000177527.1	-45	ENSMUSG00000021773	Comtd1	catechol-O-methyltransferase domain containing 1
chr14	24207001	24207001	1	*	control_anno_Bmal1_Chipseq_rep2_sorted_peak_1010	37.9397	Intron (ENSMUST00000073687.12/71228, intron 1 of 30)	14	24133953	24177789	43837	2	71228	ENSMUST00000042009.12	-29212	ENSMUSG00000021782	Dlg5	discs large MAGUK scaffold protein 5
chr14	25451981	25451981	1	*	control_anno_Bmal1_Chipseq_rep2_sorted_peak_1011	5.60662	Intron (ENSMUST00000224582.1/ENSMUST00000224582.1, intron 1 of 1)	14	25459185	25538492	79308	1	328365	ENSMUST00000161766.7	-7204	ENSMUSG00000007817	Zmiz1	zinc finger, MIZ-type containing 1
chr14	25464972	25464972	1	*	control_anno_Bmal1_Chipseq_rep2_sorted_peak_1012	7.75324	Intron (ENSMUST00000161766.7/328365, intron 1 of 2)	14	25459292	25649574	190283	1	328365	ENSMUST00000159766.7	5680	ENSMUSG00000007817	Zmiz1	zinc finger, MIZ-type containing 1
chr14	25466448	25466448	1	*	control_anno_Bmal1_Chipseq_rep2_sorted_peak_1013	9.75887	Intron (ENSMUST00000161766.7/328365, intron 1 of 2)	14	25459292	25649574	190283	1	328365	ENSMUST00000159766.7	7156	ENSMUSG00000007817	Zmiz1	zinc finger, MIZ-type containing 1
chr14	25826312	25826312	1	*	control_anno_Bmal1_Chipseq_rep2_sorted_peak_1014	4.13624	Distal Intergenic	14	25842156	25886804	44649	1	11744	ENSMUST00000022416.14	-15844	ENSMUSG00000021866	Anxa11	annexin A11
chr14	25842328	25842328	1	*	control_anno_Bmal1_Chipseq_rep2_sorted_peak_1015	7.24534	Promoter (<=1kb)	14	25842183	25886804	44622	1	11744	ENSMUST00000133547.1	145	ENSMUSG00000021866	Anxa11	annexin A11
chr14	26534695	26534695	1	*	control_anno_Bmal1_Chipseq_rep2_sorted_peak_1016	4.69513	Promoter (<=1kb)	14	26414296	26534895	120600	2	83997	ENSMUST00000139075.7	200	ENSMUSG00000021870	Slmap	sarcolemma associated protein
chr14	26695501	26695501	1	*	control_anno_Bmal1_Chipseq_rep2_sorted_peak_1017	15.5439	Promoter (2-3kb)	14	26693274	26891703	198430	1	110083	ENSMUST00000022433.11	2227	ENSMUSG00000021879	Dnah12	dynein, axonemal, heavy chain 12
chr14	29978528	29978528	1	*	control_anno_Bmal1_Chipseq_rep2_sorted_peak_1018	5.06285	Promoter (<=1kb)	14	29978418	30006354	27937	1	56249	ENSMUST00000224797.1	110	ENSMUSG00000015971	Actr8	ARP8 actin-related protein 8
chr14	30531709	30531709	1	*	control_anno_Bmal1_Chipseq_rep2_sorted_peak_1019	3.40899	Distal Intergenic	14	30549131	30574720	25590	1	21881	ENSMUST00000022529.7	-17422	ENSMUSG00000021957	Tkt	transketolase
chr14	30564471	30564471	1	*	control_anno_Bmal1_Chipseq_rep2_sorted_peak_1020	5.60662	Intron (ENSMUST00000022529.7/21881, intron 4 of 13)	14	30567999	30573624	5626	1	21881	ENSMUST00000225039.1	-3528	ENSMUSG00000021957	Tkt	transketolase
chr14	30825737	30825737	1	*	control_anno_Bmal1_Chipseq_rep2_sorted_peak_1021	7.52198	Promoter (<=1kb)	14	30825594	30874570	48977	1	69179	ENSMUST00000228066.1	143	ENSMUSG00000006526	Stimate	STIM activating enhancer
chr14	31019296	31019296	1	*	control_anno_Bmal1_Chipseq_rep2_sorted_peak_1022	20.9702	Promoter (<=1kb)	14	31019208	31119119	99912	1	66923	ENSMUST00000052239.11	88	ENSMUSG00000042323	Pbrm1	polybromo 1
chr14	31251241	31251241	1	*	control_anno_Bmal1_Chipseq_rep2_sorted_peak_1023	8.79062	Promoter (<=1kb)	14	31245132	31251299	6168	2	71838	ENSMUST00000228140.1	58	ENSMUSG00000021902	Phf7	PHD finger protein 7
chr14	31830408	31830408	1	*	control_anno_Bmal1_Chipseq_rep2_sorted_peak_1024	2.92684	Promoter (<=1kb)	14	31745275	31830378	85104	2	105522	ENSMUST00000228037.1	-30	ENSMUSG00000014496	Ankrd28	ankyrin repeat domain 28
chr14	32190899	32190899	1	*	control_anno_Bmal1_Chipseq_rep2_sorted_peak_1025	4.69513	Promoter (1-2kb)	14	32180218	32191957	11740	2	53600	ENSMUST00000168139.7	1058	ENSMUSG00000013701	Timm23	translocase of inner mitochondrial membrane 23
chr14	32513531	32513531	1	*	control_anno_Bmal1_Chipseq_rep2_sorted_peak_1026	9.86245	Promoter (<=1kb)	14	32513530	32542751	29222	1	319955	ENSMUST00000228017.1	1	ENSMUSG00000054051	Ercc6	excision repair cross-complementing rodent repair deficiency, complementation group 6
chr14	33447302	33447302	1	*	control_anno_Bmal1_Chipseq_rep2_sorted_peak_1027	17.8369	Promoter (<=1kb)	14	33390938	33447158	56221	2	26419	ENSMUST00000130539.7	-144	ENSMUSG00000021936	Mapk8	mitogen-activated protein kinase 8
chr14	34310593	34310593	1	*	control_anno_Bmal1_Chipseq_rep2_sorted_peak_1028	12.5494	Promoter (<=1kb)	14	34268561	34310493	41933	2	75698	ENSMUST00000227375.1	-100	ENSMUSG00000041471	Shld2	shieldin complex subunit 2
chr14	34363648	34363648	1	*	control_anno_Bmal1_Chipseq_rep2_sorted_peak_1029	117.989	Distal Intergenic	14	34351881	34355433	3553	2	69134	ENSMUST00000052126.5	-8215	ENSMUSG00000043681	Fam25a	family with sequence similarity 25, member A
chr14	34662240	34662240	1	*	control_anno_Bmal1_Chipseq_rep2_sorted_peak_1030	4.54489	Exon (ENSMUST00000227643.1/ENSMUST00000227643.1, exon 1 of 1)	14	34673928	34747983	74056	1	218914	ENSMUST00000048263.13	-11688	ENSMUSG00000041408	Wapl	WAPL cohesin release factor
chr14	34673643	34673643	1	*	control_anno_Bmal1_Chipseq_rep2_sorted_peak_1031	8.71324	Promoter (<=1kb)	14	34673928	34747983	74056	1	218914	ENSMUST00000048263.13	-285	ENSMUSG00000041408	Wapl	WAPL cohesin release factor
chr14	37135251	37135251	1	*	control_anno_Bmal1_Chipseq_rep2_sorted_peak_1032	3.0723	Promoter (<=1kb)	14	37120092	37135252	15161	2	66092	ENSMUST00000165649.3	1	ENSMUSG00000041028	Ghitm	growth hormone inducible transmembrane protein
chr14	40956499	40956499	1	*	control_anno_Bmal1_Chipseq_rep2_sorted_peak_1033	7.87071	Intron (ENSMUST00000047652.5/52588, intron 1 of 8)	14	40906445	40966807	60363	2	52588	ENSMUST00000047652.5	10308	ENSMUSG00000037824	Tspan14	tetraspanin 14
chr14	40967007	40967007	1	*	control_anno_Bmal1_Chipseq_rep2_sorted_peak_1034	11.4454	Promoter (<=1kb)	14	40906445	40966807	60363	2	52588	ENSMUST00000047652.5	-200	ENSMUSG00000037824	Tspan14	tetraspanin 14
chr14	40996463	40996463	1	*	control_anno_Bmal1_Chipseq_rep2_sorted_peak_1035	3.40899	Intron (ENSMUST00000022317.14/70564, intron 5 of 5)	14	40998873	41003104	4232	2	70564	ENSMUST00000135797.1	6641	ENSMUSG00000021792	Prxl2a	peroxiredoxin like 2A
chr14	45219497	45219497	1	*	control_anno_Bmal1_Chipseq_rep2_sorted_peak_1036	8.40917	Promoter (<=1kb)	14	45133465	45219425	85961	2	70561	ENSMUST00000139526.8	-72	ENSMUSG00000021830	Txndc16	thioredoxin domain containing 16
chr14	45351261	45351261	1	*	control_anno_Bmal1_Chipseq_rep2_sorted_peak_1037	5.76554	Promoter (<=1kb)	14	45351242	45422820	71579	1	56291	ENSMUST00000228311.1	19	ENSMUSG00000053205	Styx	serine/threonine/tyrosine interaction protein
chr14	45388726	45388726	1	*	control_anno_Bmal1_Chipseq_rep2_sorted_peak_1038	10.6062	Promoter (<=1kb)	14	45384582	45388741	4160	2	54342	ENSMUST00000226590.1	15	ENSMUSG00000037722	Gnpnat1	glucosamine-phosphate N-acetyltransferase 1
chr14	46821982	46821982	1	*	control_anno_Bmal1_Chipseq_rep2_sorted_peak_1039	5.19474	Promoter (<=1kb)	14	46811674	46822156	10483	2	63985	ENSMUST00000228065.1	174	ENSMUSG00000062014	Gmfb	glia maturation factor, beta
chr14	47189257	47189257	1	*	control_anno_Bmal1_Chipseq_rep2_sorted_peak_1040	2.01876	Promoter (<=1kb)	14	47153895	47189413	35519	2	14528	ENSMUST00000089959.6	156	ENSMUSG00000037580	Gch1	GTP cyclohydrolase 1
chr14	47515232	47515232	1	*	control_anno_Bmal1_Chipseq_rep2_sorted_peak_1041	2.18896	Intron (ENSMUST00000226395.1/78938, intron 2 of 3)	14	47507352	47531955	24604	1	78938	ENSMUST00000165714.1	7880	ENSMUSG00000037536	Fbxo34	F-box protein 34
chr14	47533807	47533807	1	*	control_anno_Bmal1_Chipseq_rep2_sorted_peak_1042	28.2565	Distal Intergenic	14	47526079	47529276	3198	1	78938	ENSMUST00000228634.1	7728	ENSMUSG00000037536	Fbxo34	F-box protein 34
chr14	47568421	47568421	1	*	control_anno_Bmal1_Chipseq_rep2_sorted_peak_1043	9.75887	Promoter (<=1kb)	14	47540894	47568434	27541	2	100504663	ENSMUST00000042988.6	13	ENSMUSG00000037526	Atg14	autophagy related 14
chr14	49171823	49171823	1	*	control_anno_Bmal1_Chipseq_rep2_sorted_peak_1044	8.37884	Promoter (<=1kb)	14	49172226	49190885	18660	1	70646	ENSMUST00000153488.8	-403	ENSMUSG00000036282	Naa30	N(alpha)-acetyltransferase 30, NatC catalytic subunit
chr14	50807570	50807570	1	*	control_anno_Bmal1_Chipseq_rep2_sorted_peak_1045	8.82243	Promoter (<=1kb)	14	50793805	50807732	13928	2	239083	ENSMUST00000227614.1	162	ENSMUSG00000071470	Ccnb1ip1	cyclin B1 interacting protein 1
chr14	50924889	50924889	1	*	control_anno_Bmal1_Chipseq_rep2_sorted_peak_1046	3.46254	Promoter (<=1kb)	14	50913594	50924893	11300	2	66246	ENSMUST00000159292.7	4	ENSMUSG00000006289	Osgep	O-sialoglycoprotein endopeptidase
chr14	50930988	50930988	1	*	control_anno_Bmal1_Chipseq_rep2_sorted_peak_1047	28.079	Promoter (<=1kb)	14	50931082	50950665	19584	1	18950	ENSMUST00000226871.1	-94	ENSMUSG00000115338	Pnp	purine-nucleoside phosphorylase
chr14	51090642	51090642	1	*	control_anno_Bmal1_Chipseq_rep2_sorted_peak_1048	2.41439	Promoter (<=1kb)	14	51091077	51106147	15071	1	58809	ENSMUST00000022428.12	-435	ENSMUSG00000021876	Rnase4	ribonuclease, RNase A family 4
chr14	51884901	51884901	1	*	control_anno_Bmal1_Chipseq_rep2_sorted_peak_1049	2.18896	Promoter (<=1kb)	14	51884912	51889302	4391	1	52535	ENSMUST00000169019.7	-11	ENSMUSG00000004561	Mettl17	methyltransferase like 17
chr14	54222491	54222491	1	*	control_anno_Bmal1_Chipseq_rep2_sorted_peak_1050	4.95652	Intron (ENSMUST00000103740.1/ENSMUST00000103740.1, intron 2 of 2)	14	54239661	54253914	14254	2	13135	ENSMUST00000128231.1	31423	ENSMUSG00000022174	Dad1	defender against cell death 1
chr14	54227826	54227826	1	*	control_anno_Bmal1_Chipseq_rep2_sorted_peak_1051	8.40917	Distal Intergenic	14	54239661	54253914	14254	2	13135	ENSMUST00000128231.1	26088	ENSMUSG00000022174	Dad1	defender against cell death 1
chr14	54249877	54249877	1	*	control_anno_Bmal1_Chipseq_rep2_sorted_peak_1052	3.10083	Intron (ENSMUST00000022781.7/13135, intron 1 of 2)	14	54239661	54253914	14254	2	13135	ENSMUST00000128231.1	4037	ENSMUSG00000022174	Dad1	defender against cell death 1
chr14	54435321	54435321	1	*	control_anno_Bmal1_Chipseq_rep2_sorted_peak_1053	6.30085	Promoter (2-3kb)	14	54432436	54435872	3437	1	17387	ENSMUST00000196155.1	2885	ENSMUSG00000000957	Mmp14	matrix metallopeptidase 14 (membrane-inserted)
chr14	54517549	54517549	1	*	control_anno_Bmal1_Chipseq_rep2_sorted_peak_1054	12.323	Promoter (<=1kb)	14	54507187	54517525	10339	2	27374	ENSMUST00000023873.11	-24	ENSMUSG00000023110	Prmt5	protein arginine N-methyltransferase 5
chr14	54603208	54603208	1	*	control_anno_Bmal1_Chipseq_rep2_sorted_peak_1055	6.15138	Promoter (2-3kb)	14	54583663	54605993	22331	2	74359	ENSMUST00000022786.5	2785	ENSMUSG00000022179	4931414P19Rik	RIKEN cDNA 4931414P19 gene
chr14	55560670	55560670	1	*	control_anno_Bmal1_Chipseq_rep2_sorted_peak_1056	13.3252	Promoter (<=1kb)	14	55560534	55570061	9528	1	28199	ENSMUST00000152681.7	136	ENSMUSG00000022214	Dcaf11	DDB1 and CUL4 associated factor 11
chr14	55672349	55672349	1	*	control_anno_Bmal1_Chipseq_rep2_sorted_peak_1057	9.03992	Promoter (<=1kb)	14	55672380	55675409	3030	1	105446	ENSMUST00000227178.1	-31	ENSMUSG00000002326	Gmpr2	guanosine monophosphate reductase 2
chr14	55714915	55714915	1	*	control_anno_Bmal1_Chipseq_rep2_sorted_peak_1058	5.51678	Promoter (<=1kb)	14	55712112	55713926	1815	2	21816	ENSMUST00000227958.1	-989	ENSMUSG00000022218	Tgm1	transglutaminase 1, K polypeptide
chr14	55728118	55728118	1	*	control_anno_Bmal1_Chipseq_rep2_sorted_peak_1059	3.10083	Distal Intergenic	14	55716325	55722263	5939	2	56187	ENSMUST00000163889.2	-5855	ENSMUSG00000040472	Rabggta	Rab geranylgeranyl transferase, a subunit
chr14	56352237	56352237	1	*	control_anno_Bmal1_Chipseq_rep2_sorted_peak_1060	7.52198	Distal Intergenic	14	56365068	56388550	23483	1	192113	ENSMUST00000007340.3	-12831	ENSMUSG00000022229	Atp12a	ATPase, H+/K+ transporting, nongastric, alpha polypeptide
chr14	56886591	56886591	1	*	control_anno_Bmal1_Chipseq_rep2_sorted_peak_1061	5.19474	Promoter (<=1kb)	14	56886653	56903867	17215	1	76007	ENSMUST00000223669.1	-62	ENSMUSG00000021945	Zmym2	zinc finger, MYM-type 2
chr14	57525781	57525781	1	*	control_anno_Bmal1_Chipseq_rep2_sorted_peak_1062	6.58177	Promoter (1-2kb)	14	57524777	57543166	18390	1	239114	ENSMUST00000089494.5	1004	ENSMUSG00000050222	Il17d	interleukin 17D
chr14	58190199	58190199	1	*	control_anno_Bmal1_Chipseq_rep2_sorted_peak_1063	4.69513	Distal Intergenic	14	58076507	58109392	32886	1	14180	ENSMUST00000166770.1	113692	ENSMUSG00000021974	Fgf9	fibroblast growth factor 9
chr14	58480860	58480860	1	*	control_anno_Bmal1_Chipseq_rep2_sorted_peak_1064	7.31855	Distal Intergenic	14	58076507	58109392	32886	1	14180	ENSMUST00000166770.1	404353	ENSMUSG00000021974	Fgf9	fibroblast growth factor 9
chr14	59201036	59201036	1	*	control_anno_Bmal1_Chipseq_rep2_sorted_peak_1065	9.62304	Promoter (<=1kb)	14	59201209	59223214	22006	1	71330	ENSMUST00000173547.7	-173	ENSMUSG00000035469	Rcbtb1	regulator of chromosome condensation (RCC1) and BTB (POZ) domain containing protein 1
chr14	60485848	60485848	1	*	control_anno_Bmal1_Chipseq_rep2_sorted_peak_1066	7.52198	Intron (ENSMUST00000190392.1/ENSMUST00000190392.1, intron 1 of 2)	14	60378286	60381003	2718	1	72125	ENSMUST00000239079.1	107562	ENSMUSG00000021986	Amer2	APC membrane recruitment 2
chr14	60634852	60634852	1	*	control_anno_Bmal1_Chipseq_rep2_sorted_peak_1067	7.89234	Promoter (<=1kb)	14	60634755	60690893	56139	1	219140	ENSMUST00000159135.1	97	ENSMUSG00000021990	Spata13	spermatogenesis associated 13
chr14	60726402	60726402	1	*	control_anno_Bmal1_Chipseq_rep2_sorted_peak_1068	7.52198	Intron (ENSMUST00000160973.7/219140, intron 4 of 12)	14	60732906	60764549	31644	1	219140	ENSMUST00000162945.1	-6504	ENSMUSG00000021990	Spata13	spermatogenesis associated 13
chr14	61681142	61681142	1	*	control_anno_Bmal1_Chipseq_rep2_sorted_peak_1069	6.15138	Promoter (1-2kb)	14	61603472	61682302	78831	2	668253	ENSMUST00000183066.7	1160	ENSMUSG00000097589	Dleu2	deleted in lymphocytic leukemia, 2
chr14	62332314	62332314	1	*	control_anno_Bmal1_Chipseq_rep2_sorted_peak_1070	11.0302	Promoter (<=1kb)	14	62332125	62364100	31976	1	67153	ENSMUST00000169728.1	189	ENSMUSG00000021932	Rnaseh2b	ribonuclease H2, subunit B
chr14	62761415	62761415	1	*	control_anno_Bmal1_Chipseq_rep2_sorted_peak_1071	8.8634	Promoter (<=1kb)	14	62733630	62761169	27540	2	18130	ENSMUST00000225250.1	-246	ENSMUSG00000035161	Ints6	integrator complex subunit 6
chr14	63132598	63132598	1	*	control_anno_Bmal1_Chipseq_rep2_sorted_peak_1072	3.40899	Promoter (2-3kb)	14	63135518	63141863	6346	1	13030	ENSMUST00000225540.1	-2920	ENSMUSG00000021939	Ctsb	cathepsin B
chr14	63164862	63164862	1	*	control_anno_Bmal1_Chipseq_rep2_sorted_peak_1073	5.60662	Promoter (<=1kb)	14	63145150	63164925	19776	2	14137	ENSMUST00000238526.1	63	ENSMUSG00000021273	Fdft1	farnesyl diphosphate farnesyl transferase 1
chr14	64440610	64440610	1	*	control_anno_Bmal1_Chipseq_rep2_sorted_peak_1074	5.76554	Promoter (<=1kb)	14	64282905	64440917	158013	2	110265	ENSMUST00000209392.1	307	ENSMUSG00000054733	Msra	methionine sulfoxide reductase A
chr14	64950071	64950071	1	*	control_anno_Bmal1_Chipseq_rep2_sorted_peak_1075	24.4738	Promoter (<=1kb)	14	64950045	65039832	89788	1	210925	ENSMUST00000043914.6	26	ENSMUSG00000021975	Ints9	integrator complex subunit 9
chr14	65106599	65106599	1	*	control_anno_Bmal1_Chipseq_rep2_sorted_peak_1076	4.03464	Intron (ENSMUST00000223989.1/54616, intron 1 of 2)	14	65052060	65098106	46047	2	54616	ENSMUST00000022550.7	-8493	ENSMUSG00000021978	Extl3	exostosin-like glycosyltransferase 3
chr14	65343704	65343704	1	*	control_anno_Bmal1_Chipseq_rep2_sorted_peak_1077	15.8712	Distal Intergenic	14	65358389	65386388	28000	1	380912	ENSMUST00000224623.1	-14685	ENSMUSG00000034522	Zfp395	zinc finger protein 395
chr14	66973296	66973296	1	*	control_anno_Bmal1_Chipseq_rep2_sorted_peak_1078	8.37884	Distal Intergenic	14	66987273	66989841	2569	2	12177	ENSMUST00000138160.7	16545	ENSMUSG00000022051	Bnip3l	BCL2/adenovirus E1B interacting protein 3-like
chr14	67176405	67176405	1	*	control_anno_Bmal1_Chipseq_rep2_sorted_peak_1079	5.51678	Intron (ENSMUST00000225163.1/ENSMUST00000225163.1, intron 2 of 6)	14	67233292	67429777	196486	1	13592	ENSMUST00000022637.13	-56887	ENSMUSG00000022053	Ebf2	early B cell factor 2
chr14	67715913	67715913	1	*	control_anno_Bmal1_Chipseq_rep2_sorted_peak_1080	17.3457	Promoter (<=1kb)	14	67715937	67739661	23725	1	105440	ENSMUST00000152243.7	-24	ENSMUSG00000034327	Kctd9	potassium channel tetramerisation domain containing 9
chr14	69269783	69269783	1	*	control_anno_Bmal1_Chipseq_rep2_sorted_peak_1081	5.76554	Intron (ENSMUST00000037064.4/67712, intron 1 of 3)	14	69244176	69284967	40792	2	67712	ENSMUST00000184914.1	15184	ENSMUSG00000034248	Slc25a37	solute carrier family 25, member 37
chr14	69284973	69284973	1	*	control_anno_Bmal1_Chipseq_rep2_sorted_peak_1082	7.75324	Promoter (<=1kb)	14	69244176	69284967	40792	2	67712	ENSMUST00000184914.1	-6	ENSMUSG00000034248	Slc25a37	solute carrier family 25, member 37
chr14	69503228	69503228	1	*	control_anno_Bmal1_Chipseq_rep2_sorted_peak_1083	5.60662	5' UTR	14	69508632	69512549	3918	2	239167	ENSMUST00000184652.1	9321	ENSMUSG00000047977	Synb	syncytin b
chr14	70577810	70577810	1	*	control_anno_Bmal1_Chipseq_rep2_sorted_peak_1084	6.5235	Promoter (<=1kb)	14	70577847	70582688	4842	1	213484	ENSMUST00000228554.1	-37	ENSMUSG00000045211	Nudt18	nudix hydrolase 18
chr14	73388818	73388818	1	*	control_anno_Bmal1_Chipseq_rep2_sorted_peak_1085	2.22502	Distal Intergenic	14	73362226	73385289	23064	2	16432	ENSMUST00000022704.8	-3529	ENSMUSG00000022108	Itm2b	integral membrane protein 2B
chr14	75054890	75054890	1	*	control_anno_Bmal1_Chipseq_rep2_sorted_peak_1086	4.69513	Distal Intergenic	14	75036622	75052525	15904	1	271221	ENSMUST00000228689.1	18268	ENSMUSG00000034959	Rubcnl	RUN and cysteine rich domain containing beclin 1 interacting protein like
chr14	75198109	75198109	1	*	control_anno_Bmal1_Chipseq_rep2_sorted_peak_1087	5.06285	Promoter (<=1kb)	14	75197900	75199366	1467	1	18826	ENSMUST00000130510.1	209	ENSMUSG00000021998	Lcp1	lymphocyte cytosolic protein 1
chr14	75845174	75845174	1	*	control_anno_Bmal1_Chipseq_rep2_sorted_peak_1088	12.1563	Promoter (<=1kb)	14	75845093	75848415	3323	1	22070	ENSMUST00000110894.8	81	ENSMUSG00000060126	Tpt1	tumor protein, translationally-controlled 1
chr14	76152583	76152583	1	*	control_anno_Bmal1_Chipseq_rep2_sorted_peak_1089	6.15138	Distal Intergenic	14	76110891	76137379	26489	1	27275	ENSMUST00000022586.1	41692	ENSMUSG00000022009	Nufip1	nuclear FMR1 interacting protein 1
chr14	76630560	76630560	1	*	control_anno_Bmal1_Chipseq_rep2_sorted_peak_1090	7.52198	Distal Intergenic	14	76677566	76687092	9527	1	73272	ENSMUST00000190818.6	-47006	ENSMUSG00000101009	1700108F19Rik	RIKEN cDNA 1700108F19 gene
chr14	76786432	76786432	1	*	control_anno_Bmal1_Chipseq_rep2_sorted_peak_1091	3.0723	Distal Intergenic	14	76760131	76762217	2087	1	73883	ENSMUST00000228541.1	26301	ENSMUSG00000115709	4930431P22Rik	RIKEN cDNA 4930431P22 gene
chr14	76875316	76875316	1	*	control_anno_Bmal1_Chipseq_rep2_sorted_peak_1092	5.76554	Distal Intergenic	14	76760131	76762217	2087	1	73883	ENSMUST00000228541.1	115185	ENSMUSG00000115709	4930431P22Rik	RIKEN cDNA 4930431P22 gene
chr14	99536134	99536134	1	*	control_anno_Bmal1_Chipseq_rep2_sorted_peak_1093	20.7815	Intron (ENSMUST00000228876.1/ENSMUST00000228876.1, intron 1 of 2)	14	99299154	99305326	6173	1	12224	ENSMUST00000226784.1	236980	ENSMUSG00000005148	Klf5	Kruppel-like factor 5
chr14	101805291	101805291	1	*	control_anno_Bmal1_Chipseq_rep2_sorted_peak_1094	11.0437	Intron (ENSMUST00000100337.9/380928, intron 2 of 30)	14	101828968	101880831	51864	1	380928	ENSMUST00000159769.7	-23677	ENSMUSG00000033060	Lmo7	LIM domain only 7
chr14	101836388	101836388	1	*	control_anno_Bmal1_Chipseq_rep2_sorted_peak_1095	6.06892	Promoter (2-3kb)	14	101838512	101934689	96178	1	380928	ENSMUST00000159258.7	-2124	ENSMUSG00000033060	Lmo7	LIM domain only 7
chr14	101840376	101840376	1	*	control_anno_Bmal1_Chipseq_rep2_sorted_peak_1096	21.2644	Promoter (<=1kb)	14	101840297	101884414	44118	1	380928	ENSMUST00000161668.7	79	ENSMUSG00000033060	Lmo7	LIM domain only 7
chr14	101879196	101879196	1	*	control_anno_Bmal1_Chipseq_rep2_sorted_peak_1097	6.66755	Promoter (1-2kb)	14	101880841	101934195	53355	1	380928	ENSMUST00000159806.1	-1645	ENSMUSG00000033060	Lmo7	LIM domain only 7
chr14	101883034	101883034	1	*	control_anno_Bmal1_Chipseq_rep2_sorted_peak_1098	11.1862	Promoter (1-2kb)	14	101884087	101900115	16029	1	380928	ENSMUST00000160876.1	-1053	ENSMUSG00000033060	Lmo7	LIM domain only 7
chr14	105258720	105258720	1	*	control_anno_Bmal1_Chipseq_rep2_sorted_peak_1099	7.31855	Promoter (<=1kb)	14	105258753	105308871	50119	1	76273	ENSMUST00000138283.1	-33	ENSMUSG00000053253	Ndfip2	Nedd4 family interacting protein 2
chr14	118635725	118635725	1	*	control_anno_Bmal1_Chipseq_rep2_sorted_peak_1100	6.08613	Intron (ENSMUST00000036554.13/239273, intron 4 of 30)	14	118483811	118676931	193121	2	239273	ENSMUST00000226703.1	41206	ENSMUSG00000032849	Abcc4	ATP-binding cassette, sub-family C (CFTR/MRP), member 4
chr14	118678692	118678692	1	*	control_anno_Bmal1_Chipseq_rep2_sorted_peak_1101	5.51678	Promoter (1-2kb)	14	118483811	118676931	193121	2	239273	ENSMUST00000226703.1	-1761	ENSMUSG00000032849	Abcc4	ATP-binding cassette, sub-family C (CFTR/MRP), member 4
chr14	119007443	119007443	1	*	control_anno_Bmal1_Chipseq_rep2_sorted_peak_1102	8.71324	Promoter (<=1kb)	14	118985039	119007465	22427	2	66435	ENSMUST00000148022.7	22	ENSMUSG00000042104	Uggt2	UDP-glucose glycoprotein glucosyltransferase 2
chr14	120277435	120277435	1	*	control_anno_Bmal1_Chipseq_rep2_sorted_peak_1103	6.73837	Promoter (1-2kb)	14	120275730	120328406	52677	1	105559	ENSMUST00000227508.1	1705	ENSMUSG00000022139	Mbnl2	muscleblind like splicing factor 2
chr14	120313411	120313411	1	*	control_anno_Bmal1_Chipseq_rep2_sorted_peak_1104	46.5755	Intron (ENSMUST00000088419.12/105559, intron 1 of 8)	14	120306456	120379260	72805	1	105559	ENSMUST00000227644.1	6955	ENSMUSG00000022139	Mbnl2	muscleblind like splicing factor 2
chr14	120323128	120323128	1	*	control_anno_Bmal1_Chipseq_rep2_sorted_peak_1105	12.323	Intron (ENSMUST00000088419.12/105559, intron 1 of 8)	14	120306456	120379260	72805	1	105559	ENSMUST00000227644.1	16672	ENSMUSG00000022139	Mbnl2	muscleblind like splicing factor 2
chr14	120477739	120477739	1	*	control_anno_Bmal1_Chipseq_rep2_sorted_peak_1106	7.34706	Promoter (<=1kb)	14	120478444	120507194	28751	1	76108	ENSMUST00000062117.13	-705	ENSMUSG00000051615	Rap2a	RAS related protein 2a
chr14	120911301	120911301	1	*	control_anno_Bmal1_Chipseq_rep2_sorted_peak_1107	11.2657	Promoter (<=1kb)	14	120911233	120927604	16372	1	70572	ENSMUST00000227270.1	68	ENSMUSG00000030662	Ipo5	importin 5
chr14	121611482	121611482	1	*	control_anno_Bmal1_Chipseq_rep2_sorted_peak_1108	8.37884	Intron (ENSMUST00000212376.2/105445, intron 27 of 54)	14	121543196	121605244	62049	2	105445	ENSMUST00000212416.1	-6238	ENSMUSG00000025558	Dock9	dedicator of cytokinesis 9
chr14	121798399	121798399	1	*	control_anno_Bmal1_Chipseq_rep2_sorted_peak_1109	4.85635	Promoter (<=1kb)	14	121543426	121797837	254412	2	105445	ENSMUST00000100299.10	-562	ENSMUSG00000025558	Dock9	dedicator of cytokinesis 9
chr14	121824893	121824893	1	*	control_anno_Bmal1_Chipseq_rep2_sorted_peak_1110	7.31855	Distal Intergenic	14	121543426	121797837	254412	2	105445	ENSMUST00000100299.10	-27056	ENSMUSG00000025558	Dock9	dedicator of cytokinesis 9
chr14	124801967	124801967	1	*	control_anno_Bmal1_Chipseq_rep2_sorted_peak_1111	3.4946	Distal Intergenic	14	123977907	124677127	699221	2	14169	ENSMUST00000095529.9	-124840	ENSMUSG00000025551	Fgf14	fibroblast growth factor 14
chr15	3995715	3995715	1	*	control_anno_Bmal1_Chipseq_rep2_sorted_peak_1112	24.7625	Promoter (<=1kb)	15	3982035	3995744	13710	2	106064	ENSMUST00000046633.9	29	ENSMUSG00000041935	Rimoc1	RAB7A interacting MON1-CCZ1 complex subunit 1
chr15	4033569	4033569	1	*	control_anno_Bmal1_Chipseq_rep2_sorted_peak_1113	6.45506	Intron (ENSMUST00000110690.8/67041, intron 1 of 16)	15	4022975	4027405	4431	2	414066	ENSMUST00000143717.2	-6164	NA	BC037032	cDNA Sequence BC037032
chr15	8444750	8444750	1	*	control_anno_Bmal1_Chipseq_rep2_sorted_peak_1114	3.40899	Promoter (<=1kb)	15	8290617	8444463	153847	2	71175	ENSMUST00000052965.7	-287	ENSMUSG00000022141	Nipbl	NIPBL cohesin loading factor
chr15	8446404	8446404	1	*	control_anno_Bmal1_Chipseq_rep2_sorted_peak_1115	9.03992	Promoter (1-2kb)	15	8290617	8444463	153847	2	71175	ENSMUST00000052965.7	-1941	ENSMUSG00000022141	Nipbl	NIPBL cohesin loading factor
chr15	12230576	12230576	1	*	control_anno_Bmal1_Chipseq_rep2_sorted_peak_1116	8.37884	Intron (ENSMUST00000038172.15/268783, intron 2 of 15)	15	12223354	12245052	21699	1	268783	ENSMUST00000173071.1	7222	ENSMUSG00000039458	Mtmr12	myotubularin related protein 12
chr15	25622483	25622483	1	*	control_anno_Bmal1_Chipseq_rep2_sorted_peak_1117	8.40917	Promoter (<=1kb)	15	25622525	25813673	191149	1	17909	ENSMUST00000110457.7	-42	ENSMUSG00000022272	Myo10	myosin X
chr15	25638151	25638151	1	*	control_anno_Bmal1_Chipseq_rep2_sorted_peak_1118	8.50999	Exon (ENSMUST00000228949.1/ENSMUST00000228949.1, exon 1 of 1)	15	25622549	25701950	79402	1	17909	ENSMUST00000127486.1	15602	ENSMUSG00000022272	Myo10	myosin X
chr15	25843358	25843358	1	*	control_anno_Bmal1_Chipseq_rep2_sorted_peak_1119	4.32199	Promoter (<=1kb)	15	25843180	25973687	130508	1	66270	ENSMUST00000022881.14	178	ENSMUSG00000022270	Retreg1	reticulophagy regulator 1
chr15	26432998	26432998	1	*	control_anno_Bmal1_Chipseq_rep2_sorted_peak_1120	2.70304	Distal Intergenic	15	26387719	26409576	21858	1	211147	ENSMUST00000155819.1	45279	ENSMUSG00000022269	Marchf11	membrane associated ring-CH-type finger 11
chr15	27477996	27477996	1	*	control_anno_Bmal1_Chipseq_rep2_sorted_peak_1121	2.22502	Intron (ENSMUST00000022875.6/11732, intron 1 of 11)	15	27466677	27594909	128233	1	11732	ENSMUST00000022875.6	11319	ENSMUSG00000022265	Ank	progressive ankylosis
chr15	27529982	27529982	1	*	control_anno_Bmal1_Chipseq_rep2_sorted_peak_1122	4.69513	Intron (ENSMUST00000022875.6/11732, intron 1 of 11)	15	27571447	27594452	23006	1	11732	ENSMUST00000134004.2	-41465	ENSMUSG00000022265	Ank	progressive ankylosis
chr15	27943796	27943796	1	*	control_anno_Bmal1_Chipseq_rep2_sorted_peak_1123	15.0138	Intron (ENSMUST00000090247.6/223435, intron 1 of 56)	15	27770536	27919271	148736	2	223435	ENSMUST00000227337.1	-24525	ENSMUSG00000022263	Trio	triple functional domain (PTPRF interacting)
chr15	31176012	31176012	1	*	control_anno_Bmal1_Chipseq_rep2_sorted_peak_1124	3.66794	Distal Intergenic	15	31224314	31274341	50028	1	223453	ENSMUST00000044524.15	-48302	ENSMUSG00000039168	Dap	death-associated protein
chr15	34082616	34082616	1	*	control_anno_Bmal1_Chipseq_rep2_sorted_peak_1125	7.52198	Promoter (<=1kb)	15	34082694	34103345	20652	1	67154	ENSMUST00000172082.1	-78	ENSMUSG00000022255	Mtdh	metadherin
chr15	34443391	34443391	1	*	control_anno_Bmal1_Chipseq_rep2_sorted_peak_1126	6.15138	Promoter (<=1kb)	15	34442521	34443259	739	2	19946	ENSMUST00000140527.1	-132	ENSMUSG00000058600	Rpl30	ribosomal protein L30
chr15	36282958	36282958	1	*	control_anno_Bmal1_Chipseq_rep2_sorted_peak_1127	3.40899	Promoter (<=1kb)	15	36240351	36283098	42748	2	30945	ENSMUST00000228358.1	140	ENSMUSG00000022280	Rnf19a	ring finger protein 19A
chr15	36609297	36609297	1	*	control_anno_Bmal1_Chipseq_rep2_sorted_peak_1128	9.0647	Promoter (<=1kb)	15	36603496	36608973	5478	2	18458	ENSMUST00000146327.1	-324	ENSMUSG00000022283	Pabpc1	poly(A) binding protein, cytoplasmic 1
chr15	36794024	36794024	1	*	control_anno_Bmal1_Chipseq_rep2_sorted_peak_1129	2.74205	Promoter (<=1kb)	15	36771704	36793837	22134	2	22631	ENSMUST00000110362.3	-187	ENSMUSG00000022285	Ywhaz	tyrosine 3-monooxygenase/tryptophan 5-monooxygenase activation protein, zeta polypeptide
chr15	36881987	36881987	1	*	control_anno_Bmal1_Chipseq_rep2_sorted_peak_1130	7.31855	Distal Intergenic	15	36793539	36796929	3391	2	22631	ENSMUST00000227067.1	-85058	ENSMUSG00000022285	Ywhaz	tyrosine 3-monooxygenase/tryptophan 5-monooxygenase activation protein, zeta polypeptide
chr15	36938789	36938789	1	*	control_anno_Bmal1_Chipseq_rep2_sorted_peak_1131	4.44151	Distal Intergenic	15	37000628	37002035	1408	2	68036	ENSMUST00000226257.1	63246	ENSMUSG00000062397	Zfp706	zinc finger protein 706
chr15	37007703	37007703	1	*	control_anno_Bmal1_Chipseq_rep2_sorted_peak_1132	2.74205	Promoter (<=1kb)	15	37000814	37007773	6960	2	68036	ENSMUST00000226671.1	70	ENSMUSG00000062397	Zfp706	zinc finger protein 706
chr15	37313220	37313220	1	*	control_anno_Bmal1_Chipseq_rep2_sorted_peak_1133	4.03464	Intron (ENSMUST00000161405.7/252973, intron 8 of 9)	15	37318403	37363562	45160	1	252973	ENSMUST00000161933.1	-5183	ENSMUSG00000022286	Grhl2	grainyhead like transcription factor 2
chr15	37318050	37318050	1	*	control_anno_Bmal1_Chipseq_rep2_sorted_peak_1134	10.0625	Promoter (<=1kb)	15	37318403	37363562	45160	1	252973	ENSMUST00000161933.1	-353	ENSMUSG00000022286	Grhl2	grainyhead like transcription factor 2
chr15	37323942	37323942	1	*	control_anno_Bmal1_Chipseq_rep2_sorted_peak_1135	6.08613	Intron (ENSMUST00000161405.7/252973, intron 8 of 9)	15	37318403	37363562	45160	1	252973	ENSMUST00000161933.1	5539	ENSMUSG00000022286	Grhl2	grainyhead like transcription factor 2
chr15	37430796	37430796	1	*	control_anno_Bmal1_Chipseq_rep2_sorted_peak_1136	12.323	Promoter (1-2kb)	15	37422303	37432148	9846	2	100503538	ENSMUST00000151356.7	1352	ENSMUSG00000086992	Gm15941	predicted gene 15941
chr15	37961236	37961236	1	*	control_anno_Bmal1_Chipseq_rep2_sorted_peak_1137	7.68055	Promoter (<=1kb)	15	37946752	37961318	14567	2	382985	ENSMUST00000145155.1	82	ENSMUSG00000022292	Rrm2b	ribonucleotide reductase M2 B (TP53 inducible)
chr15	38078825	38078825	1	*	control_anno_Bmal1_Chipseq_rep2_sorted_peak_1138	7.04548	Promoter (<=1kb)	15	37967859	38078854	110996	2	70790	ENSMUST00000110336.3	29	ENSMUSG00000037487	Ubr5	ubiquitin protein ligase E3 component n-recognin 5
chr15	38271738	38271738	1	*	control_anno_Bmal1_Chipseq_rep2_sorted_peak_1139	11.1862	Distal Intergenic	15	38297295	38298839	1545	2	21847	ENSMUST00000228732.1	27101	ENSMUSG00000037465	Klf10	Kruppel-like factor 10
chr15	38299269	38299269	1	*	control_anno_Bmal1_Chipseq_rep2_sorted_peak_1140	37.396	Promoter (<=1kb)	15	38294416	38299082	4667	2	21847	ENSMUST00000226363.1	-187	ENSMUSG00000037465	Klf10	Kruppel-like factor 10
chr15	38300892	38300892	1	*	control_anno_Bmal1_Chipseq_rep2_sorted_peak_1141	39.8163	Promoter (<=1kb)	15	38299874	38300706	833	2	21847	ENSMUST00000228416.1	-186	ENSMUSG00000037465	Klf10	Kruppel-like factor 10
chr15	38457277	38457277	1	*	control_anno_Bmal1_Chipseq_rep2_sorted_peak_1142	4.3357	Distal Intergenic	15	38490473	38490547	75	2	102465574	ENSMUST00000183910.1	33270	ENSMUSG00000099110	Mir6951	microRNA 6951
chr15	38519499	38519499	1	*	control_anno_Bmal1_Chipseq_rep2_sorted_peak_1143	12.323	Promoter (<=1kb)	15	38487427	38519266	31840	2	54375	ENSMUST00000065308.12	-233	ENSMUSG00000037458	Azin1	antizyme inhibitor 1
chr15	38570536	38570536	1	*	control_anno_Bmal1_Chipseq_rep2_sorted_peak_1144	7.5185	Intron (ENSMUST00000185323.2/69679, intron 2 of 2)	15	38549343	38594934	45592	2	69679	ENSMUST00000185323.2	24398	ENSMUSG00000102106	2310043O21Rik	RIKEN cDNA 2310043O21 gene
chr15	39112909	39112909	1	*	control_anno_Bmal1_Chipseq_rep2_sorted_peak_1145	4.48448	Promoter (<=1kb)	15	39112865	39146856	33992	1	223499	ENSMUST00000022909.9	44	ENSMUSG00000022300	Dcaf13	DDB1 and CUL4 associated factor 13
chr15	44427570	44427570	1	*	control_anno_Bmal1_Chipseq_rep2_sorted_peak_1146	5.45408	Promoter (<=1kb)	15	44376368	44427785	51418	2	67429	ENSMUST00000226606.1	215	ENSMUSG00000038736	Nudcd1	NudC domain containing 1
chr15	54114290	54114290	1	*	control_anno_Bmal1_Chipseq_rep2_sorted_peak_1147	12.2859	Distal Intergenic	15	54250619	54278484	27866	2	18383	ENSMUST00000079772.3	164194	ENSMUSG00000063727	Tnfrsf11b	tumor necrosis factor receptor superfamily, member 11b (osteoprotegerin)
chr15	54237552	54237552	1	*	control_anno_Bmal1_Chipseq_rep2_sorted_peak_1148	7.52198	Distal Intergenic	15	54250619	54278484	27866	2	18383	ENSMUST00000079772.3	40932	ENSMUSG00000063727	Tnfrsf11b	tumor necrosis factor receptor superfamily, member 11b (osteoprotegerin)
chr15	54571361	54571361	1	*	control_anno_Bmal1_Chipseq_rep2_sorted_peak_1149	13.6555	Promoter (<=1kb)	15	54571192	54602847	31656	1	105853	ENSMUST00000025356.3	169	ENSMUSG00000024479	Mal2	mal, T cell differentiation protein 2
chr15	55265611	55265611	1	*	control_anno_Bmal1_Chipseq_rep2_sorted_peak_1150	2.70304	Distal Intergenic	15	55307750	55520803	213054	1	12818	ENSMUST00000023053.11	-42139	ENSMUSG00000022371	Col14a1	collagen, type XIV, alpha 1
chr15	56692562	56692562	1	*	control_anno_Bmal1_Chipseq_rep2_sorted_peak_1151	8.50999	Promoter (<=1kb)	15	56693552	56778399	84848	1	594843	ENSMUST00000166290.1	-990	ENSMUSG00000086541	Has2os	hyaluronan synthase 2, opposite strand
chr15	56765114	56765114	1	*	control_anno_Bmal1_Chipseq_rep2_sorted_peak_1152	11.7419	Intron (ENSMUST00000166290.1/594843, intron 2 of 2)	15	56665627	56694539	28913	2	15117	ENSMUST00000050544.7	-70575	ENSMUSG00000022367	Has2	hyaluronan synthase 2
chr15	57694442	57694442	1	*	control_anno_Bmal1_Chipseq_rep2_sorted_peak_1153	6.08613	Promoter (<=1kb)	15	57694665	57839832	145168	1	387609	ENSMUST00000096430.10	-223	ENSMUSG00000071757	Zhx2	zinc fingers and homeoboxes 2
chr15	57912238	57912238	1	*	control_anno_Bmal1_Chipseq_rep2_sorted_peak_1154	6.15138	Promoter (<=1kb)	15	57912239	57919948	7710	1	210544	ENSMUST00000159775.7	-1	ENSMUSG00000022364	Tbc1d31	TBC1 domain family, member 31
chr15	58076511	58076511	1	*	control_anno_Bmal1_Chipseq_rep2_sorted_peak_1155	3.69373	Promoter (<=1kb)	15	58047003	58076489	29487	2	22770	ENSMUST00000110168.7	-22	ENSMUSG00000022361	Zhx1	zinc fingers and homeoboxes 1
chr15	58888730	58888730	1	*	control_anno_Bmal1_Chipseq_rep2_sorted_peak_1156	4.54489	Promoter (<=1kb)	15	58889229	58902390	13162	1	75841	ENSMUST00000036904.6	-499	ENSMUSG00000037075	Rnf139	ring finger protein 139
chr15	59315021	59315021	1	*	control_anno_Bmal1_Chipseq_rep2_sorted_peak_1157	5.51678	Promoter (<=1kb)	15	59315077	59328958	13882	1	20775	ENSMUST00000162142.1	-56	ENSMUSG00000022351	Sqle	squalene epoxidase
chr15	59647955	59647955	1	*	control_anno_Bmal1_Chipseq_rep2_sorted_peak_1158	7.68055	Promoter (<=1kb)	15	59648350	59657099	8750	1	211770	ENSMUST00000067543.7	-395	ENSMUSG00000032501	Trib1	tribbles pseudokinase 1
chr15	61482748	61482748	1	*	control_anno_Bmal1_Chipseq_rep2_sorted_peak_1159	6.08613	Distal Intergenic	15	61534676	61745184	210509	2	432956	ENSMUST00000229538.1	262436	ENSMUSG00000116031	D030024E09Rik	RIKEN cDNA D030024E09 gene
chr15	61536362	61536362	1	*	control_anno_Bmal1_Chipseq_rep2_sorted_peak_1160	16.355	Exon (ENSMUST00000229194.1/ENSMUST00000229194.1, exon 2 of 2)	15	61534676	61745184	210509	2	432956	ENSMUST00000229538.1	208822	ENSMUSG00000116031	D030024E09Rik	RIKEN cDNA D030024E09 gene
chr15	63998358	63998358	1	*	control_anno_Bmal1_Chipseq_rep2_sorted_peak_1161	7.68055	Promoter (<=1kb)	15	63930942	63997969	67028	2	223601	ENSMUST00000164532.2	-389	ENSMUSG00000022378	Cyrib	CYFIP related Rac1 interactor B
chr15	66968853	66968853	1	*	control_anno_Bmal1_Chipseq_rep2_sorted_peak_1162	8.40917	Promoter (<=1kb)	15	66943097	66969595	26499	2	17988	ENSMUST00000171266.7	742	ENSMUSG00000005125	Ndrg1	N-myc downstream regulated gene 1
chr15	66969790	66969790	1	*	control_anno_Bmal1_Chipseq_rep2_sorted_peak_1163	7.09216	Promoter (<=1kb)	15	66946537	66969640	23104	2	17988	ENSMUST00000164070.1	-150	ENSMUSG00000005125	Ndrg1	N-myc downstream regulated gene 1
chr15	66980694	66980694	1	*	control_anno_Bmal1_Chipseq_rep2_sorted_peak_1164	5.06285	Intron (ENSMUST00000171591.1/ENSMUST00000171591.1, intron 1 of 1)	15	66946537	66969640	23104	2	17988	ENSMUST00000164070.1	-11054	ENSMUSG00000005125	Ndrg1	N-myc downstream regulated gene 1
chr15	68363119	68363119	1	*	control_anno_Bmal1_Chipseq_rep2_sorted_peak_1165	16.3973	Exon (ENSMUST00000175699.1/ENSMUST00000175699.1, exon 1 of 3)	15	68341208	68341289	82	2	387228	ENSMUST00000083503.1	-21830	ENSMUSG00000065437	Mir30d	microRNA 30d
chr15	73102583	73102583	1	*	control_anno_Bmal1_Chipseq_rep2_sorted_peak_1166	5.76554	3' UTR	15	73107333	73114054	6722	2	239528	ENSMUST00000230158.1	11471	ENSMUSG00000036698	Ago2	argonaute RISC catalytic subunit 2
chr15	73512423	73512423	1	*	control_anno_Bmal1_Chipseq_rep2_sorted_peak_1167	6.15138	Promoter (<=1kb)	15	73512560	73572242	59683	1	105841	ENSMUST00000043414.11	-137	ENSMUSG00000036661	Dennd3	DENN domain containing 3
chr15	74098846	74098846	1	*	control_anno_Bmal1_Chipseq_rep2_sorted_peak_1168	7.09216	Distal Intergenic	15	73796736	73839699	42964	2	268816	ENSMUST00000136698.1	-259147	ENSMUSG00000072487	Mroh5	maestro heat-like repeat family member 5
chr15	74100880	74100880	1	*	control_anno_Bmal1_Chipseq_rep2_sorted_peak_1169	4.69513	Distal Intergenic	15	73796736	73839699	42964	2	268816	ENSMUST00000136698.1	-261181	ENSMUSG00000072487	Mroh5	maestro heat-like repeat family member 5
chr15	74487727	74487727	1	*	control_anno_Bmal1_Chipseq_rep2_sorted_peak_1170	2.01876	Distal Intergenic	15	74516195	74589464	73270	1	107831	ENSMUST00000042035.15	-28468	ENSMUSG00000034730	Adgrb1	adhesion G protein-coupled receptor B1
chr15	74567078	74567078	1	*	control_anno_Bmal1_Chipseq_rep2_sorted_peak_1171	6.61893	Intron (ENSMUST00000042035.15/107831, intron 18 of 30)	15	74563901	74572861	8961	1	107831	ENSMUST00000187599.1	3177	ENSMUSG00000034730	Adgrb1	adhesion G protein-coupled receptor B1
chr15	74891997	74891997	1	*	control_anno_Bmal1_Chipseq_rep2_sorted_peak_1172	11.2799	Intron (ENSMUST00000190826.1/67038, intron 1 of 2)	15	74876987	74897021	20035	2	67038	ENSMUST00000190826.1	5024	ENSMUSG00000063522	Ly6m	lymphocyte antigen 6 complex, locus M
chr15	74998958	74998958	1	*	control_anno_Bmal1_Chipseq_rep2_sorted_peak_1173	3.32193	Promoter (<=1kb)	15	74994878	74998031	3154	2	110454	ENSMUST00000187994.6	-927	ENSMUSG00000075602	Ly6a	lymphocyte antigen 6 complex, locus A
chr15	75154273	75154273	1	*	control_anno_Bmal1_Chipseq_rep2_sorted_peak_1174	6.15138	Promoter (<=1kb)	15	75155240	75159126	3887	1	546644	ENSMUST00000190262.1	-967	ENSMUSG00000022582	Ly6g	lymphocyte antigen 6 complex, locus G
chr15	75678364	75678364	1	*	control_anno_Bmal1_Chipseq_rep2_sorted_peak_1175	4.49692	Promoter (<=1kb)	15	75657035	75678800	21766	2	72960	ENSMUST00000000958.8	436	ENSMUSG00000000934	Top1mt	DNA topoisomerase 1, mitochondrial
chr15	75868386	75868386	1	*	control_anno_Bmal1_Chipseq_rep2_sorted_peak_1176	6.08613	Promoter (1-2kb)	15	75866590	75867399	810	1	69146	ENSMUST00000231170.1	1796	ENSMUSG00000022575	Gsdmd	gasdermin D
chr15	75909361	75909361	1	*	control_anno_Bmal1_Chipseq_rep2_sorted_peak_1177	6.45506	Promoter (<=1kb)	15	75894205	75909355	15151	2	66656	ENSMUST00000154584.8	-6	ENSMUSG00000055762	Eef1d	eukaryotic translation elongation factor 1 delta (guanine nucleotide exchange protein)
chr15	75941116	75941116	1	*	control_anno_Bmal1_Chipseq_rep2_sorted_peak_1178	4.69513	Promoter (<=1kb)	15	75940952	75949400	8449	1	78834	ENSMUST00000037260.7	164	ENSMUSG00000050846	Zfp623	zinc finger protein 623
chr15	76014475	76014475	1	*	control_anno_Bmal1_Chipseq_rep2_sorted_peak_1179	5.19474	Promoter (<=1kb)	15	76014590	76034718	20129	1	432964	ENSMUST00000185762.1	-115	ENSMUSG00000102018	Iqank1	IQ motif and ankyrin repeat containing 1
chr15	76119124	76119124	1	*	control_anno_Bmal1_Chipseq_rep2_sorted_peak_1180	7.8921	Promoter (1-2kb)	15	76101481	76120195	18715	2	223650	ENSMUST00000226781.2	1071	NA	Eppk1	epiplakin 1
chr15	76196508	76196508	1	*	control_anno_Bmal1_Chipseq_rep2_sorted_peak_1181	4.63445	Promoter (<=1kb)	15	76170976	76195710	24735	2	18810	ENSMUST00000023226.12	-798	ENSMUSG00000022565	Plec	plectin
chr15	76207788	76207788	1	*	control_anno_Bmal1_Chipseq_rep2_sorted_peak_1182	8.21965	Promoter (<=1kb)	15	76170974	76208253	37280	2	18810	ENSMUST00000080857.11	465	ENSMUSG00000022565	Plec	plectin
chr15	76477148	76477148	1	*	control_anno_Bmal1_Chipseq_rep2_sorted_peak_1183	11.1862	Promoter (<=1kb)	15	76452989	76477277	24289	2	12181	ENSMUST00000023217.10	129	ENSMUSG00000022557	Bop1	block of proliferation 1
chr15	76660042	76660042	1	*	control_anno_Bmal1_Chipseq_rep2_sorted_peak_1184	16.63	Promoter (<=1kb)	15	76643395	76660061	16667	2	54151	ENSMUST00000081291.12	19	ENSMUSG00000053929	Zftraf1	zinc finger TRAF type containing 1
chr15	76818575	76818575	1	*	control_anno_Bmal1_Chipseq_rep2_sorted_peak_1185	3.10083	Promoter (<=1kb)	15	76723985	76818170	94186	2	223666	ENSMUST00000239134.1	-405	ENSMUSG00000033697	Arhgap39	Rho GTPase activating protein 39
chr15	77338129	77338129	1	*	control_anno_Bmal1_Chipseq_rep2_sorted_peak_1186	5.19474	Distal Intergenic	15	77113606	77307004	193399	2	93686	ENSMUST00000228582.1	-31125	ENSMUSG00000033565	Rbfox2	RNA binding protein, fox-1 homolog (C. elegans) 2
chr15	77799126	77799126	1	*	control_anno_Bmal1_Chipseq_rep2_sorted_peak_1187	8.8634	Intron (ENSMUST00000016771.12/17886, intron 3 of 40)	15	77794652	77813231	18580	2	17886	ENSMUST00000124844.7	14105	ENSMUSG00000022443	Myh9	myosin, heavy polypeptide 9, non-muscle
chr15	77842372	77842372	1	*	control_anno_Bmal1_Chipseq_rep2_sorted_peak_1188	7.07585	Promoter (<=1kb)	15	77760587	77842175	81589	2	17886	ENSMUST00000016771.12	-197	ENSMUSG00000022443	Myh9	myosin, heavy polypeptide 9, non-muscle
chr15	77929147	77929147	1	*	control_anno_Bmal1_Chipseq_rep2_sorted_peak_1189	3.46254	Promoter (<=1kb)	15	77915047	77929006	13960	2	56551	ENSMUST00000005487.11	-141	ENSMUSG00000005354	Txn2	thioredoxin 2
chr15	77956641	77956641	1	*	control_anno_Bmal1_Chipseq_rep2_sorted_peak_1190	7.52198	Promoter (<=1kb)	15	77941019	77956675	15657	2	239554	ENSMUST00000117725.1	34	ENSMUSG00000016552	Foxred2	FAD-dependent oxidoreductase domain containing 2
chr15	78174379	78174379	1	*	control_anno_Bmal1_Chipseq_rep2_sorted_peak_1191	3.40899	Promoter (<=1kb)	15	78159463	78174107	14645	2	67042	ENSMUST00000016781.7	-272	ENSMUSG00000016637	Ift27	intraflagellar transport 27
chr15	78405728	78405728	1	*	control_anno_Bmal1_Chipseq_rep2_sorted_peak_1192	8.40917	Promoter (<=1kb)	15	78399556	78405907	6352	2	22117	ENSMUST00000058659.8	179	ENSMUSG00000044986	Tst	thiosulfate sulfurtransferase, mitochondrial
chr15	78532442	78532442	1	*	control_anno_Bmal1_Chipseq_rep2_sorted_peak_1193	5.52457	Promoter (1-2kb)	15	78527394	78531416	4023	2	72709	ENSMUST00000230943.1	-1026	ENSMUSG00000022440	C1qtnf6	C1q and tumor necrosis factor related protein 6
chr15	78845266	78845266	1	*	control_anno_Bmal1_Chipseq_rep2_sorted_peak_1194	16.4877	Promoter (2-3kb)	15	78842624	78850897	8274	1	104445	ENSMUST00000059619.2	2642	ENSMUSG00000049521	Cdc42ep1	CDC42 effector protein (Rho GTPase binding) 1
chr15	78868789	78868789	1	*	control_anno_Bmal1_Chipseq_rep2_sorted_peak_1195	10.4191	Distal Intergenic	15	78877190	78894585	17396	1	106039	ENSMUST00000041587.7	-8401	ENSMUSG00000033128	Gga1	golgi associated, gamma adaptin ear containing, ARF binding protein 1
chr15	78877319	78877319	1	*	control_anno_Bmal1_Chipseq_rep2_sorted_peak_1196	8.8634	Promoter (<=1kb)	15	78877190	78894585	17396	1	106039	ENSMUST00000041587.7	129	ENSMUSG00000033128	Gga1	golgi associated, gamma adaptin ear containing, ARF binding protein 1
chr15	79328119	79328119	1	*	control_anno_Bmal1_Chipseq_rep2_sorted_peak_1197	5.06285	Promoter (<=1kb)	15	79286228	79328176	41949	2	53357	ENSMUST00000166977.8	57	ENSMUSG00000042632	Pla2g6	phospholipase A2, group VI
chr15	79347785	79347785	1	*	control_anno_Bmal1_Chipseq_rep2_sorted_peak_1198	13.1007	Promoter (<=1kb)	15	79347520	79359076	11557	1	17133	ENSMUST00000096350.10	265	ENSMUSG00000042622	Maff	v-maf musculoaponeurotic fibrosarcoma oncogene family, protein F (avian)
chr15	79684194	79684194	1	*	control_anno_Bmal1_Chipseq_rep2_sorted_peak_1199	4.32199	Intron (ENSMUST00000023061.6/74158, intron 1 of 3)	15	79674251	79687919	13669	2	74158	ENSMUST00000023061.6	3725	ENSMUSG00000022426	Josd1	Josephin domain containing 1
chr15	80159376	80159376	1	*	control_anno_Bmal1_Chipseq_rep2_sorted_peak_1200	3.40899	Intron (ENSMUST00000023050.8/66513, intron 10 of 10)	15	80173721	80215519	41799	1	17309	ENSMUST00000044970.6	-14345	ENSMUSG00000042428	Mgat3	mannoside acetylglucosaminyltransferase 3
chr15	80710962	80710962	1	*	control_anno_Bmal1_Chipseq_rep2_sorted_peak_1201	8.8634	Promoter (<=1kb)	15	80711313	80941085	229773	1	213988	ENSMUST00000067689.8	-351	ENSMUSG00000047888	Tnrc6b	trinucleotide repeat containing 6b
chr15	81399925	81399925	1	*	control_anno_Bmal1_Chipseq_rep2_sorted_peak_1202	18.2548	Promoter (<=1kb)	15	81363669	81400043	36375	2	70356	ENSMUST00000172107.7	118	ENSMUSG00000022403	St13	suppression of tumorigenicity 13
chr15	81466462	81466462	1	*	control_anno_Bmal1_Chipseq_rep2_sorted_peak_1203	11.2799	Promoter (<=1kb)	15	81466344	81471320	4977	1	56438	ENSMUST00000230219.1	118	ENSMUSG00000022400	Rbx1	ring-box 1
chr15	81481295	81481295	1	*	control_anno_Bmal1_Chipseq_rep2_sorted_peak_1204	7.31855	Distal Intergenic	15	81473622	81475572	1951	1	56438	ENSMUST00000229991.1	7673	ENSMUSG00000022400	Rbx1	ring-box 1
chr15	81523145	81523145	1	*	control_anno_Bmal1_Chipseq_rep2_sorted_peak_1205	20.4238	Distal Intergenic	15	81473622	81475572	1951	1	56438	ENSMUST00000229991.1	49523	ENSMUSG00000022400	Rbx1	ring-box 1
chr15	81802663	81802663	1	*	control_anno_Bmal1_Chipseq_rep2_sorted_peak_1206	4.3357	Promoter (<=1kb)	15	81802707	81806049	3343	1	21685	ENSMUST00000166302.1	-44	ENSMUSG00000022389	Tef	thyrotroph embryonic factor
chr15	81811125	81811125	1	*	control_anno_Bmal1_Chipseq_rep2_sorted_peak_1207	163.924	Promoter (<=1kb)	15	81811046	81821256	10211	1	21685	ENSMUST00000168200.1	79	ENSMUSG00000022389	Tef	thyrotroph embryonic factor
chr15	81856198	81856198	1	*	control_anno_Bmal1_Chipseq_rep2_sorted_peak_1208	4.54489	Promoter (2-3kb)	15	81848272	81858485	10214	2	57259	ENSMUST00000050467.8	2287	ENSMUSG00000048546	Tob2	transducer of ERBB2, 2
chr15	81858794	81858794	1	*	control_anno_Bmal1_Chipseq_rep2_sorted_peak_1209	10.4191	Promoter (<=1kb)	15	81851633	81858522	6890	2	57259	ENSMUST00000231000.1	-272	ENSMUSG00000048546	Tob2	transducer of ERBB2, 2
chr15	81859850	81859850	1	*	control_anno_Bmal1_Chipseq_rep2_sorted_peak_1210	6.58177	Promoter (1-2kb)	15	81851633	81858522	6890	2	57259	ENSMUST00000231000.1	-1328	ENSMUSG00000048546	Tob2	transducer of ERBB2, 2
chr15	81872154	81872154	1	*	control_anno_Bmal1_Chipseq_rep2_sorted_peak_1211	12.2859	Promoter (<=1kb)	15	81872309	81915133	42825	1	11429	ENSMUST00000023116.6	-155	ENSMUSG00000022477	Aco2	aconitase 2, mitochondrial
chr15	81960871	81960871	1	*	control_anno_Bmal1_Chipseq_rep2_sorted_peak_1212	11.0302	Promoter (<=1kb)	15	81951108	81960869	9762	2	29858	ENSMUST00000071462.6	-2	ENSMUSG00000022474	Pmm1	phosphomannomutase 1
chr15	82146862	82146862	1	*	control_anno_Bmal1_Chipseq_rep2_sorted_peak_1213	6.1217	Promoter (<=1kb)	15	82147181	82205379	58199	1	20788	ENSMUST00000023100.7	-319	ENSMUSG00000022463	Srebf2	sterol regulatory element binding factor 2
chr15	82346189	82346189	1	*	control_anno_Bmal1_Chipseq_rep2_sorted_peak_1214	8.40917	Promoter (<=1kb)	15	82346077	82348442	2366	1	69029	ENSMUST00000230165.1	112	ENSMUSG00000022452	Smdt1	single-pass membrane protein with aspartate rich tail 1
chr15	82354456	82354456	1	*	control_anno_Bmal1_Chipseq_rep2_sorted_peak_1215	17.2801	Promoter (<=1kb)	15	82350140	82354322	4183	2	67130	ENSMUST00000023085.6	-134	ENSMUSG00000022450	Ndufa6	NADH:ubiquinone oxidoreductase subunit A6
chr15	83367487	83367487	1	*	control_anno_Bmal1_Chipseq_rep2_sorted_peak_1216	12.6417	Promoter (<=1kb)	15	83353847	83367282	13436	2	69291	ENSMUST00000178628.8	-205	NA	1700001L05Rik	RIKEN cDNA 1700001L05 gene
chr15	84923149	84923149	1	*	control_anno_Bmal1_Chipseq_rep2_sorted_peak_1217	13.3252	Promoter (<=1kb)	15	84923411	84942963	19553	1	18141	ENSMUST00000165443.3	-262	ENSMUSG00000016619	Nup50	nucleoporin 50
chr15	85036882	85036882	1	*	control_anno_Bmal1_Chipseq_rep2_sorted_peak_1218	14.147	Promoter (<=1kb)	15	85037089	85062830	25742	1	73225	ENSMUST00000023069.8	-207	ENSMUSG00000022434	Fam118a	family with sequence similarity 118, member A
chr15	85336639	85336639	1	*	control_anno_Bmal1_Chipseq_rep2_sorted_peak_1219	3.40899	Promoter (<=1kb)	15	85336245	85463212	126968	1	54138	ENSMUST00000163242.2	394	ENSMUSG00000016541	Atxn10	ataxin 10
chr15	85634829	85634829	1	*	control_anno_Bmal1_Chipseq_rep2_sorted_peak_1220	5.2562	Distal Intergenic	15	85653616	85707524	53909	1	102800312	ENSMUST00000230913.1	-18787	NA	Lncppara	long noncoding RNA near Ppara
chr15	85676114	85676114	1	*	control_anno_Bmal1_Chipseq_rep2_sorted_peak_1221	7.04548	Intron (ENSMUST00000230913.1/102800312, intron 1 of 6)	15	85653616	85707524	53909	1	102800312	ENSMUST00000230913.1	22498	NA	Lncppara	long noncoding RNA near Ppara
chr15	85678498	85678498	1	*	control_anno_Bmal1_Chipseq_rep2_sorted_peak_1222	9.75887	Intron (ENSMUST00000230913.1/102800312, intron 1 of 6)	15	85653616	85707524	53909	1	102800312	ENSMUST00000230913.1	24882	NA	Lncppara	long noncoding RNA near Ppara
chr15	86034658	86034658	1	*	control_anno_Bmal1_Chipseq_rep2_sorted_peak_1223	5.51678	Promoter (<=1kb)	15	85898929	86033777	134849	2	12614	ENSMUST00000016172.8	-881	ENSMUSG00000016028	Celsr1	cadherin, EGF LAG seven-pass G-type receptor 1
chr15	88819307	88819307	1	*	control_anno_Bmal1_Chipseq_rep2_sorted_peak_1224	4.3357	Promoter (<=1kb)	15	88805244	88819318	14075	2	223774	ENSMUST00000162183.7	11	ENSMUSG00000035845	Alg12	asparagine-linked glycosylation 12 (alpha-1,6-mannosyltransferase)
chr15	88850813	88850813	1	*	control_anno_Bmal1_Chipseq_rep2_sorted_peak_1225	14.3634	Distal Intergenic	15	88862186	88865726	3541	1	223775	ENSMUST00000042818.10	-11373	ENSMUSG00000035828	Pim3	proviral integration site 3
chr15	88851914	88851914	1	*	control_anno_Bmal1_Chipseq_rep2_sorted_peak_1226	13.842	Distal Intergenic	15	88862186	88865726	3541	1	223775	ENSMUST00000042818.10	-10272	ENSMUSG00000035828	Pim3	proviral integration site 3
chr15	88862165	88862165	1	*	control_anno_Bmal1_Chipseq_rep2_sorted_peak_1227	37.4725	Promoter (<=1kb)	15	88862186	88865726	3541	1	223775	ENSMUST00000042818.10	-21	ENSMUSG00000035828	Pim3	proviral integration site 3
chr15	89180982	89180982	1	*	control_anno_Bmal1_Chipseq_rep2_sorted_peak_1228	11.2799	Promoter (<=1kb)	15	89155549	89180788	25240	2	140570	ENSMUST00000109331.8	-194	ENSMUSG00000036606	Plxnb2	plexin B2
chr15	89196344	89196344	1	*	control_anno_Bmal1_Chipseq_rep2_sorted_peak_1229	6.08613	Promoter (<=1kb)	15	89184817	89196444	11628	2	69440	ENSMUST00000229755.1	100	ENSMUSG00000015377	Dennd6b	DENN domain containing 6B
chr15	93337093	93337093	1	*	control_anno_Bmal1_Chipseq_rep2_sorted_peak_1230	10.6062	Promoter (<=1kb)	15	93284281	93336935	52655	2	67057	ENSMUST00000133736.1	-158	ENSMUSG00000022634	Yaf2	YY1 associated factor 2
chr15	93398572	93398572	1	*	control_anno_Bmal1_Chipseq_rep2_sorted_peak_1231	6.08613	Promoter (<=1kb)	15	93398464	93491498	93035	1	223828	ENSMUST00000165935.1	108	ENSMUSG00000036167	Pphln1	periphilin 1
chr15	94543731	94543731	1	*	control_anno_Bmal1_Chipseq_rep2_sorted_peak_1232	8.0849	Promoter (<=1kb)	15	94543672	94581815	38144	1	266632	ENSMUST00000109248.1	59	ENSMUSG00000059883	Irak4	interleukin-1 receptor-associated kinase 4
chr15	94559414	94559414	1	*	control_anno_Bmal1_Chipseq_rep2_sorted_peak_1233	15.5439	Intron (ENSMUST00000074936.9/266632, intron 8 of 11)	15	94543672	94581815	38144	1	266632	ENSMUST00000109248.1	15742	ENSMUSG00000059883	Irak4	interleukin-1 receptor-associated kinase 4
chr15	95803035	95803035	1	*	control_anno_Bmal1_Chipseq_rep2_sorted_peak_1234	7.87071	Promoter (2-3kb)	15	95800722	95913642	112921	1	105722	ENSMUST00000226793.1	2313	ENSMUSG00000064210	Ano6	anoctamin 6
chr15	95804432	95804432	1	*	control_anno_Bmal1_Chipseq_rep2_sorted_peak_1235	3.40899	Intron (ENSMUST00000071874.7/105722, intron 1 of 19)	15	95800722	95913642	112921	1	105722	ENSMUST00000226793.1	3710	ENSMUSG00000064210	Ano6	anoctamin 6
chr15	95824154	95824154	1	*	control_anno_Bmal1_Chipseq_rep2_sorted_peak_1236	8.41829	Intron (ENSMUST00000071874.7/105722, intron 1 of 19)	15	95824458	95830072	5615	2	102634389	ENSMUST00000168960.2	5918	ENSMUSG00000078648	Gm17546	predicted gene, 17546
chr15	96461547	96461547	1	*	control_anno_Bmal1_Chipseq_rep2_sorted_peak_1237	6.15138	Promoter (<=1kb)	15	96413656	96460843	47188	2	72193	ENSMUST00000047835.7	-704	ENSMUSG00000033228	Scaf11	SR-related CTD-associated factor 11
chr15	96709775	96709775	1	*	control_anno_Bmal1_Chipseq_rep2_sorted_peak_1238	11.0302	Distal Intergenic	15	96687392	96699730	12339	2	67760	ENSMUST00000023099.7	-10045	ENSMUSG00000022462	Slc38a2	solute carrier family 38, member 2
chr15	98534141	98534141	1	*	control_anno_Bmal1_Chipseq_rep2_sorted_peak_1239	7.09216	Promoter (<=1kb)	15	98518808	98534244	15437	2	69612	ENSMUST00000116400.3	103	ENSMUSG00000022992	Kansl2	KAT8 regulatory NSL complex subunit 2
chr15	98617114	98617114	1	*	control_anno_Bmal1_Chipseq_rep2_sorted_peak_1240	5.06285	Distal Intergenic	15	98604150	98610076	5927	2	11512	ENSMUST00000227501.1	-7038	ENSMUSG00000022994	Adcy6	adenylate cyclase 6
chr15	98881321	98881321	1	*	control_anno_Bmal1_Chipseq_rep2_sorted_peak_1241	15.1517	Promoter (<=1kb)	15	98878154	98881334	3181	2	69159	ENSMUST00000229876.1	13	ENSMUSG00000023755	Rhebl1	Ras homolog enriched in brain like 1
chr15	98918162	98918162	1	*	control_anno_Bmal1_Chipseq_rep2_sorted_peak_1242	7.09216	Promoter (<=1kb)	15	98903917	98918231	14315	2	74775	ENSMUST00000023736.9	69	ENSMUSG00000022999	Lmbr1l	limb region 1 like
chr15	99030346	99030346	1	*	control_anno_Bmal1_Chipseq_rep2_sorted_peak_1243	4.27251	Promoter (<=1kb)	15	99030321	99034902	4582	1	22146	ENSMUST00000230447.1	25	ENSMUSG00000043091	Tuba1c	tubulin, alpha 1C
chr15	99074961	99074961	1	*	control_anno_Bmal1_Chipseq_rep2_sorted_peak_1244	4.69513	Promoter (<=1kb)	15	99074978	99083403	8426	1	78733	ENSMUST00000039665.7	-17	ENSMUSG00000032783	Troap	trophinin associated protein
chr15	99392982	99392982	1	*	control_anno_Bmal1_Chipseq_rep2_sorted_peak_1245	2.05453	Promoter (<=1kb)	15	99392986	99408536	15551	1	110213	ENSMUST00000160635.7	-4	ENSMUSG00000023010	Tmbim6	transmembrane BAX inhibitor motif containing 6
chr15	99474492	99474492	1	*	control_anno_Bmal1_Chipseq_rep2_sorted_peak_1246	4.44151	Promoter (<=1kb)	15	99470079	99474730	4652	2	75284	ENSMUST00000040313.5	238	ENSMUSG00000037525	Bcdin3d	BCDIN3 domain containing
chr15	99772727	99772727	1	*	control_anno_Bmal1_Chipseq_rep2_sorted_peak_1247	21.7957	Promoter (<=1kb)	15	99735592	99772601	37010	2	71949	ENSMUST00000023762.12	-126	ENSMUSG00000023021	Cers5	ceramide synthase 5
chr15	99840213	99840213	1	*	control_anno_Bmal1_Chipseq_rep2_sorted_peak_1248	7.31855	Intron (ENSMUST00000073691.4/65970, intron 2 of 10)	15	99778470	99820143	41674	2	65970	ENSMUST00000109024.8	-20070	ENSMUSG00000023022	Lima1	LIM domain and actin binding 1
chr15	99865911	99865911	1	*	control_anno_Bmal1_Chipseq_rep2_sorted_peak_1249	7.89234	Intron (ENSMUST00000073691.4/65970, intron 1 of 10)	15	99819795	99874671	54877	2	65970	ENSMUST00000231121.1	8760	ENSMUSG00000023022	Lima1	LIM domain and actin binding 1
chr15	99890743	99890743	1	*	control_anno_Bmal1_Chipseq_rep2_sorted_peak_1250	11.0302	Distal Intergenic	15	99778470	99875456	96987	2	65970	ENSMUST00000073691.4	-15287	ENSMUSG00000023022	Lima1	LIM domain and actin binding 1
chr15	100380019	100380019	1	*	control_anno_Bmal1_Chipseq_rep2_sorted_peak_1251	44.9534	Intron (ENSMUST00000075675.6/554292, intron 3 of 3)	15	100364545	100383964	19420	1	380975	ENSMUST00000177211.1	15474	ENSMUSG00000093550	Higd1c	HIG1 domain family, member 1C
chr15	100552054	100552054	1	*	control_anno_Bmal1_Chipseq_rep2_sorted_peak_1252	6.08613	Promoter (<=1kb)	15	100502747	100552008	49262	2	21422	ENSMUST00000229696.1	-46	ENSMUSG00000009733	Tfcp2	transcription factor CP2
chr15	100598723	100598723	1	*	control_anno_Bmal1_Chipseq_rep2_sorted_peak_1253	4.69513	Promoter (1-2kb)	15	100586616	100599864	13249	2	19009	ENSMUST00000177247.8	1141	ENSMUSG00000009739	Pou6f1	POU domain, class 6, transcription factor 1
chr15	100615391	100615391	1	*	control_anno_Bmal1_Chipseq_rep2_sorted_peak_1254	6.4557	Promoter (<=1kb)	15	100615349	100620761	5413	1	23994	ENSMUST00000000356.9	42	ENSMUSG00000000346	Dazap2	DAZ associated protein 2
chr15	101145769	101145769	1	*	control_anno_Bmal1_Chipseq_rep2_sorted_peak_1255	4.85014	Distal Intergenic	15	101137600	101142624	5025	1	11482	ENSMUST00000128525.1	8169	ENSMUSG00000000530	Acvrl1	activin A receptor, type II-like 1
chr15	101164243	101164243	1	*	control_anno_Bmal1_Chipseq_rep2_sorted_peak_1256	5.52457	Distal Intergenic	15	101174067	101213684	39618	1	11479	ENSMUST00000000544.11	-9824	ENSMUSG00000000532	Acvr1b	activin A receptor, type 1B
chr15	101190668	101190668	1	*	control_anno_Bmal1_Chipseq_rep2_sorted_peak_1257	13.5629	Intron (ENSMUST00000000544.11/11479, intron 1 of 8)	15	101193869	101193931	63	1	102466774	ENSMUST00000199512.1	-3201	ENSMUSG00000106563	Mir6962	microRNA 6962
chr15	101235800	101235800	1	*	control_anno_Bmal1_Chipseq_rep2_sorted_peak_1258	8.8634	Distal Intergenic	15	101221548	101225186	3639	2	380977	ENSMUST00000229610.1	-10614	ENSMUSG00000097915	A330009N23Rik	RIKEN cDNA A330009N23 gene
chr15	101336563	101336563	1	*	control_anno_Bmal1_Chipseq_rep2_sorted_peak_1259	4.44151	Intron (ENSMUST00000229584.1/ENSMUST00000229584.1, intron 1 of 4)	15	101348323	101364578	16256	2	74127	ENSMUST00000230909.1	28015	ENSMUSG00000037185	Krt80	keratin 80
chr15	101369831	101369831	1	*	control_anno_Bmal1_Chipseq_rep2_sorted_peak_1260	3.27395	Promoter (<=1kb)	15	101348315	101370162	21848	2	74127	ENSMUST00000077196.5	331	ENSMUSG00000037185	Krt80	keratin 80
chr15	101984288	101984288	1	*	control_anno_Bmal1_Chipseq_rep2_sorted_peak_1261	8.50999	Distal Intergenic	15	101996698	102004482	7785	2	16691	ENSMUST00000023952.9	20194	ENSMUSG00000049382	Krt8	keratin 8
chr15	101996120	101996120	1	*	control_anno_Bmal1_Chipseq_rep2_sorted_peak_1262	6.92579	Distal Intergenic	15	101996698	102004482	7785	2	16691	ENSMUST00000023952.9	8362	ENSMUSG00000049382	Krt8	keratin 8
chr15	102004258	102004258	1	*	control_anno_Bmal1_Chipseq_rep2_sorted_peak_1263	2.01876	Promoter (<=1kb)	15	101996698	102004482	7785	2	16691	ENSMUST00000023952.9	224	ENSMUSG00000049382	Krt8	keratin 8
chr15	102016585	102016585	1	*	control_anno_Bmal1_Chipseq_rep2_sorted_peak_1264	7.01282	Distal Intergenic	15	102028180	102032027	3848	1	16668	ENSMUST00000023803.7	-11595	ENSMUSG00000023043	Krt18	keratin 18
chr15	102073737	102073737	1	*	control_anno_Bmal1_Chipseq_rep2_sorted_peak_1265	3.41654	Promoter (<=1kb)	15	102073773	102097173	23401	1	75705	ENSMUST00000169681.2	-36	ENSMUSG00000058655	Eif4b	eukaryotic translation initiation factor 4B
chr15	102279192	102279192	1	*	control_anno_Bmal1_Chipseq_rep2_sorted_peak_1266	2.70304	Promoter (<=1kb)	15	102279454	102281754	2301	1	106073	ENSMUST00000051341.5	-262	ENSMUSG00000045665	Mfsd5	major facilitator superfamily domain containing 5
chr15	102406006	102406006	1	*	control_anno_Bmal1_Chipseq_rep2_sorted_peak_1267	17.3457	Promoter (<=1kb)	15	102406143	102408235	2093	1	20683	ENSMUST00000170884.7	-137	ENSMUSG00000001280	Sp1	trans-acting transcription factor 1
chr15	102625357	102625357	1	*	control_anno_Bmal1_Chipseq_rep2_sorted_peak_1268	22.4669	Promoter (<=1kb)	15	102545711	102625438	79728	2	223922	ENSMUST00000183727.7	81	ENSMUSG00000099083	Atf7	activating transcription factor 7
chr15	103128492	103128492	1	*	control_anno_Bmal1_Chipseq_rep2_sorted_peak_1269	2.18896	Intron (ENSMUST00000181306.1/432989, intron 3 of 6)	15	103123070	103146828	23759	2	432989	ENSMUST00000181306.1	18336	ENSMUSG00000097003	D930007P13Rik	Riken cDNA D930007P13 gene
chr15	103240151	103240151	1	*	control_anno_Bmal1_Chipseq_rep2_sorted_peak_1270	18.1944	Promoter (<=1kb)	15	103240432	103244955	4524	1	15382	ENSMUST00000036004.15	-281	ENSMUSG00000046434	Hnrnpa1	heterogeneous nuclear ribonucleoprotein A1
chr16	3743656	3743656	1	*	control_anno_Bmal1_Chipseq_rep2_sorted_peak_1271	5.19474	Promoter (<=1kb)	16	3744093	3750781	6689	1	74120	ENSMUST00000023176.4	-437	ENSMUSG00000022529	Zfp263	zinc finger protein 263
chr16	3866394	3866394	1	*	control_anno_Bmal1_Chipseq_rep2_sorted_peak_1272	3.40899	Exon (ENSMUST00000090522.4/71063, exon 3 of 3)	16	3866589	3871733	5145	2	71063	ENSMUST00000130254.1	5339	ENSMUSG00000039789	Zfp597	zinc finger protein 597
chr16	4640356	4640356	1	*	control_anno_Bmal1_Chipseq_rep2_sorted_peak_1273	8.50999	Promoter (<=1kb)	16	4639989	4687292	47304	1	246154	ENSMUST00000144815.1	367	ENSMUSG00000039646	Vasn	vasorin
chr16	4775714	4775714	1	*	control_anno_Bmal1_Chipseq_rep2_sorted_peak_1274	3.10083	Intron (ENSMUST00000004173.11/66626, intron 1 of 5)	16	4766841	4771512	4672	2	66626	ENSMUST00000140187.7	-4202	ENSMUSG00000004071	Cdip1	cell death inducing Trp53 target 1
chr16	4778006	4778006	1	*	control_anno_Bmal1_Chipseq_rep2_sorted_peak_1275	6.73837	Intron (ENSMUST00000127697.2/ENSMUST00000127697.2, intron 1 of 1)	16	4766841	4771512	4672	2	66626	ENSMUST00000140187.7	-6494	ENSMUSG00000004071	Cdip1	cell death inducing Trp53 target 1
chr16	4790066	4790066	1	*	control_anno_Bmal1_Chipseq_rep2_sorted_peak_1276	11.1862	Promoter (<=1kb)	16	4765461	4789990	24530	2	66626	ENSMUST00000004173.11	-76	ENSMUSG00000004071	Cdip1	cell death inducing Trp53 target 1
chr16	4880554	4880554	1	*	control_anno_Bmal1_Chipseq_rep2_sorted_peak_1277	24.0518	Promoter (<=1kb)	16	4874778	4880315	5538	2	207740	ENSMUST00000037843.6	-239	ENSMUSG00000039568	Ubald1	UBA-like domain containing 1
chr16	5134977	5134977	1	*	control_anno_Bmal1_Chipseq_rep2_sorted_peak_1278	17.2313	Promoter (2-3kb)	16	5086291	5132421	46131	2	19041	ENSMUST00000035672.4	-2556	ENSMUSG00000039457	Ppl	periplakin
chr16	8637436	8637436	1	*	control_anno_Bmal1_Chipseq_rep2_sorted_peak_1279	11.4454	Promoter (<=1kb)	16	8637674	8657531	19858	1	54128	ENSMUST00000023396.9	-238	ENSMUSG00000022711	Pmm2	phosphomannomutase 2
chr16	8671941	8671941	1	*	control_anno_Bmal1_Chipseq_rep2_sorted_peak_1280	4.49692	Promoter (<=1kb)	16	8658580	8672155	13576	2	52502	ENSMUST00000008537.9	214	ENSMUSG00000008393	Carhsp1	calcium regulated heat stable protein 1
chr16	8829823	8829823	1	*	control_anno_Bmal1_Chipseq_rep2_sorted_peak_1281	71.5427	Promoter (<=1kb)	16	8830100	8858922	28823	1	69053	ENSMUST00000023150.6	-277	ENSMUSG00000022507	Hapstr1	HUWE1 associated protein modifying stress responses
chr16	10412029	10412029	1	*	control_anno_Bmal1_Chipseq_rep2_sorted_peak_1282	5.19474	Promoter (<=1kb)	16	10412064	10421437	9374	1	26425	ENSMUST00000156338.1	-35	ENSMUSG00000022503	Nubp1	nucleotide binding protein 1
chr16	10754911	10754911	1	*	control_anno_Bmal1_Chipseq_rep2_sorted_peak_1283	14.3869	Distal Intergenic	16	10782240	10785536	3297	2	12703	ENSMUST00000229866.1	30625	ENSMUSG00000038037	Socs1	suppressor of cytokine signaling 1
chr16	10828565	10828565	1	*	control_anno_Bmal1_Chipseq_rep2_sorted_peak_1284	5.06285	Intron (ENSMUST00000181732.1/ENSMUST00000181732.1, intron 1 of 1)	16	10835059	10843238	8180	1	223970	ENSMUST00000037913.8	-6494	ENSMUSG00000037991	Rmi2	RecQ mediated genome instability 2
chr16	10993007	10993007	1	*	control_anno_Bmal1_Chipseq_rep2_sorted_peak_1285	4.44151	Promoter (<=1kb)	16	10966331	10993071	26741	2	56722	ENSMUST00000140170.1	64	ENSMUSG00000022500	Litaf	LPS-induced TN factor
chr16	11144152	11144152	1	*	control_anno_Bmal1_Chipseq_rep2_sorted_peak_1286	15.0903	Promoter (2-3kb)	16	11139043	11141907	2865	2	106205	ENSMUST00000143121.1	-2245	ENSMUSG00000037965	Zc3h7a	zinc finger CCCH type containing 7 A
chr16	11254530	11254530	1	*	control_anno_Bmal1_Chipseq_rep2_sorted_peak_1287	4.69513	Promoter (<=1kb)	16	11254368	11254445	78	2	100316833	ENSMUST00000157919.1	-85	ENSMUSG00000088544	Mir1945	microRNA 1945
chr16	13109837	13109837	1	*	control_anno_Bmal1_Chipseq_rep2_sorted_peak_1288	3.0723	Promoter (<=1kb)	16	13109917	13123849	13933	1	50505	ENSMUST00000138527.1	-80	ENSMUSG00000022545	Ercc4	excision repair cross-complementing rodent repair deficiency, complementation group 4
chr16	13715161	13715161	1	*	control_anno_Bmal1_Chipseq_rep2_sorted_peak_1289	2.70304	3' UTR	16	13729836	13739471	9636	1	76684	ENSMUST00000141172.2	-14675	ENSMUSG00000086550	Pla2g10os	phospholipase A2, group X, opposite strand
chr16	13780489	13780489	1	*	control_anno_Bmal1_Chipseq_rep2_sorted_peak_1290	15.6706	Promoter (<=1kb)	16	13780708	13782829	2122	1	106298	ENSMUST00000230102.1	-219	ENSMUSG00000022682	Rrn3	RRN3 RNA polymerase I transcription factor homolog (yeast)
chr16	13818942	13818942	1	*	control_anno_Bmal1_Chipseq_rep2_sorted_peak_1291	6.92579	Promoter (<=1kb)	16	13818845	13826935	8091	1	18203	ENSMUST00000230788.1	97	ENSMUSG00000022681	Ntan1	N-terminal Asn amidase
chr16	13903226	13903226	1	*	control_anno_Bmal1_Chipseq_rep2_sorted_peak_1292	6.61893	Promoter (<=1kb)	16	13903161	13949619	46459	1	93734	ENSMUST00000128757.7	65	ENSMUSG00000022679	Mpv17l	Mpv17 transgene, kidney disease mutant-like
chr16	14319997	14319997	1	*	control_anno_Bmal1_Chipseq_rep2_sorted_peak_1293	4.3357	Promoter (2-3kb)	16	14299244	14317375	18132	2	66086	ENSMUST00000023357.13	-2622	ENSMUSG00000022677	Cep20	centrosomal protein 20
chr16	16146623	16146623	1	*	control_anno_Bmal1_Chipseq_rep2_sorted_peak_1294	6.08613	Promoter (<=1kb)	16	15893385	16146804	253420	2	224008	ENSMUST00000229846.1	181	ENSMUSG00000041974	Spidr	scaffolding protein involved in DNA repair
chr16	17146907	17146907	1	*	control_anno_Bmal1_Chipseq_rep2_sorted_peak_1295	5.19474	Promoter (<=1kb)	16	17146931	17150964	4034	1	69101	ENSMUST00000231502.1	-24	ENSMUSG00000041774	Ydjc	YdjC homolog (bacterial)
chr16	17147698	17147698	1	*	control_anno_Bmal1_Chipseq_rep2_sorted_peak_1296	4.13624	Promoter (<=1kb)	16	17139064	17147229	8166	2	76872	ENSMUST00000023452.15	-469	ENSMUSG00000022768	Ccdc116	coiled-coil domain containing 116
chr16	17406092	17406092	1	*	control_anno_Bmal1_Chipseq_rep2_sorted_peak_1297	3.46254	Promoter (<=1kb)	16	17405986	17430827	24842	1	67474	ENSMUST00000023449.10	106	ENSMUSG00000022765	Snap29	synaptosomal-associated protein 29
chr16	17451772	17451772	1	*	control_anno_Bmal1_Chipseq_rep2_sorted_peak_1298	8.37884	Promoter (<=1kb)	16	17451987	17487434	35448	1	12929	ENSMUST00000006293.4	-215	ENSMUSG00000006134	Crkl	v-crk avian sarcoma virus CT10 oncogene homolog-like
chr16	17553902	17553902	1	*	control_anno_Bmal1_Chipseq_rep2_sorted_peak_1299	6.08613	Promoter (<=1kb)	16	17545430	17554432	9003	2	74685	ENSMUST00000232230.1	530	ENSMUSG00000022759	Lrrc74b	leucine rich repeat containing 74B
chr16	17803517	17803517	1	*	control_anno_Bmal1_Chipseq_rep2_sorted_peak_1300	3.40899	Promoter (<=1kb)	16	17803402	17808292	4891	1	224024	ENSMUST00000231383.1	115	ENSMUSG00000012017	Scarf2	scavenger receptor class F, member 2
chr16	17928450	17928450	1	*	control_anno_Bmal1_Chipseq_rep2_sorted_peak_1301	12.0403	Promoter (<=1kb)	16	17925223	17928219	2997	2	13358	ENSMUST00000003622.15	-231	ENSMUSG00000003528	Slc25a1	solute carrier family 25 (mitochondrial carrier, citrate transporter), member 1
chr16	18649229	18649229	1	*	control_anno_Bmal1_Chipseq_rep2_sorted_peak_1302	5.51678	Distal Intergenic	16	18621811	18629954	8144	2	18951	ENSMUST00000096987.6	-19275	ENSMUSG00000072214	Septin5	septin 5
chr16	20097764	20097764	1	*	control_anno_Bmal1_Chipseq_rep2_sorted_peak_1303	8.8634	Promoter (<=1kb)	16	20097592	20107132	9541	1	75785	ENSMUST00000231842.1	172	ENSMUSG00000062901	Klhl24	kelch-like 24
chr16	20672896	20672896	1	*	control_anno_Bmal1_Chipseq_rep2_sorted_peak_1304	8.29702	Promoter (<=1kb)	16	20672823	20692884	20062	1	208643	ENSMUST00000115457.7	73	ENSMUSG00000045983	Eif4g1	eukaryotic translation initiation factor 4, gamma 1
chr16	20716432	20716432	1	*	control_anno_Bmal1_Chipseq_rep2_sorted_peak_1305	5.76869	Promoter (<=1kb)	16	20702998	20716164	13167	2	12724	ENSMUST00000153075.7	-268	ENSMUSG00000022843	Clcn2	chloride channel, voltage-sensitive 2
chr16	20717394	20717394	1	*	control_anno_Bmal1_Chipseq_rep2_sorted_peak_1306	9.8905	Promoter (<=1kb)	16	20717665	20722267	4603	1	245841	ENSMUST00000021405.7	-271	ENSMUSG00000021018	Polr2h	polymerase (RNA) II (DNA directed) polypeptide H
chr16	21204595	21204595	1	*	control_anno_Bmal1_Chipseq_rep2_sorted_peak_1307	7.31855	Promoter (<=1kb)	16	21204755	21223304	18550	1	13845	ENSMUST00000006112.6	-160	ENSMUSG00000005958	Ephb3	Eph receptor B3
chr16	21381705	21381705	1	*	control_anno_Bmal1_Chipseq_rep2_sorted_peak_1308	9.10225	Distal Intergenic	16	21423118	21579247	156130	1	209018	ENSMUST00000096191.10	-41413	ENSMUSG00000033653	Vps8	VPS8 CORVET complex subunit
chr16	21423279	21423279	1	*	control_anno_Bmal1_Chipseq_rep2_sorted_peak_1309	7.75324	Promoter (<=1kb)	16	21423272	21434973	11702	1	209018	ENSMUST00000139473.1	7	ENSMUSG00000033653	Vps8	VPS8 CORVET complex subunit
chr16	22439694	22439694	1	*	control_anno_Bmal1_Chipseq_rep2_sorted_peak_1310	7.68857	Promoter (<=1kb)	16	22381309	22439719	58411	2	104156	ENSMUST00000079601.12	25	ENSMUSG00000013089	Etv5	ets variant 5
chr16	22622132	22622132	1	*	control_anno_Bmal1_Chipseq_rep2_sorted_peak_1311	2.22502	Intron (ENSMUST00000089925.9/110197, intron 2 of 24)	16	22605326	22605432	107	1	102465962	ENSMUST00000184329.1	16806	ENSMUSG00000098448	Mir6362	microRNA 6362
chr16	22857759	22857759	1	*	control_anno_Bmal1_Chipseq_rep2_sorted_peak_1312	8.08394	Promoter (<=1kb)	16	22857845	22872388	14544	1	67838	ENSMUST00000004574.13	-86	ENSMUSG00000004460	Dnajb11	DnaJ heat shock protein family (Hsp40) member B11
chr16	23108117	23108117	1	*	control_anno_Bmal1_Chipseq_rep2_sorted_peak_1313	2.61131	Promoter (<=1kb)	16	23107917	23110650	2734	1	13682	ENSMUST00000142031.7	200	ENSMUSG00000022884	Eif4a2	eukaryotic translation initiation factor 4A2
chr16	24447784	24447784	1	*	control_anno_Bmal1_Chipseq_rep2_sorted_peak_1314	3.0723	Promoter (<=1kb)	16	24448091	24981030	532940	1	210126	ENSMUST00000078988.9	-307	ENSMUSG00000033306	Lpp	LIM domain containing preferred translocation partner in lipoma
chr16	25059161	25059161	1	*	control_anno_Bmal1_Chipseq_rep2_sorted_peak_1315	6.1217	Promoter (<=1kb)	16	25059639	25069058	9420	1	319487	ENSMUST00000181655.1	-478	ENSMUSG00000096960	A230028O05Rik	RIKEN cDNA A230028O05 gene
chr16	26147272	26147272	1	*	control_anno_Bmal1_Chipseq_rep2_sorted_peak_1316	5.60662	Distal Intergenic	16	25959288	26105784	146497	2	210530	ENSMUST00000039990.5	-41488	ENSMUSG00000038168	P3h2	prolyl 3-hydroxylase 2
chr16	30053207	30053207	1	*	control_anno_Bmal1_Chipseq_rep2_sorted_peak_1317	7.04548	Distal Intergenic	16	30065340	30067796	2457	1	15205	ENSMUST00000023171.7	-12133	ENSMUSG00000022528	Hes1	hes family bHLH transcription factor 1
chr16	30055770	30055770	1	*	control_anno_Bmal1_Chipseq_rep2_sorted_peak_1318	10.0625	Distal Intergenic	16	30065340	30067796	2457	1	15205	ENSMUST00000023171.7	-9570	ENSMUSG00000022528	Hes1	hes family bHLH transcription factor 1
chr16	30064131	30064131	1	*	control_anno_Bmal1_Chipseq_rep2_sorted_peak_1319	13.5219	Promoter (1-2kb)	16	30065340	30067796	2457	1	15205	ENSMUST00000023171.7	-1209	ENSMUSG00000022528	Hes1	hes family bHLH transcription factor 1
chr16	30065097	30065097	1	*	control_anno_Bmal1_Chipseq_rep2_sorted_peak_1320	11.2657	Promoter (<=1kb)	16	30065340	30067796	2457	1	15205	ENSMUST00000023171.7	-243	ENSMUSG00000022528	Hes1	hes family bHLH transcription factor 1
chr16	30066739	30066739	1	*	control_anno_Bmal1_Chipseq_rep2_sorted_peak_1321	8.50999	Promoter (<=1kb)	16	30066338	30067319	982	1	15205	ENSMUST00000161839.1	401	ENSMUSG00000022528	Hes1	hes family bHLH transcription factor 1
chr16	30388584	30388584	1	*	control_anno_Bmal1_Chipseq_rep2_sorted_peak_1322	3.40899	Promoter (<=1kb)	16	30312423	30388530	76108	2	224088	ENSMUST00000100013.8	-54	ENSMUSG00000022533	Atp13a3	ATPase type 13A3
chr16	30502533	30502533	1	*	control_anno_Bmal1_Chipseq_rep2_sorted_peak_1323	7.09216	Distal Intergenic	16	30513970	30540909	26940	2	224090	ENSMUST00000149110.2	38376	ENSMUSG00000022537	Tmem44	transmembrane protein 44
chr16	30597360	30597360	1	*	control_anno_Bmal1_Chipseq_rep2_sorted_peak_1324	3.48426	Promoter (2-3kb)	16	30599723	30602797	3075	1	224093	ENSMUST00000059078.3	-2363	ENSMUSG00000046546	Fam43a	family with sequence similarity 43, member A
chr16	30771591	30771591	1	*	control_anno_Bmal1_Chipseq_rep2_sorted_peak_1325	20.7815	Distal Intergenic	16	30599723	30602797	3075	1	224093	ENSMUST00000059078.3	171868	ENSMUSG00000046546	Fam43a	family with sequence similarity 43, member A
chr16	31429740	31429740	1	*	control_anno_Bmal1_Chipseq_rep2_sorted_peak_1326	26.9084	Promoter (<=1kb)	16	31427876	31429776	1901	2	100047123	ENSMUST00000182690.1	36	ENSMUSG00000086645	Gm15743	predicted gene 15743
chr16	31507355	31507355	1	*	control_anno_Bmal1_Chipseq_rep2_sorted_peak_1327	20.9117	Distal Intergenic	16	31436091	31456750	20660	1	71911	ENSMUST00000149039.1	71264	ENSMUSG00000046598	Bdh1	3-hydroxybutyrate dehydrogenase, type 1
chr16	31663867	31663867	1	*	control_anno_Bmal1_Chipseq_rep2_sorted_peak_1328	8.0849	Promoter (<=1kb)	16	31663909	31871846	207938	1	13383	ENSMUST00000115201.7	-42	ENSMUSG00000022770	Dlg1	discs large MAGUK scaffold protein 1
chr16	32099775	32099775	1	*	control_anno_Bmal1_Chipseq_rep2_sorted_peak_1329	5.06285	Promoter (<=1kb)	16	32099800	32108069	8270	1	66994	ENSMUST00000115168.8	-25	ENSMUSG00000035790	Cep19	centrosomal protein 19
chr16	32430756	32430756	1	*	control_anno_Bmal1_Chipseq_rep2_sorted_peak_1330	4.3357	Promoter (<=1kb)	16	32430921	32474704	43784	1	13026	ENSMUST00000115137.7	-165	ENSMUSG00000005615	Pcyt1a	phosphate cytidylyltransferase 1, choline, alpha isoform
chr16	32742999	32742999	1	*	control_anno_Bmal1_Chipseq_rep2_sorted_peak_1331	6.1217	Intron (ENSMUST00000132475.6/140474, intron 1 of 1)	16	32736197	32782226	46030	1	140474	ENSMUST00000142355.8	6802	ENSMUSG00000118672	Muc4	mucin 4
chr16	33753032	33753032	1	*	control_anno_Bmal1_Chipseq_rep2_sorted_peak_1332	5.19474	Promoter (<=1kb)	16	33753156	33761012	7857	1	77446	ENSMUST00000152832.1	-124	ENSMUSG00000075254	Heg1	heart development protein with EGF-like domains 1
chr16	35770270	35770270	1	*	control_anno_Bmal1_Chipseq_rep2_sorted_peak_1333	10.592	Promoter (<=1kb)	16	35770375	35825548	55174	1	66667	ENSMUST00000231579.1	-105	ENSMUSG00000022849	Hspbap1	Hspb associated protein 1
chr16	35983078	35983078	1	*	control_anno_Bmal1_Chipseq_rep2_sorted_peak_1334	7.31855	Promoter (<=1kb)	16	35983315	36037131	53817	1	16646	ENSMUST00000004054.12	-237	ENSMUSG00000022905	Kpna1	karyopherin (importin) alpha 1
chr16	37540056	37540056	1	*	control_anno_Bmal1_Chipseq_rep2_sorted_peak_1335	9.1118	Promoter (<=1kb)	16	37539905	37564048	24144	1	67657	ENSMUST00000128036.1	151	ENSMUSG00000022827	Rabl3	RAB, member RAS oncogene family-like 3
chr16	37868257	37868257	1	*	control_anno_Bmal1_Chipseq_rep2_sorted_peak_1336	7.09216	Promoter (<=1kb)	16	37868389	37888858	20470	1	320184	ENSMUST00000078717.6	-132	ENSMUSG00000034158	Lrrc58	leucine rich repeat containing 58
chr16	38088991	38088991	1	*	control_anno_Bmal1_Chipseq_rep2_sorted_peak_1337	8.9833	Promoter (<=1kb)	16	38089001	38246084	157084	1	56637	ENSMUST00000023507.12	-10	ENSMUSG00000022812	Gsk3b	glycogen synthase kinase 3 beta
chr16	43889893	43889893	1	*	control_anno_Bmal1_Chipseq_rep2_sorted_peak_1338	11.7419	Promoter (<=1kb)	16	43889899	43939567	49669	1	212153	ENSMUST00000122014.7	-6	ENSMUSG00000022701	Ccdc191	coiled-coil domain containing 191
chr16	44724433	44724433	1	*	control_anno_Bmal1_Chipseq_rep2_sorted_peak_1339	11.7419	Promoter (<=1kb)	16	44724357	44736573	12217	1	212547	ENSMUST00000147804.7	76	ENSMUSG00000036208	Nepro	nucleolus and neural progenitor protein
chr16	45158626	45158626	1	*	control_anno_Bmal1_Chipseq_rep2_sorted_peak_1340	20.7458	Promoter (<=1kb)	16	45144170	45158644	14475	2	74102	ENSMUST00000180636.7	18	ENSMUSG00000022664	Slc35a5	solute carrier family 35, member A5
chr16	46010431	46010431	1	*	control_anno_Bmal1_Chipseq_rep2_sorted_peak_1341	8.79062	Promoter (<=1kb)	16	45959263	46010218	50956	2	433022	ENSMUST00000130481.1	-213	ENSMUSG00000087141	Plcxd2	phosphatidylinositol-specific phospholipase C, X domain containing 2
chr16	55895425	55895425	1	*	control_anno_Bmal1_Chipseq_rep2_sorted_peak_1342	3.0723	Promoter (<=1kb)	16	55839953	55895285	55333	2	385658	ENSMUST00000099705.4	-140	ENSMUSG00000075033	Nxpe3	neurexophilin and PC-esterase domain family, member 3
chr16	62847055	62847055	1	*	control_anno_Bmal1_Chipseq_rep2_sorted_peak_1343	7.52198	Promoter (<=1kb)	16	62825605	62847040	21436	2	68146	ENSMUST00000132902.1	-15	ENSMUSG00000022911	Arl13b	ADP-ribosylation factor-like 13B
chr16	65814996	65814996	1	*	control_anno_Bmal1_Chipseq_rep2_sorted_peak_1344	7.52198	Promoter (<=1kb)	16	65815257	65866368	51112	1	73569	ENSMUST00000168064.2	-261	ENSMUSG00000091243	Vgll3	vestigial like family member 3
chr16	66015309	66015309	1	*	control_anno_Bmal1_Chipseq_rep2_sorted_peak_1345	4.69513	Distal Intergenic	16	65828613	65861895	33283	1	73569	ENSMUST00000228708.1	186696	ENSMUSG00000091243	Vgll3	vestigial like family member 3
chr16	75717893	75717893	1	*	control_anno_Bmal1_Chipseq_rep2_sorted_peak_1346	7.52198	Distal Intergenic	16	75759188	75766782	7595	2	110920	ENSMUST00000137806.1	48889	ENSMUSG00000032932	Hspa13	heat shock protein 70 family, member 13
chr16	75766962	75766962	1	*	control_anno_Bmal1_Chipseq_rep2_sorted_peak_1347	14.4781	Promoter (<=1kb)	16	75755022	75766821	11800	2	110920	ENSMUST00000046283.15	-141	ENSMUSG00000032932	Hspa13	heat shock protein 70 family, member 13
chr16	76341674	76341674	1	*	control_anno_Bmal1_Chipseq_rep2_sorted_peak_1348	4.69513	Intron (ENSMUST00000121927.7/268903, intron 2 of 3)	16	76294646	76323658	29013	2	268903	ENSMUST00000140483.1	-18016	ENSMUSG00000048490	Nrip1	nuclear receptor interacting protein 1
chr16	76409581	76409581	1	*	control_anno_Bmal1_Chipseq_rep2_sorted_peak_1349	6.08613	Distal Intergenic	16	76403251	76403652	402	2	14109	ENSMUST00000052867.8	-5929	ENSMUSG00000038274	Fau	Finkel-Biskis-Reilly murine sarcoma virus (FBR-MuSV) ubiquitously expressed (fox derived)
chr16	78260730	78260730	1	*	control_anno_Bmal1_Chipseq_rep2_sorted_peak_1350	4.3357	Intron (ENSMUST00000211605.1/100503619, intron 1 of 4)	16	78250861	78265952	15092	2	100503619	ENSMUST00000211605.1	5222	ENSMUSG00000109841	E330011O21Rik	RIKEN cDNA E330011O21 gene
chr16	88631544	88631544	1	*	control_anno_Bmal1_Chipseq_rep2_sorted_peak_1351	7.52198	Intron (ENSMUST00000232360.1/ENSMUST00000232360.1, intron 2 of 2)	16	88626786	88627666	881	2	69699	ENSMUST00000052337.3	-3878	ENSMUSG00000045331	2310079G19Rik	RIKEN cDNA 2310079G19 gene
chr16	90144115	90144115	1	*	control_anno_Bmal1_Chipseq_rep2_sorted_peak_1352	15.9908	Promoter (<=1kb)	16	89787111	90143769	356659	2	21844	ENSMUST00000114124.8	-346	ENSMUSG00000002489	Tiam1	T cell lymphoma invasion and metastasis 1
chr16	90220815	90220815	1	*	control_anno_Bmal1_Chipseq_rep2_sorted_peak_1353	5.60662	Promoter (<=1kb)	16	90220754	90226329	5576	1	20655	ENSMUST00000232505.1	61	ENSMUSG00000022982	Sod1	superoxide dismutase 1, soluble
chr16	90830575	90830575	1	*	control_anno_Bmal1_Chipseq_rep2_sorted_peak_1354	5.06285	Promoter (<=1kb)	16	90830808	90905109	74302	1	70967	ENSMUST00000130868.7	-233	ENSMUSG00000039903	Eva1c	eva-1 homolog C (C. elegans)
chr16	91476226	91476226	1	*	control_anno_Bmal1_Chipseq_rep2_sorted_peak_1355	5.76554	Intron (ENSMUST00000232081.1/ENSMUST00000232081.1, intron 3 of 3)	16	91485238	91507441	22204	1	15975	ENSMUST00000023689.10	-9012	ENSMUSG00000022967	Ifnar1	interferon (alpha and beta) receptor 1
chr16	91597955	91597955	1	*	control_anno_Bmal1_Chipseq_rep2_sorted_peak_1356	5.51678	Promoter (<=1kb)	16	91580202	91597800	17599	2	77975	ENSMUST00000141885.1	-155	ENSMUSG00000022964	Tmem50b	transmembrane protein 50B
chr16	91728920	91728920	1	*	control_anno_Bmal1_Chipseq_rep2_sorted_peak_1357	20.7458	Promoter (<=1kb)	16	91689322	91728975	39654	2	66609	ENSMUST00000073466.12	55	ENSMUSG00000058240	Cryzl1	crystallin, zeta (quinone reductase)-like 1
chr16	92475445	92475445	1	*	control_anno_Bmal1_Chipseq_rep2_sorted_peak_1358	10.6062	Distal Intergenic	16	92478742	92497366	18625	1	76785	ENSMUST00000160494.2	-3297	NA	2410124H12Rik	RIKEN cDNA 2410124H12 gene
chr16	93711725	93711725	1	*	control_anno_Bmal1_Chipseq_rep2_sorted_peak_1359	10.1824	Promoter (<=1kb)	16	93711904	93810588	98685	1	70028	ENSMUST00000045004.10	-179	ENSMUSG00000022946	Dop1b	DOP1 leucine zipper like protein B
chr16	94526782	94526782	1	*	control_anno_Bmal1_Chipseq_rep2_sorted_peak_1360	10.3053	Promoter (<=1kb)	16	94497783	94526830	29048	2	13185	ENSMUST00000023615.6	48	ENSMUSG00000022898	Vps26c	VPS26 endosomal protein sorting factor C
chr16	94544804	94544804	1	*	control_anno_Bmal1_Chipseq_rep2_sorted_peak_1361	3.0723	Distal Intergenic	16	94497783	94526830	29048	2	13185	ENSMUST00000023615.6	-17974	ENSMUSG00000022898	Vps26c	VPS26 endosomal protein sorting factor C
chr16	94569325	94569325	1	*	control_anno_Bmal1_Chipseq_rep2_sorted_peak_1362	5.19474	Promoter (<=1kb)	16	94570010	94695067	125058	1	13548	ENSMUST00000119878.7	-685	ENSMUSG00000022897	Dyrk1a	dual-specificity tyrosine-(Y)-phosphorylation regulated kinase 1a
chr16	95702162	95702162	1	*	control_anno_Bmal1_Chipseq_rep2_sorted_peak_1363	4.49692	Promoter (<=1kb)	16	95702075	95721051	18977	1	23872	ENSMUST00000023612.16	87	ENSMUSG00000022895	Ets2	E26 avian leukemia oncogene 2, 3' domain
chr16	97402368	97402368	1	*	control_anno_Bmal1_Chipseq_rep2_sorted_peak_1364	12.6638	Intron (ENSMUST00000047275.7/56175, intron 2 of 8)	16	97408275	97424568	16294	1	56175	ENSMUST00000231664.1	-5907	ENSMUSG00000040605	Bace2	beta-site APP-cleaving enzyme 2
chr16	97644874	97644874	1	*	control_anno_Bmal1_Chipseq_rep2_sorted_peak_1365	3.40899	Distal Intergenic	16	97564682	97611195	46514	2	50528	ENSMUST00000000395.7	-33679	ENSMUSG00000000385	Tmprss2	transmembrane protease, serine 2
chr16	97997213	97997213	1	*	control_anno_Bmal1_Chipseq_rep2_sorted_peak_1366	11.0302	Promoter (<=1kb)	16	97997315	98031801	34487	1	245305	ENSMUST00000231936.1	-102	ENSMUSG00000080717	B230307C23Rik	RIKEN cDNA B230307C23 gene
chr17	3115059	3115059	1	*	control_anno_Bmal1_Chipseq_rep2_sorted_peak_1367	5.06285	Promoter (<=1kb)	17	3114979	3198859	83881	1	106583	ENSMUST00000076734.7	80	ENSMUSG00000046201	Scaf8	SR-related CTD-associated factor 8
chr17	4769311	4769311	1	*	control_anno_Bmal1_Chipseq_rep2_sorted_peak_1368	5.06285	Distal Intergenic	17	4634978	4637471	2494	1	75117	ENSMUST00000232624.1	134333	ENSMUSG00000116767	4930517M08Rik	RIKEN cDNA 4930517M08 gene
chr17	5132624	5132624	1	*	control_anno_Bmal1_Chipseq_rep2_sorted_peak_1369	9.02746	Intron (ENSMUST00000092723.10/239985, intron 4 of 18)	17	5040578	5127640	87063	1	239985	ENSMUST00000146703.1	92046	ENSMUSG00000069729	Arid1b	AT rich interactive domain 1B (SWI-like)
chr17	5527650	5527650	1	*	control_anno_Bmal1_Chipseq_rep2_sorted_peak_1370	5.76554	Intron (ENSMUST00000089185.5/224454, intron 1 of 8)	17	5492557	5753811	261255	1	224454	ENSMUST00000089185.5	35093	ENSMUSG00000034265	Zdhhc14	zinc finger, DHHC domain containing 14
chr17	5537437	5537437	1	*	control_anno_Bmal1_Chipseq_rep2_sorted_peak_1371	5.52457	Intron (ENSMUST00000089185.5/224454, intron 1 of 8)	17	5492557	5753811	261255	1	224454	ENSMUST00000089185.5	44880	ENSMUSG00000034265	Zdhhc14	zinc finger, DHHC domain containing 14
chr17	5893389	5893389	1	*	control_anno_Bmal1_Chipseq_rep2_sorted_peak_1372	8.0849	Intron (ENSMUST00000002436.10/66616, intron 4 of 17)	17	5941280	6039168	97889	1	20975	ENSMUST00000115791.9	-47891	ENSMUSG00000023805	Synj2	synaptojanin 2
chr17	6079546	6079546	1	*	control_anno_Bmal1_Chipseq_rep2_sorted_peak_1373	6.15138	Promoter (<=1kb)	17	6044066	6079727	35662	2	321007	ENSMUST00000024570.5	181	ENSMUSG00000015659	Serac1	serine active site containing 1
chr17	6106609	6106609	1	*	control_anno_Bmal1_Chipseq_rep2_sorted_peak_1374	18.5908	Promoter (<=1kb)	17	6106479	6206914	100436	1	68842	ENSMUST00000142030.7	130	ENSMUSG00000034377	Tulp4	tubby like protein 4
chr17	6655973	6655973	1	*	control_anno_Bmal1_Chipseq_rep2_sorted_peak_1375	4.03464	Promoter (<=1kb)	17	6648938	6655900	6963	2	100040531	ENSMUST00000179554.2	-73	ENSMUSG00000095677	Dynlt1f	dynein light chain Tctex-type 1F
chr17	6783238	6783238	1	*	control_anno_Bmal1_Chipseq_rep2_sorted_peak_1376	4.54489	Promoter (<=1kb)	17	6738041	6782784	44744	2	22350	ENSMUST00000064234.6	-454	ENSMUSG00000052397	Ezr	ezrin
chr17	6808107	6808107	1	*	control_anno_Bmal1_Chipseq_rep2_sorted_peak_1377	8.92036	Distal Intergenic	17	6738041	6782784	44744	2	22350	ENSMUST00000064234.6	-25323	ENSMUSG00000052397	Ezr	ezrin
chr17	6828129	6828129	1	*	control_anno_Bmal1_Chipseq_rep2_sorted_peak_1378	10.1824	Distal Intergenic	17	6738041	6782784	44744	2	22350	ENSMUST00000064234.6	-45345	ENSMUSG00000052397	Ezr	ezrin
chr17	6961529	6961529	1	*	control_anno_Bmal1_Chipseq_rep2_sorted_peak_1379	18.5958	Promoter (<=1kb)	17	6955011	6961156	6146	2	380608	ENSMUST00000063683.7	-373	ENSMUSG00000052031	Tagap1	T cell activation GTPase activating protein 1
chr17	7169970	7169970	1	*	control_anno_Bmal1_Chipseq_rep2_sorted_peak_1380	7.29961	Promoter (<=1kb)	17	7170115	7303315	133201	1	20112	ENSMUST00000024575.7	-145	ENSMUSG00000023809	Rps6ka2	ribosomal protein S6 kinase, polypeptide 2
chr17	8165233	8165233	1	*	control_anno_Bmal1_Chipseq_rep2_sorted_peak_1381	13.3252	Promoter (<=1kb)	17	8165501	8196804	31304	1	75296	ENSMUST00000097419.9	-268	ENSMUSG00000069135	Cep43	centrosomal protein 43
chr17	8283567	8283567	1	*	control_anno_Bmal1_Chipseq_rep2_sorted_peak_1382	28.091	Promoter (<=1kb)	17	8283762	8297661	13900	1	55951	ENSMUST00000155364.7	-195	ENSMUSG00000023861	Mpc1	mitochondrial pyruvate carrier 1
chr17	10319669	10319669	1	*	control_anno_Bmal1_Chipseq_rep2_sorted_peak_1383	9.02746	Promoter (<=1kb)	17	10206551	10319854	113304	2	19317	ENSMUST00000097414.10	185	ENSMUSG00000062078	Qki	quaking, KH domain containing RNA binding
chr17	10840366	10840366	1	*	control_anno_Bmal1_Chipseq_rep2_sorted_peak_1384	10.236	Promoter (<=1kb)	17	10840384	11557234	716851	1	50873	ENSMUST00000066658.12	-18	ENSMUSG00000023826	Prkn	parkin RBR E3 ubiquitin protein ligase
chr17	12769639	12769639	1	*	control_anno_Bmal1_Chipseq_rep2_sorted_peak_1385	6.08613	Promoter (<=1kb)	17	12682406	12769664	87259	2	16004	ENSMUST00000024599.13	25	ENSMUSG00000023830	Igf2r	insulin-like growth factor 2 receptor
chr17	13683794	13683794	1	*	control_anno_Bmal1_Chipseq_rep2_sorted_peak_1386	4.25369	Intron (ENSMUST00000135850.7/72578, intron 1 of 4)	17	13489273	13668891	179619	2	72578	ENSMUST00000185626.6	-14903	ENSMUSG00000117042	2700054A10Rik	RIKEN cDNA 2700054A10 gene
chr17	14226289	14226289	1	*	control_anno_Bmal1_Chipseq_rep2_sorted_peak_1387	6.15138	Distal Intergenic	17	14197823	14204304	6482	2	240025	ENSMUST00000232816.1	-21985	ENSMUSG00000048826	Dact2	dishevelled-binding antagonist of beta-catenin 2
chr17	14978639	14978639	1	*	control_anno_Bmal1_Chipseq_rep2_sorted_peak_1388	2.16936	Promoter (<=1kb)	17	14964242	14978693	14452	2	100041639	ENSMUST00000231584.1	54	ENSMUSG00000079710	Dynlt2a2	dynein light chain Tctex-type 2A2
chr17	15010142	15010142	1	*	control_anno_Bmal1_Chipseq_rep2_sorted_peak_1389	3.52413	Promoter (<=1kb)	17	15010176	15022449	12274	1	100041621	ENSMUST00000097395.4	-34	ENSMUSG00000116895	Gm3435	predicted gene 3435
chr17	15041346	15041346	1	*	control_anno_Bmal1_Chipseq_rep2_sorted_peak_1390	2.55348	Promoter (<=1kb)	17	15027152	15041439	14288	2	100041586	ENSMUST00000097398.11	93	ENSMUSG00000116780	Dynlt2a3	dynein light chain Tctex-type 2A3
chr17	15326405	15326405	1	*	control_anno_Bmal1_Chipseq_rep2_sorted_peak_1391	6.15138	Distal Intergenic	17	15367525	15368390	866	2	13388	ENSMUST00000140784.1	41985	ENSMUSG00000014773	Dll1	delta like canonical Notch ligand 1
chr17	15527231	15527231	1	*	control_anno_Bmal1_Chipseq_rep2_sorted_peak_1392	6.73837	Promoter (<=1kb)	17	15519208	15527281	8074	2	18567	ENSMUST00000154293.7	50	ENSMUSG00000014771	Pdcd2	programmed cell death 2
chr17	15826742	15826742	1	*	control_anno_Bmal1_Chipseq_rep2_sorted_peak_1393	5.52457	Promoter (<=1kb)	17	15803188	15826586	23399	2	68799	ENSMUST00000170578.2	-156	ENSMUSG00000048027	Rgmb	repulsive guidance molecule family member B
chr17	17374329	17374329	1	*	control_anno_Bmal1_Chipseq_rep2_sorted_peak_1394	6.58177	Promoter (<=1kb)	17	17374309	17394899	20591	1	67045	ENSMUST00000024620.7	20	ENSMUSG00000116564	Riok2	RIO kinase 2
chr17	17838180	17838180	1	*	control_anno_Bmal1_Chipseq_rep2_sorted_peak_1395	26.2667	Promoter (<=1kb)	17	17838281	17839071	791	1	75202	ENSMUST00000179350.1	-101	ENSMUSG00000080316	Spaca6	sperm acrosome associated 6
chr17	20945237	20945237	1	*	control_anno_Bmal1_Chipseq_rep2_sorted_peak_1396	6.1217	Promoter (<=1kb)	17	20945311	20965916	20606	1	51792	ENSMUST00000007708.13	-74	ENSMUSG00000007564	Ppp2r1a	protein phosphatase 2, regulatory subunit A, alpha
chr17	21450290	21450290	1	*	control_anno_Bmal1_Chipseq_rep2_sorted_peak_1397	3.0723	Promoter (<=1kb)	17	21450374	21465587	15214	1	22709	ENSMUST00000039577.7	-84	ENSMUSG00000023892	Zfp51	zinc finger protein 51
chr17	23740493	23740493	1	*	control_anno_Bmal1_Chipseq_rep2_sorted_peak_1398	3.41654	Promoter (<=1kb)	17	23736186	23740398	4213	2	76498	ENSMUST00000024702.4	-95	ENSMUSG00000023909	Paqr4	progestin and adipoQ receptor family member IV
chr17	23853605	23853605	1	*	control_anno_Bmal1_Chipseq_rep2_sorted_peak_1399	5.82678	Promoter (<=1kb)	17	23853543	23859776	6234	1	69814	ENSMUST00000061725.7	62	ENSMUSG00000048992	Prss32	protease, serine 32
chr17	23961349	23961349	1	*	control_anno_Bmal1_Chipseq_rep2_sorted_peak_1400	4.13624	Distal Intergenic	17	23953084	23955274	2191	2	638345	ENSMUST00000235047.1	-6075	ENSMUSG00000024125	Sbpl	spermine binding protein-like
chr17	23998366	23998366	1	*	control_anno_Bmal1_Chipseq_rep2_sorted_peak_1401	7.5185	Promoter (<=1kb)	17	23993534	23998100	4567	2	70835	ENSMUST00000041649.7	-266	ENSMUSG00000045027	Prss22	protease, serine 22
chr17	24163713	24163713	1	*	control_anno_Bmal1_Chipseq_rep2_sorted_peak_1402	11.2799	Promoter (<=1kb)	17	24155833	24163730	7898	2	245847	ENSMUST00000130520.1	17	ENSMUSG00000036820	Amdhd2	amidohydrolase domain containing 2
chr17	24251667	24251667	1	*	control_anno_Bmal1_Chipseq_rep2_sorted_peak_1403	5.76554	Promoter (<=1kb)	17	24222198	24251409	29212	2	12449	ENSMUST00000115390.4	-258	ENSMUSG00000072082	Ccnf	cyclin F
chr17	24470278	24470278	1	*	control_anno_Bmal1_Chipseq_rep2_sorted_peak_1404	6.1217	Promoter (<=1kb)	17	24443779	24470313	26535	2	13560	ENSMUST00000226654.1	35	ENSMUSG00000024137	E4f1	E4F transcription factor 1
chr17	24850375	24850375	1	*	control_anno_Bmal1_Chipseq_rep2_sorted_peak_1405	4.95652	Promoter (<=1kb)	17	24848892	24850364	1473	2	68636	ENSMUST00000049642.5	-11	ENSMUSG00000045316	Fahd1	fumarylacetoacetate hydrolase domain containing 1
chr17	24960580	24960580	1	*	control_anno_Bmal1_Chipseq_rep2_sorted_peak_1406	11.0302	Promoter (<=1kb)	17	24947294	24960636	13343	2	52009	ENSMUST00000233316.1	56	ENSMUSG00000024165	Jpt2	Jupiter microtubule associated homolog 2
chr17	25016055	25016055	1	*	control_anno_Bmal1_Chipseq_rep2_sorted_peak_1407	3.46254	Promoter (<=1kb)	17	25016085	25096687	80603	1	106633	ENSMUST00000142000.8	-30	ENSMUSG00000024169	Ift140	intraflagellar transport 140
chr17	25115888	25115888	1	*	control_anno_Bmal1_Chipseq_rep2_sorted_peak_1408	5.76554	Promoter (<=1kb)	17	25099577	25115905	16329	2	71718	ENSMUST00000024987.5	17	ENSMUSG00000024170	Telo2	telomere maintenance 2
chr17	25133641	25133641	1	*	control_anno_Bmal1_Chipseq_rep2_sorted_peak_1409	3.40899	Promoter (<=1kb)	17	25133465	25146543	13079	1	26373	ENSMUST00000162722.1	176	ENSMUSG00000036636	Clcn7	chloride channel, voltage-sensitive 7
chr17	25756283	25756283	1	*	control_anno_Bmal1_Chipseq_rep2_sorted_peak_1410	3.69373	Promoter (1-2kb)	17	25748615	25754378	5764	2	56047	ENSMUST00000237359.1	-1905	ENSMUSG00000063011	Msln	mesothelin
chr17	25833240	25833240	1	*	control_anno_Bmal1_Chipseq_rep2_sorted_peak_1411	16.4901	Promoter (<=1kb)	17	25830505	25833361	2857	2	56424	ENSMUST00000044911.9	121	ENSMUSG00000039615	Stub1	STIP1 homology and U-Box containing protein 1
chr17	25919975	25919975	1	*	control_anno_Bmal1_Chipseq_rep2_sorted_peak_1412	8.82932	Promoter (<=1kb)	17	25883639	25919727	36089	2	224624	ENSMUST00000167018.7	-248	ENSMUSG00000025730	Rab40c	Rab40C, member RAS oncogene family
chr17	25985992	25985992	1	*	control_anno_Bmal1_Chipseq_rep2_sorted_peak_1413	4.3357	Promoter (<=1kb)	17	25960783	25985796	25014	2	50817	ENSMUST00000211917.1	-196	ENSMUSG00000037326	Capn15	calpain 15
chr17	26138609	26138609	1	*	control_anno_Bmal1_Chipseq_rep2_sorted_peak_1414	6.5235	Promoter (<=1kb)	17	26138688	26195811	57124	1	12005	ENSMUST00000074370.9	-79	ENSMUSG00000024182	Axin1	axin 1
chr17	26420914	26420914	1	*	control_anno_Bmal1_Chipseq_rep2_sorted_peak_1415	7.04548	Intron (ENSMUST00000182897.7/240055, intron 1 of 3)	17	26414965	26446349	31385	1	240055	ENSMUST00000053020.7	5949	ENSMUSG00000034413	Neurl1b	neuralized E3 ubiquitin protein ligase 1B
chr17	26508796	26508796	1	*	control_anno_Bmal1_Chipseq_rep2_sorted_peak_1416	14.3869	Promoter (<=1kb)	17	26505590	26508519	2930	2	19252	ENSMUST00000025025.6	-277	ENSMUSG00000024190	Dusp1	dual specificity phosphatase 1
chr17	26716171	26716171	1	*	control_anno_Bmal1_Chipseq_rep2_sorted_peak_1417	13.5765	Promoter (<=1kb)	17	26715724	26762298	46575	1	77128	ENSMUST00000151681.1	447	ENSMUSG00000048249	Crebrf	CREB3 regulatory factor
chr17	26781624	26781624	1	*	control_anno_Bmal1_Chipseq_rep2_sorted_peak_1418	6.08613	Promoter (<=1kb)	17	26781158	26792425	11268	1	224630	ENSMUST00000137989.1	466	ENSMUSG00000024191	Bnip1	BCL2/adenovirus E1B interacting protein 1
chr17	26886048	26886048	1	*	control_anno_Bmal1_Chipseq_rep2_sorted_peak_1419	16.3973	Exon (ENSMUST00000236945.1/ENSMUST00000236945.1, exon 3 of 4)	17	26917091	26921508	4418	1	16580	ENSMUST00000236476.1	-31043	ENSMUSG00000024301	Kifc5b	kinesin family member C5B
chr17	26933153	26933153	1	*	control_anno_Bmal1_Chipseq_rep2_sorted_peak_1420	20.6966	Promoter (<=1kb)	17	26933150	26937893	4744	1	21652	ENSMUST00000236931.1	3	ENSMUSG00000024193	Phf1	PHD finger protein 1
chr17	26939686	26939686	1	*	control_anno_Bmal1_Chipseq_rep2_sorted_peak_1421	7.27674	Promoter (<=1kb)	17	26937972	26939569	1598	2	67675	ENSMUST00000025027.9	-117	ENSMUSG00000024194	Cuta	cutA divalent cation tolerance homolog
chr17	27048096	27048096	1	*	control_anno_Bmal1_Chipseq_rep2_sorted_peak_1422	7.09216	Distal Intergenic	17	27057304	27122223	64920	1	16440	ENSMUST00000049308.8	-9208	ENSMUSG00000042644	Itpr3	inositol 1,4,5-triphosphate receptor 3
chr17	27057308	27057308	1	*	control_anno_Bmal1_Chipseq_rep2_sorted_peak_1423	4.63445	Promoter (<=1kb)	17	27057304	27122223	64920	1	16440	ENSMUST00000049308.8	4	ENSMUSG00000042644	Itpr3	inositol 1,4,5-triphosphate receptor 3
chr17	27142442	27142442	1	*	control_anno_Bmal1_Chipseq_rep2_sorted_peak_1424	4.03464	Distal Intergenic	17	27122663	27133916	11254	2	67267	ENSMUST00000025045.14	-8526	ENSMUSG00000024208	Uqcc2	ubiquinol-cytochrome c reductase complex assembly factor 2
chr17	27555873	27555873	1	*	control_anno_Bmal1_Chipseq_rep2_sorted_peak_1425	7.31855	Promoter (<=1kb)	17	27556497	27562846	6350	1	15361	ENSMUST00000118599.8	-624	ENSMUSG00000046711	Hmga1	high mobility group AT-hook 1
chr17	28177546	28177546	1	*	control_anno_Bmal1_Chipseq_rep2_sorted_peak_1426	3.41654	Promoter (<=1kb)	17	28177458	28205884	28427	1	224656	ENSMUST00000233904.1	88	ENSMUSG00000024220	Zfp523	zinc finger protein 523
chr17	28223976	28223976	1	*	control_anno_Bmal1_Chipseq_rep2_sorted_peak_1427	3.0723	Exon (ENSMUST00000002327.5/23853, exon 7 of 11)	17	28217033	28219981	2949	1	23853	ENSMUST00000233534.1	6943	ENSMUSG00000002257	Def6	differentially expressed in FDCP 6
chr17	28341550	28341550	1	*	control_anno_Bmal1_Chipseq_rep2_sorted_peak_1428	5.82678	Exon (ENSMUST00000154873.8/21678, exon 2 of 13)	17	28336332	28336516	185	2	21678	ENSMUST00000226172.1	-5034	ENSMUSG00000002249	Tead3	TEA domain family member 3
chr17	28913400	28913400	1	*	control_anno_Bmal1_Chipseq_rep2_sorted_peak_1429	2.85478	Promoter (1-2kb)	17	28896392	28915324	18933	2	207819	ENSMUST00000062357.5	1924	ENSMUSG00000048905	Bnip5	BCL2 interacting protein 5
chr17	29032539	29032539	1	*	control_anno_Bmal1_Chipseq_rep2_sorted_peak_1430	6.15138	Promoter (<=1kb)	17	29032628	29043373	10746	1	20383	ENSMUST00000130216.2	-89	ENSMUSG00000071172	Srsf3	serine and arginine-rich splicing factor 3
chr17	29322759	29322759	1	*	control_anno_Bmal1_Chipseq_rep2_sorted_peak_1431	7.52198	Intron (ENSMUST00000234782.1/74116, intron 2 of 5)	17	29319240	29325928	6689	1	74116	ENSMUST00000234618.1	3519	ENSMUSG00000024011	Pi16	peptidase inhibitor 16
chr17	29348075	29348075	1	*	control_anno_Bmal1_Chipseq_rep2_sorted_peak_1432	4.03464	Promoter (<=1kb)	17	29332076	29347934	15859	2	56462	ENSMUST00000234948.1	-141	ENSMUSG00000024012	Mtch1	mitochondrial carrier 1
chr17	30575646	30575646	1	*	control_anno_Bmal1_Chipseq_rep2_sorted_peak_1433	15.5439	Promoter (<=1kb)	17	30220056	30576169	356114	2	224671	ENSMUST00000079924.7	523	ENSMUSG00000062202	Btbd9	BTB (POZ) domain containing 9
chr17	30609738	30609738	1	*	control_anno_Bmal1_Chipseq_rep2_sorted_peak_1434	28.9162	Promoter (2-3kb)	17	30599469	30612569	13101	2	109801	ENSMUST00000237343.1	2831	ENSMUSG00000024026	Glo1	glyoxalase 1
chr17	30612435	30612435	1	*	control_anno_Bmal1_Chipseq_rep2_sorted_peak_1435	11.8114	Promoter (<=1kb)	17	30599469	30612569	13101	2	109801	ENSMUST00000237343.1	134	ENSMUSG00000024026	Glo1	glyoxalase 1
chr17	31305619	31305619	1	*	control_anno_Bmal1_Chipseq_rep2_sorted_peak_1436	4.18921	Promoter (<=1kb)	17	31305543	31307957	2415	1	224674	ENSMUST00000237835.1	76	ENSMUSG00000024036	Slc37a1	solute carrier family 37 (glycerol-3-phosphate transporter), member 1
chr17	31319352	31319352	1	*	control_anno_Bmal1_Chipseq_rep2_sorted_peak_1437	9.11168	Promoter (<=1kb)	17	31319176	31341354	22179	1	224674	ENSMUST00000237928.1	176	ENSMUSG00000024036	Slc37a1	solute carrier family 37 (glycerol-3-phosphate transporter), member 1
chr17	31512535	31512535	1	*	control_anno_Bmal1_Chipseq_rep2_sorted_peak_1438	10.6062	Promoter (<=1kb)	17	31503510	31512496	8987	2	57773	ENSMUST00000236913.1	-39	ENSMUSG00000024037	Wdr4	WD repeat domain 4
chr17	31564615	31564615	1	*	control_anno_Bmal1_Chipseq_rep2_sorted_peak_1439	6.75483	Promoter (<=1kb)	17	31564734	31607693	42960	1	18771	ENSMUST00000097352.10	-119	ENSMUSG00000006705	Pknox1	Pbx/knotted 1 homeobox
chr17	32321155	32321155	1	*	control_anno_Bmal1_Chipseq_rep2_sorted_peak_1440	7.12614	Promoter (<=1kb)	17	32304693	32321159	16467	2	56399	ENSMUST00000235764.1	4	ENSMUSG00000024045	Akap8	A kinase (PRKA) anchor protein 8
chr17	33629360	33629360	1	*	control_anno_Bmal1_Chipseq_rep2_sorted_peak_1441	3.0723	Promoter (<=1kb)	17	33629429	33630004	576	1	328801	ENSMUST00000165504.1	-69	ENSMUSG00000073423	Zfp414	zinc finger protein 414
chr17	33684795	33684795	1	*	control_anno_Bmal1_Chipseq_rep2_sorted_peak_1442	3.40899	Promoter (<=1kb)	17	33663245	33685371	22127	2	76936	ENSMUST00000234474.1	576	ENSMUSG00000059208	Hnrnpm	heterogeneous nuclear ribonucleoprotein M
chr17	33760109	33760109	1	*	control_anno_Bmal1_Chipseq_rep2_sorted_peak_1443	9.75887	Promoter (<=1kb)	17	33742484	33760063	17580	2	19326	ENSMUST00000235046.1	-46	ENSMUSG00000077450	Rab11b	RAB11B, member RAS oncogene family
chr17	33930875	33930875	1	*	control_anno_Bmal1_Chipseq_rep2_sorted_peak_1444	6.73837	Promoter (<=1kb)	17	33930883	33932029	1147	1	19732	ENSMUST00000174410.1	-8	ENSMUSG00000041354	Rgl2	ral guanine nucleotide dissociation stimulator-like 2
chr17	33981333	33981333	1	*	control_anno_Bmal1_Chipseq_rep2_sorted_peak_1445	12.0403	Promoter (2-3kb)	17	33974659	33978827	4169	2	630499	ENSMUST00000235582.1	-2506	ENSMUSG00000121503	H2-K2	histocompatibility 2, K region locus 2
chr17	34000194	34000194	1	*	control_anno_Bmal1_Chipseq_rep2_sorted_peak_1446	4.3357	Promoter (<=1kb)	17	33999515	34000208	694	2	14972	ENSMUST00000236877.1	14	ENSMUSG00000061232	H2-K1	histocompatibility 2, K1, K region
chr17	34119629	34119629	1	*	control_anno_Bmal1_Chipseq_rep2_sorted_peak_1447	8.29702	Promoter (<=1kb)	17	34119588	34135460	15873	1	14998	ENSMUST00000237476.1	41	ENSMUSG00000037649	H2-DMa	histocompatibility 2, class II, locus DMa
chr17	34122463	34122463	1	*	control_anno_Bmal1_Chipseq_rep2_sorted_peak_1448	7.50404	Promoter (<=1kb)	17	34112023	34122600	10578	2	14312	ENSMUST00000025193.13	137	ENSMUSG00000024335	Brd2	bromodomain containing 2
chr17	34603731	34603731	1	*	control_anno_Bmal1_Chipseq_rep2_sorted_peak_1449	7.12614	Promoter (<=1kb)	17	34601091	34603690	2600	2	54197	ENSMUST00000015622.7	-41	ENSMUSG00000015478	Rnf5	ring finger protein 5
chr17	34647386	34647386	1	*	control_anno_Bmal1_Chipseq_rep2_sorted_peak_1450	7.04548	Promoter (<=1kb)	17	34647211	34654879	7669	1	12915	ENSMUST00000173984.1	175	ENSMUSG00000015461	Atf6b	activating transcription factor 6 beta
chr17	34898443	34898443	1	*	control_anno_Bmal1_Chipseq_rep2_sorted_peak_1451	14.2535	Promoter (<=1kb)	17	34898469	34914051	15583	1	110147	ENSMUST00000114033.8	-26	ENSMUSG00000013787	Ehmt2	euchromatic histone lysine N-methyltransferase 2
chr17	35001101	35001101	1	*	control_anno_Bmal1_Chipseq_rep2_sorted_peak_1452	7.04548	Promoter (<=1kb)	17	35001051	35016030	14980	1	22321	ENSMUST00000173584.7	50	ENSMUSG00000007029	Vars	valyl-tRNA synthetase
chr17	35089349	35089349	1	*	control_anno_Bmal1_Chipseq_rep2_sorted_peak_1453	14.147	Promoter (<=1kb)	17	35089314	35102956	13643	1	193742	ENSMUST00000173846.7	35	ENSMUSG00000007036	Abhd16a	abhydrolase domain containing 16A
chr17	35196338	35196338	1	*	control_anno_Bmal1_Chipseq_rep2_sorted_peak_1454	4.54489	Promoter (1-2kb)	17	35194972	35195049	78	1	102465588	ENSMUST00000183646.1	1366	ENSMUSG00000098291	Mir6973a	microRNA 6973a
chr17	35200778	35200778	1	*	control_anno_Bmal1_Chipseq_rep2_sorted_peak_1455	4.28875	Promoter (1-2kb)	17	35199507	35202004	2498	2	21926	ENSMUST00000167924.1	1226	ENSMUSG00000024401	Tnf	tumor necrosis factor
chr17	35557277	35557277	1	*	control_anno_Bmal1_Chipseq_rep2_sorted_peak_1456	7.04548	Downstream (<=300bp)	17	35552128	35557180	5053	1	386463	ENSMUST00000044804.7	5149	ENSMUSG00000039518	Cdsn	corneodesmosin
chr17	35697551	35697551	1	*	control_anno_Bmal1_Chipseq_rep2_sorted_peak_1457	4.03464	Promoter (<=1kb)	17	35690159	35697971	7813	2	12305	ENSMUST00000146472.7	420	ENSMUSG00000003534	Ddr1	discoidin domain receptor family, member 1
chr17	35777183	35777183	1	*	control_anno_Bmal1_Chipseq_rep2_sorted_peak_1458	6.15138	Exon (ENSMUST00000172874.1/74601, exon 2 of 3)	17	35772450	35780687	8238	1	74601	ENSMUST00000172874.1	4733	ENSMUSG00000092171	4833427F10Rik	RIKEN cDNA 4833427F10 gene
chr17	35813366	35813366	1	*	control_anno_Bmal1_Chipseq_rep2_sorted_peak_1459	3.74359	Distal Intergenic	17	35821684	35822923	1240	1	15937	ENSMUST00000003635.6	-8318	ENSMUSG00000003541	Ier3	immediate early response 3
chr17	35813844	35813844	1	*	control_anno_Bmal1_Chipseq_rep2_sorted_peak_1460	7.27674	Distal Intergenic	17	35821684	35822923	1240	1	15937	ENSMUST00000003635.6	-7840	ENSMUSG00000003541	Ier3	immediate early response 3
chr17	35821490	35821490	1	*	control_anno_Bmal1_Chipseq_rep2_sorted_peak_1461	6.99166	Promoter (<=1kb)	17	35821684	35822923	1240	1	15937	ENSMUST00000003635.6	-194	ENSMUSG00000003541	Ier3	immediate early response 3
chr17	35838514	35838514	1	*	control_anno_Bmal1_Chipseq_rep2_sorted_peak_1462	6.1217	Promoter (<=1kb)	17	35833921	35838306	4386	2	22154	ENSMUST00000001566.9	-208	ENSMUSG00000001525	Tubb5	tubulin, beta 5 class I
chr17	35841461	35841461	1	*	control_anno_Bmal1_Chipseq_rep2_sorted_peak_1463	5.19474	Promoter (<=1kb)	17	35841515	35859670	18156	1	240087	ENSMUST00000082337.12	-54	ENSMUSG00000061607	Mdc1	mediator of DNA damage checkpoint 1
chr17	35916644	35916644	1	*	control_anno_Bmal1_Chipseq_rep2_sorted_peak_1464	29.5643	Promoter (<=1kb)	17	35916566	35932283	15718	1	52040	ENSMUST00000087211.8	78	ENSMUSG00000039220	Ppp1r10	protein phosphatase 1, regulatory subunit 10
chr17	35969744	35969744	1	*	control_anno_Bmal1_Chipseq_rep2_sorted_peak_1465	20.6486	Promoter (<=1kb)	17	35956819	35969761	12943	2	224742	ENSMUST00000043757.14	17	ENSMUSG00000038762	Abcf1	ATP-binding cassette, sub-family F (GCN20), member 1
chr17	35979791	35979791	1	*	control_anno_Bmal1_Chipseq_rep2_sorted_peak_1466	11.7419	Promoter (<=1kb)	17	35977996	35979808	1813	2	75210	ENSMUST00000172900.7	17	ENSMUSG00000038500	Prr3	proline-rich polypeptide 3
chr17	39843394	39843394	1	*	control_anno_Bmal1_Chipseq_rep2_sorted_peak_1467	3.98172	Promoter (<=1kb)	17	39843013	39846341	3329	1	100861531	ENSMUST00000192833.1	381	NA	Rn45s	45S pre-ribosomal RNA
chr17	42883811	42883811	1	*	control_anno_Bmal1_Chipseq_rep2_sorted_peak_1468	5.82678	Distal Intergenic	17	42816264	42876665	60402	2	12488	ENSMUST00000233195.1	-7146	ENSMUSG00000061665	Cd2ap	CD2-associated protein
chr17	42909116	42909116	1	*	control_anno_Bmal1_Chipseq_rep2_sorted_peak_1469	3.95253	Distal Intergenic	17	42816264	42876665	60402	2	12488	ENSMUST00000233195.1	-32451	ENSMUSG00000061665	Cd2ap	CD2-associated protein
chr17	42938890	42938890	1	*	control_anno_Bmal1_Chipseq_rep2_sorted_peak_1470	4.03464	Distal Intergenic	17	42816264	42876665	60402	2	12488	ENSMUST00000233195.1	-62225	ENSMUSG00000061665	Cd2ap	CD2-associated protein
chr17	42968758	42968758	1	*	control_anno_Bmal1_Chipseq_rep2_sorted_peak_1471	2.22502	Distal Intergenic	17	43016555	43089189	72635	1	94185	ENSMUST00000024708.5	-47797	ENSMUSG00000023915	Tnfrsf21	tumor necrosis factor receptor superfamily, member 21
chr17	43097401	43097401	1	*	control_anno_Bmal1_Chipseq_rep2_sorted_peak_1472	4.69513	Distal Intergenic	17	43149357	43158196	8840	2	545207	ENSMUST00000233120.1	60795	ENSMUSG00000117011	E130008D07Rik	RIKEN cDNA E130008D07 gene
chr17	43504650	43504650	1	*	control_anno_Bmal1_Chipseq_rep2_sorted_peak_1473	4.69513	Promoter (1-2kb)	17	43474324	43502812	28489	2	17287	ENSMUST00000117137.7	-1838	ENSMUSG00000023914	Mep1a	meprin 1 alpha
chr17	44202825	44202825	1	*	control_anno_Bmal1_Chipseq_rep2_sorted_peak_1474	5.7675	Intron (ENSMUST00000024755.6/224796, intron 1 of 5)	17	44188584	44280172	91589	1	224796	ENSMUST00000024755.6	14241	ENSMUSG00000023959	Clic5	chloride intracellular channel 5
chr17	44239446	44239446	1	*	control_anno_Bmal1_Chipseq_rep2_sorted_peak_1475	13.8405	Promoter (2-3kb)	17	44237106	44251719	14614	1	224796	ENSMUST00000233193.1	2340	ENSMUSG00000023959	Clic5	chloride intracellular channel 5
chr17	44548148	44548148	1	*	control_anno_Bmal1_Chipseq_rep2_sorted_peak_1476	3.0723	Intron (ENSMUST00000162816.7/12393, intron 5 of 5)	17	44639681	44734693	95013	2	12393	ENSMUST00000160199.1	186545	ENSMUSG00000039153	Runx2	runt related transcription factor 2
chr17	45699198	45699198	1	*	control_anno_Bmal1_Chipseq_rep2_sorted_peak_1477	6.08613	Distal Intergenic	17	45695416	45698400	2985	1	68463	ENSMUST00000148537.1	3782	ENSMUSG00000023939	Mrpl14	mitochondrial ribosomal protein L14
chr17	45726478	45726478	1	*	control_anno_Bmal1_Chipseq_rep2_sorted_peak_1478	9.75887	Distal Intergenic	17	45732864	45733844	981	2	72240	ENSMUST00000178179.1	7366	ENSMUSG00000094690	1600014C23Rik	RIKEN cDNA 1600014C23 gene
chr17	45872918	45872918	1	*	control_anno_Bmal1_Chipseq_rep2_sorted_peak_1479	4.03464	Distal Intergenic	17	45879850	45881452	1603	2	75154	ENSMUST00000233801.1	8534	ENSMUSG00000117085	4930542M03Rik	RIKEN cDNA 4930542M03 gene
chr17	46004529	46004529	1	*	control_anno_Bmal1_Chipseq_rep2_sorted_peak_1480	9.11168	Distal Intergenic	17	46018712	46021372	2661	2	22339	ENSMUST00000143985.1	16843	ENSMUSG00000023951	Vegfa	vascular endothelial growth factor A
chr17	46160533	46160533	1	*	control_anno_Bmal1_Chipseq_rep2_sorted_peak_1481	6.71711	Promoter (<=1kb)	17	46161032	46169368	8337	1	56055	ENSMUST00000169383.7	-499	ENSMUSG00000023952	Gtpbp2	GTP binding protein 2
chr17	46383588	46383588	1	*	control_anno_Bmal1_Chipseq_rep2_sorted_peak_1482	2.74205	Promoter (<=1kb)	17	46383731	46420024	36294	1	57908	ENSMUST00000113481.8	-143	ENSMUSG00000015597	Zfp318	zinc finger protein 318
chr17	46553026	46553026	1	*	control_anno_Bmal1_Chipseq_rep2_sorted_peak_1483	8.37884	Promoter (<=1kb)	17	46553827	46553889	63	2	102466778	ENSMUST00000199897.1	863	ENSMUSG00000106514	Mir6976	microRNA 6976
chr17	46729241	46729241	1	*	control_anno_Bmal1_Chipseq_rep2_sorted_peak_1484	3.0723	Promoter (<=1kb)	17	46725664	46729168	3505	2	14711	ENSMUST00000002846.8	-73	ENSMUSG00000002769	Gnmt	glycine N-methyltransferase
chr17	46772512	46772512	1	*	control_anno_Bmal1_Chipseq_rep2_sorted_peak_1485	7.87071	Promoter (<=1kb)	17	46772635	46773396	762	1	67101	ENSMUST00000071430.6	-123	ENSMUSG00000062619	2310039H08Rik	RIKEN cDNA 2310039H08 gene
chr17	46867089	46867089	1	*	control_anno_Bmal1_Chipseq_rep2_sorted_peak_1486	19.228	Distal Intergenic	17	46825795	46858482	32688	2	210982	ENSMUST00000233455.1	-8607	ENSMUSG00000036568	Bicral	BRD4 interacting chromatin remodeling complex associated protein like
chr17	47451413	47451413	1	*	control_anno_Bmal1_Chipseq_rep2_sorted_peak_1487	3.40899	Intron (ENSMUST00000037701.12/224833, intron 2 of 4)	17	47413628	47437376	23749	2	75462	ENSMUST00000160678.1	-14037	ENSMUSG00000047150	1700001C19Rik	RIKEN cDNA 1700001C19 gene
chr17	47483718	47483718	1	*	control_anno_Bmal1_Chipseq_rep2_sorted_peak_1488	6.08613	3' UTR	17	47501146	47502272	1127	2	63856	ENSMUST00000233675.1	18554	ENSMUSG00000023980	Taf8	TATA-box binding protein associated factor 8
chr17	47502176	47502176	1	*	control_anno_Bmal1_Chipseq_rep2_sorted_peak_1489	19.4886	Promoter (<=1kb)	17	47501146	47502272	1127	2	63856	ENSMUST00000233675.1	96	ENSMUSG00000023980	Taf8	TATA-box binding protein associated factor 8
chr17	47511412	47511412	1	*	control_anno_Bmal1_Chipseq_rep2_sorted_peak_1490	6.06892	Intron (ENSMUST00000182129.7/12445, intron 1 of 5)	17	47505241	47598649	93409	1	12445	ENSMUST00000182506.7	6171	ENSMUSG00000034165	Ccnd3	cyclin D3
chr17	47661618	47661618	1	*	control_anno_Bmal1_Chipseq_rep2_sorted_peak_1491	6.66755	Intron (ENSMUST00000132397.1/112694759, intron 3 of 8)	17	47672720	47681056	8337	1	112694759	ENSMUST00000152724.1	-11102	ENSMUSG00000023984	Gm20517	predicted gene 20517
chr17	47688037	47688037	1	*	control_anno_Bmal1_Chipseq_rep2_sorted_peak_1492	5.60662	Promoter (<=1kb)	17	47686740	47688068	1329	2	66119	ENSMUST00000113301.1	31	ENSMUSG00000033475	Tomm6	translocase of outer mitochondrial membrane 6
chr17	48409819	48409819	1	*	control_anno_Bmal1_Chipseq_rep2_sorted_peak_1493	5.12831	Promoter (<=1kb)	17	48386896	48409765	22870	2	18044	ENSMUST00000046719.13	-54	ENSMUSG00000023994	Nfya	nuclear transcription factor-Y alpha
chr17	48452430	48452430	1	*	control_anno_Bmal1_Chipseq_rep2_sorted_peak_1494	6.08613	Promoter (<=1kb)	17	48448435	48451522	3088	2	70026	ENSMUST00000024794.11	-908	ENSMUSG00000023995	Tspo2	translocator protein 2
chr17	51179568	51179568	1	*	control_anno_Bmal1_Chipseq_rep2_sorted_peak_1495	4.03464	Promoter (<=1kb)	17	50797727	51179352	381626	2	72238	ENSMUST00000225252.1	-216	ENSMUSG00000023923	Tbc1d5	TBC1 domain family, member 5
chr17	53479145	53479145	1	*	control_anno_Bmal1_Chipseq_rep2_sorted_peak_1496	5.06285	Promoter (<=1kb)	17	53479234	53507680	28447	1	271457	ENSMUST00000017975.6	-89	ENSMUSG00000017831	Rab5a	RAB5A, member RAS oncogene family
chr17	53689477	53689477	1	*	control_anno_Bmal1_Chipseq_rep2_sorted_peak_1497	5.06285	Promoter (<=1kb)	17	53674786	53689333	14548	2	72415	ENSMUST00000024736.13	-144	ENSMUSG00000023940	Sgo1	shugoshin 1
chr17	56079324	56079324	1	*	control_anno_Bmal1_Chipseq_rep2_sorted_peak_1498	28.1516	Promoter (<=1kb)	17	56079634	56100592	20959	1	15193	ENSMUST00000226053.1	-310	ENSMUSG00000002833	Hdgfl2	HDGF like 2
chr17	56290357	56290357	1	*	control_anno_Bmal1_Chipseq_rep2_sorted_peak_1499	6.66755	Promoter (<=1kb)	17	56277476	56290511	13036	2	66905	ENSMUST00000019726.7	154	ENSMUSG00000024197	Plin3	perilipin 3
chr17	56325788	56325788	1	*	control_anno_Bmal1_Chipseq_rep2_sorted_peak_1500	8.85422	Promoter (<=1kb)	17	56326062	56356056	29995	1	193796	ENSMUST00000139679.7	-274	ENSMUSG00000024201	Kdm4b	lysine (K)-specific demethylase 4B
chr17	56462253	56462253	1	*	control_anno_Bmal1_Chipseq_rep2_sorted_peak_1501	11.2657	Promoter (<=1kb)	17	56412431	56462216	49786	2	19280	ENSMUST00000086828.9	-37	ENSMUSG00000013236	Ptprs	protein tyrosine phosphatase, receptor type, S
chr17	56507696	56507696	1	*	control_anno_Bmal1_Chipseq_rep2_sorted_peak_1502	11.2657	Distal Intergenic	17	56511248	56512431	1184	2	20834	ENSMUST00000052211.3	4735	ENSMUSG00000044526	Znrf4	zinc and ring finger 4
chr17	56627196	56627196	1	*	control_anno_Bmal1_Chipseq_rep2_sorted_peak_1503	11.6828	Promoter (<=1kb)	17	56614297	56626887	12591	2	74142	ENSMUST00000047226.9	-309	ENSMUSG00000041168	Lonp1	lon peptidase 1, mitochondrial
chr17	56935534	56935534	1	*	control_anno_Bmal1_Chipseq_rep2_sorted_peak_1504	15.5439	Promoter (<=1kb)	17	56892611	56935415	42805	2	64144	ENSMUST00000025053.9	-119	ENSMUSG00000024212	Mllt1	myeloid/lymphoid or mixed-lineage leukemia; translocated to, 1
chr17	56990171	56990171	1	*	control_anno_Bmal1_Chipseq_rep2_sorted_peak_1505	8.0849	Promoter (<=1kb)	17	56990305	56996188	5884	1	53895	ENSMUST00000002735.8	-134	ENSMUSG00000002660	Clpp	caseinolytic mitochondrial matrix peptidase proteolytic subunit
chr17	56997449	56997449	1	*	control_anno_Bmal1_Chipseq_rep2_sorted_peak_1506	10.236	Promoter (<=1kb)	17	56997343	56999322	1980	1	66400	ENSMUST00000002737.6	106	ENSMUSG00000002661	Alkbh7	alkB homolog 7
chr17	57011631	57011631	1	*	control_anno_Bmal1_Chipseq_rep2_sorted_peak_1507	6.1217	Promoter (<=1kb)	17	57003405	57011288	7884	2	98053	ENSMUST00000002733.6	-343	ENSMUSG00000002658	Gtf2f1	general transcription factor IIF, polypeptide 1
chr17	57031894	57031894	1	*	control_anno_Bmal1_Chipseq_rep2_sorted_peak_1508	11.0541	Promoter (<=1kb)	17	57021404	57031522	10119	2	16549	ENSMUST00000233480.1	-372	ENSMUSG00000007670	Khsrp	KH-type splicing regulatory protein
chr17	63863852	63863852	1	*	control_anno_Bmal1_Chipseq_rep2_sorted_peak_1509	4.03464	Promoter (<=1kb)	17	63864015	64038588	174574	1	14158	ENSMUST00000232945.1	-163	ENSMUSG00000000127	Fer	fer (fms/fps related) protein kinase
chr17	65613778	65613778	1	*	control_anno_Bmal1_Chipseq_rep2_sorted_peak_1510	8.3853	Promoter (<=1kb)	17	65578327	65613555	35229	2	30960	ENSMUST00000024897.9	-223	ENSMUSG00000024091	Vapa	vesicle-associated membrane protein, associated protein A
chr17	65775307	65775307	1	*	control_anno_Bmal1_Chipseq_rep2_sorted_peak_1511	5.76554	Promoter (2-3kb)	17	65651729	65772752	121024	2	106572	ENSMUST00000070673.8	-2555	ENSMUSG00000056515	Rab31	RAB31, member RAS oncogene family
chr17	66076905	66076905	1	*	control_anno_Bmal1_Chipseq_rep2_sorted_peak_1512	43.2294	Promoter (<=1kb)	17	66049786	66076982	27197	2	106585	ENSMUST00000124297.2	77	ENSMUSG00000034647	Ankrd12	ankyrin repeat domain 12
chr17	66357180	66357180	1	*	control_anno_Bmal1_Chipseq_rep2_sorted_peak_1513	7.24534	Intron (ENSMUST00000086693.11/68617, intron 9 of 13)	17	66343946	66346545	2600	2	68617	ENSMUST00000129525.1	-10635	ENSMUSG00000052105	Mtcl1	microtubule crosslinking factor 1
chr17	66594579	66594579	1	*	control_anno_Bmal1_Chipseq_rep2_sorted_peak_1514	4.69513	Promoter (<=1kb)	17	66554505	66594621	40117	2	74556	ENSMUST00000024914.3	42	ENSMUSG00000024105	Themis3	thymocyte selection associated family member 3
chr17	70707765	70707765	1	*	control_anno_Bmal1_Chipseq_rep2_sorted_peak_1515	5.4045	Intron (ENSMUST00000133983.7/224997, intron 8 of 13)	17	70809072	70819401	10330	1	224997	ENSMUST00000233780.1	-101307	ENSMUSG00000003279	Dlgap1	DLG associated protein 1
chr17	70738526	70738526	1	*	control_anno_Bmal1_Chipseq_rep2_sorted_peak_1516	13.1007	Intron (ENSMUST00000133983.7/224997, intron 8 of 13)	17	70809072	70819401	10330	1	224997	ENSMUST00000233780.1	-70546	ENSMUSG00000003279	Dlgap1	DLG associated protein 1
chr17	70748270	70748270	1	*	control_anno_Bmal1_Chipseq_rep2_sorted_peak_1517	6.15138	Intron (ENSMUST00000133983.7/224997, intron 8 of 13)	17	70809072	70819401	10330	1	224997	ENSMUST00000233780.1	-60802	ENSMUSG00000003279	Dlgap1	DLG associated protein 1
chr17	70753731	70753731	1	*	control_anno_Bmal1_Chipseq_rep2_sorted_peak_1518	4.03464	Intron (ENSMUST00000133983.7/224997, intron 8 of 13)	17	70809072	70819401	10330	1	224997	ENSMUST00000233780.1	-55341	ENSMUSG00000003279	Dlgap1	DLG associated protein 1
chr17	70846131	70846131	1	*	control_anno_Bmal1_Chipseq_rep2_sorted_peak_1519	7.31855	Promoter (<=1kb)	17	70844869	70846326	1458	2	21815	ENSMUST00000156484.1	195	ENSMUSG00000047407	Tgif1	TGFB-induced factor homeobox 1
chr17	71002660	71002660	1	*	control_anno_Bmal1_Chipseq_rep2_sorted_peak_1520	3.46254	Promoter (<=1kb)	17	71002633	71036510	33878	1	17929	ENSMUST00000233893.1	27	ENSMUSG00000024049	Myom1	myomesin 1
chr17	71183278	71183278	1	*	control_anno_Bmal1_Chipseq_rep2_sorted_peak_1521	4.3357	Promoter (<=1kb)	17	71183556	71232306	48751	1	64898	ENSMUST00000156570.7	-278	ENSMUSG00000024052	Lpin2	lipin 2
chr17	71475594	71475594	1	*	control_anno_Bmal1_Chipseq_rep2_sorted_peak_1522	2.18896	Promoter (<=1kb)	17	71344489	71475343	130855	2	74355	ENSMUST00000127430.1	-251	ENSMUSG00000024054	Smchd1	SMC hinge domain containing 1
chr17	71526910	71526910	1	*	control_anno_Bmal1_Chipseq_rep2_sorted_peak_1523	4.69513	Promoter (<=1kb)	17	71526896	71556543	29648	1	70891	ENSMUST00000130218.7	14	ENSMUSG00000052525	Spdya	speedy/RINGO cell cycle regulator family, member A
chr17	72836435	72836435	1	*	control_anno_Bmal1_Chipseq_rep2_sorted_peak_1524	19.6306	Promoter (<=1kb)	17	72836453	72851195	14743	1	383295	ENSMUST00000045174.6	-18	ENSMUSG00000039770	Ypel5	yippee like 5
chr17	73378013	73378013	1	*	control_anno_Bmal1_Chipseq_rep2_sorted_peak_1525	4.3357	Intron (ENSMUST00000095208.3/381122, intron 2 of 22)	17	73306464	73399296	92833	2	381122	ENSMUST00000095208.3	21283	ENSMUSG00000043705	Capn13	calpain 13
chr17	74316603	74316603	1	*	control_anno_Bmal1_Chipseq_rep2_sorted_peak_1526	7.52198	Promoter (<=1kb)	17	74299474	74316463	16990	2	66310	ENSMUST00000233581.1	-140	ENSMUSG00000024067	Dpy30	dpy-30, histone methyltransferase complex regulatory subunit
chr17	74489615	74489615	1	*	control_anno_Bmal1_Chipseq_rep2_sorted_peak_1527	7.52198	Promoter (<=1kb)	17	74489550	74499960	10411	1	67864	ENSMUST00000234432.1	65	ENSMUSG00000024072	Yipf4	Yip1 domain family, member 4
chr17	74528104	74528104	1	*	control_anno_Bmal1_Chipseq_rep2_sorted_peak_1528	11.3624	Promoter (<=1kb)	17	74528295	74703356	175062	1	12211	ENSMUST00000180037.7	-191	ENSMUSG00000024073	Birc6	baculoviral IAP repeat-containing 6
chr17	78221238	78221238	1	*	control_anno_Bmal1_Chipseq_rep2_sorted_peak_1529	8.37884	Intron (ENSMUST00000112498.2/50766, intron 1 of 16)	17	78237772	78315610	77839	1	50766	ENSMUST00000234964.1	-16534	ENSMUSG00000024074	Crim1	cysteine rich transmembrane BMP regulator 1 (chordin like)
chr17	78402072	78402072	1	*	control_anno_Bmal1_Chipseq_rep2_sorted_peak_1530	4.32199	Promoter (<=1kb)	17	78377886	78401430	23545	2	225020	ENSMUST00000234601.1	-642	ENSMUSG00000056121	Fez2	fasciculation and elongation protein zeta 2 (zygin II)
chr17	79355415	79355415	1	*	control_anno_Bmal1_Chipseq_rep2_sorted_peak_1531	10.6062	Promoter (<=1kb)	17	79333727	79355091	21365	2	260409	ENSMUST00000068958.8	-324	ENSMUSG00000036533	Cdc42ep3	CDC42 effector protein (Rho GTPase binding) 3
chr17	79716024	79716024	1	*	control_anno_Bmal1_Chipseq_rep2_sorted_peak_1532	4.69513	Promoter (<=1kb)	17	79706894	79715061	8168	2	13078	ENSMUST00000234361.1	-963	ENSMUSG00000024087	Cyp1b1	cytochrome P450, family 1, subfamily b, polypeptide 1
chr17	80468769	80468769	1	*	control_anno_Bmal1_Chipseq_rep2_sorted_peak_1533	8.0849	Intron (ENSMUST00000068714.6/20662, intron 1 of 21)	17	80393751	80479969	86219	2	20662	ENSMUST00000068714.6	11200	ENSMUSG00000024241	Sos1	SOS Ras/Rac guanine nucleotide exchange factor 1
chr17	80728381	80728381	1	*	control_anno_Bmal1_Chipseq_rep2_sorted_peak_1534	4.82153	Promoter (<=1kb)	17	80653861	80728485	74625	2	225028	ENSMUST00000234249.1	104	ENSMUSG00000024242	Map4k3	mitogen-activated protein kinase kinase kinase kinase 3
chr17	83999193	83999193	1	*	control_anno_Bmal1_Chipseq_rep2_sorted_peak_1535	17.0479	Promoter (<=1kb)	17	83998554	84013408	14855	1	78148	ENSMUST00000234981.1	639	ENSMUSG00000117431	8430430B14Rik	RIKEN cDNA 8430430B14 gene
chr17	84183647	84183647	1	*	control_anno_Bmal1_Chipseq_rep2_sorted_peak_1536	3.46254	Distal Intergenic	17	84183931	84187947	4017	2	12193	ENSMUST00000060366.6	4300	ENSMUSG00000045817	Zfp36l2	zinc finger protein 36, C3H type-like 2
chr17	84187705	84187705	1	*	control_anno_Bmal1_Chipseq_rep2_sorted_peak_1537	5.7675	Promoter (<=1kb)	17	84183931	84187947	4017	2	12193	ENSMUST00000060366.6	242	ENSMUSG00000045817	Zfp36l2	zinc finger protein 36, C3H type-like 2
chr17	84188305	84188305	1	*	control_anno_Bmal1_Chipseq_rep2_sorted_peak_1538	11.2598	Promoter (<=1kb)	17	84183931	84187947	4017	2	12193	ENSMUST00000060366.6	-358	ENSMUSG00000045817	Zfp36l2	zinc finger protein 36, C3H type-like 2
chr17	84333200	84333200	1	*	control_anno_Bmal1_Chipseq_rep2_sorted_peak_1539	11.1862	Intron (ENSMUST00000047524.9/240174, intron 28 of 37)	17	84304211	84336874	32664	2	240174	ENSMUST00000234134.1	3674	ENSMUSG00000024251	Thada	thyroid adenoma associated
chr17	84893626	84893626	1	*	control_anno_Bmal1_Chipseq_rep2_sorted_peak_1540	13.6555	Distal Intergenic	17	84956741	85023991	67251	1	19043	ENSMUST00000112305.9	-63115	ENSMUSG00000061130	Ppm1b	protein phosphatase 1B, magnesium dependent, beta isoform
chr17	84957526	84957526	1	*	control_anno_Bmal1_Chipseq_rep2_sorted_peak_1541	12.2594	Promoter (<=1kb)	17	84917182	84957423	40242	2	68531	ENSMUST00000234288.1	-103	ENSMUSG00000097047	1110020A21Rik	RIKEN cDNA 1110020A21 gene
chr17	86753786	86753786	1	*	control_anno_Bmal1_Chipseq_rep2_sorted_peak_1542	8.37884	Promoter (<=1kb)	17	86753700	86833410	79711	1	13819	ENSMUST00000024954.10	86	ENSMUSG00000024140	Epas1	endothelial PAS domain protein 1
chr17	87107110	87107110	1	*	control_anno_Bmal1_Chipseq_rep2_sorted_peak_1543	8.40917	Promoter (<=1kb)	17	87107679	87137839	30161	1	56468	ENSMUST00000041369.7	-569	ENSMUSG00000037104	Socs5	suppressor of cytokine signaling 5
chr17	87282841	87282841	1	*	control_anno_Bmal1_Chipseq_rep2_sorted_peak_1544	6.15138	Promoter (<=1kb)	17	87274921	87282814	7894	2	74597	ENSMUST00000146560.8	-27	ENSMUSG00000085287	4833418N02Rik	RIKEN cDNA 4833418N02 gene
chr17	87364710	87364710	1	*	control_anno_Bmal1_Chipseq_rep2_sorted_peak_1545	4.69513	Intron (ENSMUST00000041110.11/225049, intron 18 of 19)	17	87378853	87381769	2917	1	225049	ENSMUST00000148126.1	-14143	ENSMUSG00000036918	Ttc7	tetratricopeptide repeat domain 7
chr17	87531517	87531517	1	*	control_anno_Bmal1_Chipseq_rep2_sorted_peak_1546	20.4333	Distal Intergenic	17	87435626	87446935	11310	2	12314	ENSMUST00000238271.1	-84582	ENSMUSG00000036438	Calm2	calmodulin 2
chr17	87603384	87603384	1	*	control_anno_Bmal1_Chipseq_rep2_sorted_peak_1547	14.147	Distal Intergenic	17	87635979	87639964	3986	1	17075	ENSMUST00000235125.1	-32595	ENSMUSG00000045394	Epcam	epithelial cell adhesion molecule
chr17	87611229	87611229	1	*	control_anno_Bmal1_Chipseq_rep2_sorted_peak_1548	5.14959	Distal Intergenic	17	87635979	87639964	3986	1	17075	ENSMUST00000235125.1	-24750	ENSMUSG00000045394	Epcam	epithelial cell adhesion molecule
chr17	88066246	88066246	1	*	control_anno_Bmal1_Chipseq_rep2_sorted_peak_1549	7.29961	Promoter (<=1kb)	17	87990859	88065291	74433	2	225055	ENSMUST00000005504.14	-955	ENSMUSG00000005371	Fbxo11	F-box protein 11
chr17	88195681	88195681	1	*	control_anno_Bmal1_Chipseq_rep2_sorted_peak_1550	7.5185	Distal Intergenic	17	88125512	88131006	5495	1	225058	ENSMUST00000183295.1	70169	ENSMUSG00000058869	Gm4832	predicted gene 4832
chr18	4353263	4353263	1	*	control_anno_Bmal1_Chipseq_rep2_sorted_peak_1551	5.82678	Promoter (<=1kb)	18	4347455	4353015	5561	2	26410	ENSMUST00000172805.1	-248	ENSMUSG00000024235	Map3k8	mitogen-activated protein kinase kinase kinase 8
chr18	6033869	6033869	1	*	control_anno_Bmal1_Chipseq_rep2_sorted_peak_1552	4.95652	Promoter (<=1kb)	18	6032960	6034707	1748	2	75415	ENSMUST00000182343.1	838	ENSMUSG00000041225	Arhgap12	Rho GTPase activating protein 12
chr18	6136145	6136145	1	*	control_anno_Bmal1_Chipseq_rep2_sorted_peak_1553	17.5881	Promoter (<=1kb)	18	6025217	6136098	110882	2	75415	ENSMUST00000182559.7	-47	ENSMUSG00000041225	Arhgap12	Rho GTPase activating protein 12
chr18	6765249	6765249	1	*	control_anno_Bmal1_Chipseq_rep2_sorted_peak_1554	5.60662	Promoter (<=1kb)	18	6765220	6789240	24021	1	19330	ENSMUST00000097680.6	29	ENSMUSG00000073639	Rab18	RAB18, member RAS oncogene family
chr18	10029915	10029915	1	*	control_anno_Bmal1_Chipseq_rep2_sorted_peak_1555	6.15138	Promoter (<=1kb)	18	10024151	10030022	5872	2	59025	ENSMUST00000150321.1	107	ENSMUSG00000047879	Usp14	ubiquitin specific peptidase 14
chr18	10532667	10532667	1	*	control_anno_Bmal1_Chipseq_rep2_sorted_peak_1556	5.52457	Intron (ENSMUST00000048977.15/381157, intron 18 of 32)	18	10553786	10558837	5052	1	381157	ENSMUST00000173261.1	-21119	ENSMUSG00000042942	Greb1l	growth regulation by estrogen in breast cancer-like
chr18	11856266	11856266	1	*	control_anno_Bmal1_Chipseq_rep2_sorted_peak_1557	4.54489	Intron (ENSMUST00000171109.8/63955, intron 1 of 9)	18	11844300	11945630	101331	1	63955	ENSMUST00000225430.1	11966	ENSMUSG00000040957	Cables1	CDK5 and Abl enzyme substrate 1
chr18	12168820	12168820	1	*	control_anno_Bmal1_Chipseq_rep2_sorted_peak_1558	15.1517	Promoter (<=1kb)	18	12168752	12189974	21223	1	76482	ENSMUST00000127123.7	68	ENSMUSG00000024410	Rmc1	regulator of MON1-CCZ1
chr18	12974174	12974174	1	*	control_anno_Bmal1_Chipseq_rep2_sorted_peak_1559	37.1784	Promoter (<=1kb)	18	12974298	12982175	7878	1	16210	ENSMUST00000234409.1	-124	ENSMUSG00000024423	Impact	impact, RWD domain protein
chr18	14783233	14783233	1	*	control_anno_Bmal1_Chipseq_rep2_sorted_peak_1560	5.76869	Promoter (<=1kb)	18	14783245	14900359	117115	1	72504	ENSMUST00000169862.1	-12	ENSMUSG00000054321	Taf4b	TATA-box binding protein associated factor 4b
chr18	20554405	20554405	1	*	control_anno_Bmal1_Chipseq_rep2_sorted_peak_1561	13.2868	Distal Intergenic	18	20558074	20604521	46448	1	13511	ENSMUST00000059787.14	-3669	ENSMUSG00000044393	Dsg2	desmoglein 2
chr18	20557881	20557881	1	*	control_anno_Bmal1_Chipseq_rep2_sorted_peak_1562	8.0849	Promoter (<=1kb)	18	20558074	20604521	46448	1	13511	ENSMUST00000059787.14	-193	ENSMUSG00000044393	Dsg2	desmoglein 2
chr18	20749605	20749605	1	*	control_anno_Bmal1_Chipseq_rep2_sorted_peak_1563	3.07876	Distal Intergenic	18	20684599	20746404	61806	2	56386	ENSMUST00000070080.5	-3201	ENSMUSG00000056124	B4galt6	UDP-Gal:betaGlcNAc beta 1,4-galactosyltransferase, polypeptide 6
chr18	20896395	20896395	1	*	control_anno_Bmal1_Chipseq_rep2_sorted_peak_1564	9.75887	Promoter (<=1kb)	18	20817223	20896093	78871	2	75964	ENSMUST00000225661.2	-302	ENSMUSG00000033382	Trappc8	trafficking protein particle complex 8
chr18	21215322	21215322	1	*	control_anno_Bmal1_Chipseq_rep2_sorted_peak_1565	10.6062	Intron (ENSMUST00000049260.6/381126, intron 2 of 5)	18	21128487	21300123	171637	2	381126	ENSMUST00000234115.1	84801	ENSMUSG00000042680	Garem1	GRB2 associated regulator of MAPK1 subtype 1
chr18	23804180	23804180	1	*	control_anno_Bmal1_Chipseq_rep2_sorted_peak_1566	6.1217	Promoter (<=1kb)	18	23804103	23890931	86829	1	212307	ENSMUST00000165387.1	77	ENSMUSG00000024277	Mapre2	microtubule-associated protein, RP/EB family, member 2
chr18	24102329	24102329	1	*	control_anno_Bmal1_Chipseq_rep2_sorted_peak_1567	7.31855	Distal Intergenic	18	24106378	24114913	8536	2	225280	ENSMUST00000125169.1	12584	ENSMUSG00000047989	Ino80c	INO80 complex subunit C
chr18	24529981	24529981	1	*	control_anno_Bmal1_Chipseq_rep2_sorted_peak_1568	7.24534	Promoter (<=1kb)	18	24505427	24530058	24632	2	225283	ENSMUST00000234403.1	77	ENSMUSG00000040446	Rprd1a	regulation of nuclear pre-mRNA domain containing 1A
chr18	31634756	31634756	1	*	control_anno_Bmal1_Chipseq_rep2_sorted_peak_1569	5.19474	Promoter (<=1kb)	18	31635085	31647275	12191	1	269003	ENSMUST00000234846.1	-329	ENSMUSG00000024260	Sap130	Sin3A associated protein
chr18	31759798	31759798	1	*	control_anno_Bmal1_Chipseq_rep2_sorted_peak_1570	3.52413	Promoter (<=1kb)	18	31759826	31777524	17699	1	225339	ENSMUST00000234500.1	-28	ENSMUSG00000041915	Ammecr1l	AMME chromosomal region gene 1-like
chr18	32068009	32068009	1	*	control_anno_Bmal1_Chipseq_rep2_sorted_peak_1571	10.6062	Promoter (<=1kb)	18	32067802	32070492	2691	1	73473	ENSMUST00000212104.1	207	ENSMUSG00000024384	Iws1	IWS1, SUPT6 interacting protein
chr18	32153023	32153023	1	*	control_anno_Bmal1_Chipseq_rep2_sorted_peak_1572	2.70304	Distal Intergenic	18	32163089	32199296	36208	1	26405	ENSMUST00000234576.1	-10066	ENSMUSG00000024383	Map3k2	mitogen-activated protein kinase kinase kinase 2
chr18	32335847	32335847	1	*	control_anno_Bmal1_Chipseq_rep2_sorted_peak_1573	7.52198	Distal Intergenic	18	32359053	32377052	18000	2	402767	ENSMUST00000234930.1	41205	NA	A830052D11Rik	RIKEN cDNA A830052D11 gene
chr18	33212139	33212139	1	*	control_anno_Bmal1_Chipseq_rep2_sorted_peak_1574	4.03464	Promoter (1-2kb)	18	33203405	33213766	10362	2	170459	ENSMUST00000119991.7	1627	ENSMUSG00000024378	Stard4	StAR-related lipid transfer (START) domain containing 4
chr18	33214114	33214114	1	*	control_anno_Bmal1_Chipseq_rep2_sorted_peak_1575	15.5155	Promoter (<=1kb)	18	33199355	33213862	14508	2	170459	ENSMUST00000025236.8	-252	ENSMUSG00000024378	Stard4	StAR-related lipid transfer (START) domain containing 4
chr18	33492817	33492817	1	*	control_anno_Bmal1_Chipseq_rep2_sorted_peak_1576	11.8114	Distal Intergenic	18	33466205	33470826	4622	1	433171	ENSMUST00000237662.1	26612	ENSMUSG00000118292	Gm10549	predicted gene 10549
chr18	33667460	33667460	1	*	control_anno_Bmal1_Chipseq_rep2_sorted_peak_1577	3.40899	Distal Intergenic	18	33794892	33795986	1095	1	69749	ENSMUST00000146010.2	-127432	ENSMUSG00000087590	Epb41l4aos	erythrocyte membrane protein band 4.1 like 4a, opposite strand
chr18	34860871	34860871	1	*	control_anno_Bmal1_Chipseq_rep2_sorted_peak_1578	7.87978	Promoter (<=1kb)	18	34861207	34864956	3750	1	13653	ENSMUST00000165033.1	-336	ENSMUSG00000038418	Egr1	early growth response 1
chr18	34932089	34932089	1	*	control_anno_Bmal1_Chipseq_rep2_sorted_peak_1579	9.11168	Promoter (<=1kb)	18	34902785	34932007	29223	2	225363	ENSMUST00000025218.7	-82	ENSMUSG00000024360	Etf1	eukaryotic translation termination factor 1
chr18	35498846	35498846	1	*	control_anno_Bmal1_Chipseq_rep2_sorted_peak_1580	7.09216	Promoter (<=1kb)	18	35430044	35498862	68819	2	81500	ENSMUST00000236007.1	16	ENSMUSG00000024357	Sil1	SIL1 nucleotide exchange factor
chr18	35562461	35562461	1	*	control_anno_Bmal1_Chipseq_rep2_sorted_peak_1581	15.5217	Promoter (<=1kb)	18	35562453	35590464	28012	1	17184	ENSMUST00000237744.1	8	ENSMUSG00000037236	Matr3	matrin 3
chr18	36344389	36344389	1	*	control_anno_Bmal1_Chipseq_rep2_sorted_peak_1582	8.50999	Promoter (<=1kb)	18	36344586	36402707	58122	1	66060	ENSMUST00000236024.1	-197	ENSMUSG00000046727	Cystm1	cysteine-rich transmembrane module containing 1
chr18	36515776	36515776	1	*	control_anno_Bmal1_Chipseq_rep2_sorted_peak_1583	13.8567	Promoter (<=1kb)	18	36512679	36515775	3097	2	15200	ENSMUST00000236520.1	-1	ENSMUSG00000024486	Hbegf	heparin-binding EGF-like growth factor
chr18	36560345	36560345	1	*	control_anno_Bmal1_Chipseq_rep2_sorted_peak_1584	7.29961	Promoter (<=1kb)	18	36560611	36658908	98298	1	108857	ENSMUST00000006205.13	-266	ENSMUSG00000024483	Ankhd1	ankyrin repeat and KH domain containing 1
chr18	36709044	36709044	1	*	control_anno_Bmal1_Chipseq_rep2_sorted_peak_1585	6.15138	Distal Intergenic	18	36684923	36695925	11003	2	240216	ENSMUST00000115682.1	-13119	ENSMUSG00000044719	E230025N22Rik	Riken cDNA E230025N22 gene
chr18	36735263	36735263	1	*	control_anno_Bmal1_Chipseq_rep2_sorted_peak_1586	8.08394	Promoter (<=1kb)	18	36735167	36738324	3158	1	71983	ENSMUST00000237559.1	96	ENSMUSG00000006850	Tmco6	transmembrane and coiled-coil domains 6
chr18	37880350	37880350	1	*	control_anno_Bmal1_Chipseq_rep2_sorted_peak_1587	4.69513	Intron (ENSMUST00000115634.7/13367, intron 17 of 26)	18	37896157	37897942	1786	2	13367	ENSMUST00000129688.1	17592	ENSMUSG00000024456	Diaph1	diaphanous related formin 1
chr18	37954847	37954847	1	*	control_anno_Bmal1_Chipseq_rep2_sorted_peak_1588	2.70304	Promoter (<=1kb)	18	37937563	37954918	17356	2	15183	ENSMUST00000236756.1	71	ENSMUSG00000024454	Hdac3	histone deacetylase 3
chr18	38145069	38145069	1	*	control_anno_Bmal1_Chipseq_rep2_sorted_peak_1589	26.3546	Distal Intergenic	18	38188890	38203163	14274	2	75599	ENSMUST00000161701.2	58094	ENSMUSG00000051375	Pcdh1	protocadherin 1
chr18	38200423	38200423	1	*	control_anno_Bmal1_Chipseq_rep2_sorted_peak_1590	3.65165	Promoter (2-3kb)	18	38188890	38203163	14274	2	75599	ENSMUST00000161701.2	2740	ENSMUSG00000051375	Pcdh1	protocadherin 1
chr18	38205643	38205643	1	*	control_anno_Bmal1_Chipseq_rep2_sorted_peak_1591	8.50999	Promoter (1-2kb)	18	38203444	38203840	397	2	75599	ENSMUST00000194312.1	-1803	ENSMUSG00000051375	Pcdh1	protocadherin 1
chr18	38208168	38208168	1	*	control_anno_Bmal1_Chipseq_rep2_sorted_peak_1592	9.11168	Promoter (1-2kb)	18	38196694	38209762	13069	2	75599	ENSMUST00000057185.12	1594	ENSMUSG00000051375	Pcdh1	protocadherin 1
chr18	38296823	38296823	1	*	control_anno_Bmal1_Chipseq_rep2_sorted_peak_1593	7.12614	Promoter (<=1kb)	18	38296820	38300522	3703	1	56736	ENSMUST00000235811.1	3	ENSMUSG00000060450	Rnf14	ring finger protein 14
chr18	38844613	38844613	1	*	control_anno_Bmal1_Chipseq_rep2_sorted_peak_1594	12.2263	Intron (ENSMUST00000148850.7/71302, intron 1 of 5)	18	38841907	38858748	16842	2	14164	ENSMUST00000117566.7	14135	ENSMUSG00000036585	Fgf1	fibroblast growth factor 1
chr18	38881395	38881395	1	*	control_anno_Bmal1_Chipseq_rep2_sorted_peak_1595	3.40899	Intron (ENSMUST00000148850.7/71302, intron 1 of 5)	18	38892458	38971276	78819	1	545253	ENSMUST00000115580.2	-11063	ENSMUSG00000117994	Gm5820	predicted gene 5820
chr18	39051254	39051254	1	*	control_anno_Bmal1_Chipseq_rep2_sorted_peak_1596	4.69513	Intron (ENSMUST00000148850.7/71302, intron 2 of 5)	18	39099311	39126933	27623	1	71302	ENSMUST00000123820.1	-48057	ENSMUSG00000036452	Arhgap26	Rho GTPase activating protein 26
chr18	42275203	42275203	1	*	control_anno_Bmal1_Chipseq_rep2_sorted_peak_1597	3.48426	Promoter (<=1kb)	18	42274382	42275197	816	2	100042757	ENSMUST00000236263.1	-6	ENSMUSG00000117662	Gm4013	predicted gene 4013
chr18	42511292	42511292	1	*	control_anno_Bmal1_Chipseq_rep2_sorted_peak_1598	12.2263	Promoter (<=1kb)	18	42511487	42575793	64307	1	56070	ENSMUST00000237602.1	-195	ENSMUSG00000024498	Tcerg1	transcription elongation regulator 1 (CA150)
chr18	43826508	43826508	1	*	control_anno_Bmal1_Chipseq_rep2_sorted_peak_1599	6.08613	Distal Intergenic	18	43777196	43792878	15683	2	225443	ENSMUST00000096570.3	-33630	ENSMUSG00000071858	Gm94	predicted gene 94
chr18	44623632	44623632	1	*	control_anno_Bmal1_Chipseq_rep2_sorted_peak_1600	3.40899	Intron (ENSMUST00000089874.8/328949, intron 3 of 18)	18	44661665	44676271	14607	1	626275	ENSMUST00000181094.1	-38033	ENSMUSG00000097610	A930012L18Rik	RIKEN cDNA A930012L18 gene
chr18	46597791	46597791	1	*	control_anno_Bmal1_Chipseq_rep2_sorted_peak_1601	6.08613	Promoter (<=1kb)	18	46597798	46609249	11452	1	13664	ENSMUST00000237478.1	-7	ENSMUSG00000057561	Eif1a	eukaryotic translation initiation factor 1A
chr18	46741686	46741686	1	*	control_anno_Bmal1_Chipseq_rep2_sorted_peak_1602	7.04548	Promoter (<=1kb)	18	46735547	46741580	6034	2	67526	ENSMUST00000234430.1	-106	ENSMUSG00000032905	Atg12	autophagy related 12
chr18	49755506	49755506	1	*	control_anno_Bmal1_Chipseq_rep2_sorted_peak_1603	12.6417	Promoter (<=1kb)	18	49697579	49755567	57989	2	68857	ENSMUST00000025383.9	61	ENSMUSG00000024505	Dtwd2	DTW domain containing 2
chr18	49979157	49979157	1	*	control_anno_Bmal1_Chipseq_rep2_sorted_peak_1604	3.46254	Promoter (<=1kb)	18	49979427	50091001	111575	1	106869	ENSMUST00000148989.2	-270	ENSMUSG00000062210	Tnfaip8	tumor necrosis factor, alpha-induced protein 8
chr18	53861872	53861872	1	*	control_anno_Bmal1_Chipseq_rep2_sorted_peak_1605	4.50241	Promoter (<=1kb)	18	53862122	53955548	93427	1	70425	ENSMUST00000069597.7	-250	ENSMUSG00000073563	Csnk1g3	casein kinase 1, gamma 3
chr18	56469059	56469059	1	*	control_anno_Bmal1_Chipseq_rep2_sorted_peak_1606	5.76554	Promoter (<=1kb)	18	56469267	56492330	23064	1	107022	ENSMUST00000237716.1	-208	ENSMUSG00000001700	Gramd2b	GRAM domain containing 2B
chr18	57698422	57698422	1	*	control_anno_Bmal1_Chipseq_rep2_sorted_peak_1607	3.40899	Intron (ENSMUST00000079738.9/75444, intron 6 of 6)	18	57632079	57638585	6507	2	70157	ENSMUST00000236285.1	-59837	ENSMUSG00000118322	2210409D07Rik	RIKEN cDNA 2210409D07 gene
chr18	57747208	57747208	1	*	control_anno_Bmal1_Chipseq_rep2_sorted_peak_1608	5.06285	Intron (ENSMUST00000236816.1/100503033, intron 3 of 5)	18	57774166	57779995	5830	2	100503033	ENSMUST00000235775.1	32787	ENSMUSG00000118391	Gm19519	predicted gene, 19519
chr18	57788310	57788310	1	*	control_anno_Bmal1_Chipseq_rep2_sorted_peak_1609	4.69513	Intron (ENSMUST00000236816.1/100503033, intron 1 of 5)	18	57775609	57792333	16725	2	100503033	ENSMUST00000236807.1	4023	ENSMUSG00000118391	Gm19519	predicted gene, 19519
chr18	57819397	57819397	1	*	control_anno_Bmal1_Chipseq_rep2_sorted_peak_1610	4.69513	Distal Intergenic	18	57688646	57792360	103715	2	100503033	ENSMUST00000236816.1	-27037	ENSMUSG00000118391	Gm19519	predicted gene, 19519
chr18	57837479	57837479	1	*	control_anno_Bmal1_Chipseq_rep2_sorted_peak_1611	13.5219	Distal Intergenic	18	57878678	57946821	68144	1	20496	ENSMUST00000115366.2	-41199	ENSMUSG00000024597	Slc12a2	solute carrier family 12, member 2
chr18	57878218	57878218	1	*	control_anno_Bmal1_Chipseq_rep2_sorted_peak_1612	2.70304	Promoter (<=1kb)	18	57878678	57946821	68144	1	20496	ENSMUST00000115366.2	-460	ENSMUSG00000024597	Slc12a2	solute carrier family 12, member 2
chr18	61211547	61211547	1	*	control_anno_Bmal1_Chipseq_rep2_sorted_peak_1613	14.5427	Promoter (<=1kb)	18	61192919	61211612	18694	2	13521	ENSMUST00000146409.7	65	ENSMUSG00000034320	Slc26a2	solute carrier family 26 (sulfate transporter), member 2
chr18	61279355	61279355	1	*	control_anno_Bmal1_Chipseq_rep2_sorted_peak_1614	6.15138	Intron (ENSMUST00000025468.14/225600, intron 17 of 21)	18	61275023	61289924	14902	1	225600	ENSMUST00000135688.1	4332	ENSMUSG00000024575	Pde6a	phosphodiesterase 6A, cGMP-specific, rod, alpha
chr18	61725593	61725593	1	*	control_anno_Bmal1_Chipseq_rep2_sorted_peak_1615	6.58177	Promoter (<=1kb)	18	61712424	61726323	13900	2	17714	ENSMUST00000062991.8	730	ENSMUSG00000024580	Grpel2	GrpE-like 2, mitochondrial
chr18	63595807	63595807	1	*	control_anno_Bmal1_Chipseq_rep2_sorted_peak_1616	13.8567	Distal Intergenic	18	63664171	63666109	1939	2	53382	ENSMUST00000235537.1	70302	ENSMUSG00000024583	Txnl1	thioredoxin-like 1
chr18	64618760	64618760	1	*	control_anno_Bmal1_Chipseq_rep2_sorted_peak_1617	7.04548	Intron (ENSMUST00000025482.9/54670, intron 1 of 27)	18	64577466	64660807	83342	2	54670	ENSMUST00000237686.1	42047	ENSMUSG00000039529	Atp8b1	ATPase, class I, type 8B, member 1
chr18	64683220	64683220	1	*	control_anno_Bmal1_Chipseq_rep2_sorted_peak_1618	7.52198	Distal Intergenic	18	64528967	64661267	132301	2	54670	ENSMUST00000025482.9	-21953	ENSMUSG00000039529	Atp8b1	ATPase, class I, type 8B, member 1
chr18	65071687	65071687	1	*	control_anno_Bmal1_Chipseq_rep2_sorted_peak_1619	3.0723	Intron (ENSMUST00000235343.1/83814, intron 2 of 30)	18	65076032	65155710	79679	1	83814	ENSMUST00000236764.1	-4345	ENSMUSG00000024589	Nedd4l	neural precursor cell expressed, developmentally down-regulated gene 4-like
chr18	65398030	65398030	1	*	control_anno_Bmal1_Chipseq_rep2_sorted_peak_1620	7.31855	Distal Intergenic	18	65265529	65394066	128538	2	225638	ENSMUST00000035548.15	-3964	ENSMUSG00000032845	Alpk2	alpha-kinase 2
chr18	65520695	65520695	1	*	control_anno_Bmal1_Chipseq_rep2_sorted_peak_1621	5.52457	Distal Intergenic	18	65470358	65476329	5972	1	240354	ENSMUST00000235999.1	50337	ENSMUSG00000032688	Malt1	MALT1 paracaspase
chr18	65800306	65800306	1	*	control_anno_Bmal1_Chipseq_rep2_sorted_peak_1622	32.4745	Promoter (<=1kb)	18	65800515	65817684	17170	1	66286	ENSMUST00000025394.13	-209	ENSMUSG00000024516	Sec11c	SEC11 homolog C, signal peptidase complex subunit
chr18	67289257	67289257	1	*	control_anno_Bmal1_Chipseq_rep2_sorted_peak_1623	2.14726	Promoter (<=1kb)	18	67289252	67295038	5787	1	114663	ENSMUST00000236637.1	5	ENSMUSG00000024525	Impa2	inositol monophosphatase 2
chr18	67334137	67334137	1	*	control_anno_Bmal1_Chipseq_rep2_sorted_peak_1624	3.10083	Intron (ENSMUST00000145081.7/338360, intron 1 of 3)	18	67323031	67328210	5180	2	338360	ENSMUST00000138236.1	-5927	ENSMUSG00000046415	B430212C06Rik	RIKEN cDNA B430212C06 gene
chr18	67449358	67449358	1	*	control_anno_Bmal1_Chipseq_rep2_sorted_peak_1625	2.14726	Promoter (<=1kb)	18	67404764	67449172	44409	2	69597	ENSMUST00000025408.9	-186	ENSMUSG00000024527	Afg3l2	AFG3-like AAA ATPase 2
chr18	68058391	68058391	1	*	control_anno_Bmal1_Chipseq_rep2_sorted_peak_1626	9.03992	Intron (ENSMUST00000063775.4/52662, intron 1 of 5)	18	67933257	68255551	322295	1	52662	ENSMUST00000063775.4	125134	ENSMUSG00000024544	Ldlrad4	low density lipoprotein receptor class A domain containing 4
chr18	70531242	70531242	1	*	control_anno_Bmal1_Chipseq_rep2_sorted_peak_1627	8.37884	Promoter (<=1kb)	18	70508683	70530620	21938	2	26447	ENSMUST00000121674.8	-622	ENSMUSG00000038425	Poli	polymerase (DNA directed), iota
chr18	73427384	73427384	1	*	control_anno_Bmal1_Chipseq_rep2_sorted_peak_1628	3.40899	Distal Intergenic	18	73573044	73592575	19532	1	240396	ENSMUST00000091852.4	-145660	ENSMUSG00000037253	Mex3c	mex3 RNA binding family member C
chr18	73751434	73751434	1	*	control_anno_Bmal1_Chipseq_rep2_sorted_peak_1629	6.08613	Intron (ENSMUST00000041138.2/114615, intron 1 of 3)	18	73735038	73754479	19442	2	114615	ENSMUST00000041138.2	3045	ENSMUSG00000036941	Elac1	elaC ribonuclease Z 1
chr18	73762733	73762733	1	*	control_anno_Bmal1_Chipseq_rep2_sorted_peak_1630	4.69513	Distal Intergenic	18	73735038	73754479	19442	2	114615	ENSMUST00000041138.2	-8254	ENSMUSG00000036941	Elac1	elaC ribonuclease Z 1
chr18	73815701	73815701	1	*	control_anno_Bmal1_Chipseq_rep2_sorted_peak_1631	19.228	Promoter (<=1kb)	18	73797662	73815449	17788	2	107029	ENSMUST00000237619.1	-252	ENSMUSG00000024556	Me2	malic enzyme 2, NAD(+)-dependent, mitochondrial
chr18	74268252	74268252	1	*	control_anno_Bmal1_Chipseq_rep2_sorted_peak_1632	7.24534	Promoter (<=1kb)	18	74268290	74274878	6589	1	17190	ENSMUST00000224159.1	-38	ENSMUSG00000024561	Mbd1	methyl-CpG binding domain protein 1
chr18	74444331	74444331	1	*	control_anno_Bmal1_Chipseq_rep2_sorted_peak_1633	11.2799	Promoter (1-2kb)	18	74442607	74770805	328199	1	17919	ENSMUST00000121875.7	1724	ENSMUSG00000025885	Myo5b	myosin VB
chr18	74551768	74551768	1	*	control_anno_Bmal1_Chipseq_rep2_sorted_peak_1634	6.08613	Intron (ENSMUST00000125882.7/17919, intron 1 of 4)	18	74525140	74531124	5985	2	73606	ENSMUST00000152951.1	-20644	NA	1700120E14Rik	RIKEN cDNA 1700120E14 gene
chr18	75366945	75366945	1	*	control_anno_Bmal1_Chipseq_rep2_sorted_peak_1635	6.15138	Promoter (<=1kb)	18	75365332	75367088	1757	2	102636262	ENSMUST00000174338.1	143	NA	Gm20544	predicted gene 20544
chr18	75775612	75775612	1	*	control_anno_Bmal1_Chipseq_rep2_sorted_peak_1636	6.66755	Distal Intergenic	18	75820178	76148564	328387	1	207259	ENSMUST00000058997.14	-44566	ENSMUSG00000044646	Zbtb7c	zinc finger and BTB domain containing 7C
chr18	76241529	76241529	1	*	control_anno_Bmal1_Chipseq_rep2_sorted_peak_1637	7.27674	Promoter (<=1kb)	18	76241580	76310963	69384	1	17126	ENSMUST00000168423.8	-51	ENSMUSG00000024563	Smad2	SMAD family member 2
chr18	79026996	79026996	1	*	control_anno_Bmal1_Chipseq_rep2_sorted_peak_1638	6.15138	Intron (ENSMUST00000025430.10/240427, intron 2 of 5)	18	78750380	79109391	359012	2	240427	ENSMUST00000025430.10	82395	ENSMUSG00000024548	Setbp1	SET binding protein 1
chr18	80151723	80151723	1	*	control_anno_Bmal1_Chipseq_rep2_sorted_peak_1639	6.71711	Promoter (<=1kb)	18	80126311	80151482	25172	2	240442	ENSMUST00000066743.10	-241	ENSMUSG00000053950	Adnp2	ADNP homeobox 2
chr18	80469891	80469891	1	*	control_anno_Bmal1_Chipseq_rep2_sorted_peak_1640	23.3384	Promoter (<=1kb)	18	80407959	80469695	61737	2	67655	ENSMUST00000036229.12	-196	ENSMUSG00000033323	Ctdp1	CTD (carboxy-terminal domain, RNA polymerase II, polypeptide A) phosphatase, subunit 1
chr18	81199812	81199812	1	*	control_anno_Bmal1_Chipseq_rep2_sorted_peak_1641	5.76554	Distal Intergenic	18	80966376	80986771	20396	2	20689	ENSMUST00000057950.8	-213041	ENSMUSG00000024565	Sall3	spalt like transcription factor 3
chr18	82470336	82470336	1	*	control_anno_Bmal1_Chipseq_rep2_sorted_peak_1642	14.4781	Distal Intergenic	18	82475146	82558703	83558	1	17196	ENSMUST00000091789.10	-4810	ENSMUSG00000041607	Mbp	myelin basic protein
chr18	82509063	82509063	1	*	control_anno_Bmal1_Chipseq_rep2_sorted_peak_1643	4.69513	Intron (ENSMUST00000091789.10/17196, intron 2 of 3)	18	82475370	82584217	108848	1	17196	ENSMUST00000143506.7	33693	ENSMUSG00000041607	Mbp	myelin basic protein
chr18	82512174	82512174	1	*	control_anno_Bmal1_Chipseq_rep2_sorted_peak_1644	7.68857	Intron (ENSMUST00000091789.10/17196, intron 2 of 3)	18	82475370	82584217	108848	1	17196	ENSMUST00000143506.7	36804	ENSMUSG00000041607	Mbp	myelin basic protein
chr18	82735607	82735607	1	*	control_anno_Bmal1_Chipseq_rep2_sorted_peak_1645	12.6638	Distal Intergenic	18	82720281	82720340	60	1	100628586	ENSMUST00000174897.1	15326	ENSMUSG00000092638	Mir5112	microRNA 5112
chr18	84102968	84102968	1	*	control_anno_Bmal1_Chipseq_rep2_sorted_peak_1646	5.76554	Distal Intergenic	18	84088671	84096088	7418	1	225791	ENSMUST00000235383.1	14297	ENSMUSG00000049090	Ptgr3	prostaglandin reductase 3
chr18	84685451	84685451	1	*	control_anno_Bmal1_Chipseq_rep2_sorted_peak_1647	13.842	Promoter (<=1kb)	18	84667465	84685702	18238	2	66054	ENSMUST00000025546.16	251	ENSMUSG00000024644	Cndp2	CNDP dipeptidase 2 (metallopeptidase M20 family)
chr18	84851587	84851587	1	*	control_anno_Bmal1_Chipseq_rep2_sorted_peak_1648	9.75887	Promoter (<=1kb)	18	84851414	84879865	28452	1	109672	ENSMUST00000236742.1	173	ENSMUSG00000024646	Cyb5a	cytochrome b5 type A (microsomal)
chr18	84951842	84951842	1	*	control_anno_Bmal1_Chipseq_rep2_sorted_peak_1649	9.1118	Promoter (<=1kb)	18	84952116	84981376	29261	1	50764	ENSMUST00000223789.2	-274	ENSMUSG00000034391	Fbxo15	F-box protein 15
chr19	3389054	3389054	1	*	control_anno_Bmal1_Chipseq_rep2_sorted_peak_1650	13.842	Promoter (<=1kb)	19	3388885	3398172	9288	1	17771	ENSMUST00000151341.7	169	ENSMUSG00000024905	Tesmin	testis expressed metallothionein like
chr19	3576091	3576091	1	*	control_anno_Bmal1_Chipseq_rep2_sorted_peak_1651	11.088	Promoter (<=1kb)	19	3454933	3575749	120817	2	52036	ENSMUST00000113997.8	-342	ENSMUSG00000024908	Ppp6r3	protein phosphatase 6, regulatory subunit 3
chr19	3708021	3708021	1	*	control_anno_Bmal1_Chipseq_rep2_sorted_peak_1652	23.5348	Promoter (<=1kb)	19	3708293	3716734	8442	1	72056	ENSMUST00000237320.1	-272	ENSMUSG00000035372	1810055G02Rik	RIKEN cDNA 1810055G02 gene
chr19	3833147	3833147	1	*	control_anno_Bmal1_Chipseq_rep2_sorted_peak_1653	5.71692	Intron (ENSMUST00000118575.1/ENSMUST00000118575.1, intron 1 of 2)	19	3851773	3894365	42593	1	12660	ENSMUST00000128694.7	-18626	ENSMUSG00000024843	Chka	choline kinase alpha
chr19	3912754	3912754	1	*	control_anno_Bmal1_Chipseq_rep2_sorted_peak_1654	6.66755	Promoter (<=1kb)	19	3910928	3912768	1841	2	225887	ENSMUST00000235301.1	14	ENSMUSG00000059734	Ndufs8	NADH:ubiquinone oxidoreductase core subunit S8
chr19	4046368	4046368	1	*	control_anno_Bmal1_Chipseq_rep2_sorted_peak_1655	3.69373	Promoter (<=1kb)	19	4040708	4046023	5316	2	14869	ENSMUST00000235381.1	-345	ENSMUSG00000038155	Gstp2	glutathione S-transferase, pi 2
chr19	4097456	4097456	1	*	control_anno_Bmal1_Chipseq_rep2_sorted_peak_1656	13.8003	Promoter (<=1kb)	19	4097402	4099010	1609	1	52004	ENSMUST00000174799.1	54	ENSMUSG00000024856	Cdk2ap2	CDK2-associated protein 2
chr19	4244400	4244400	1	*	control_anno_Bmal1_Chipseq_rep2_sorted_peak_1657	9.75941	Distal Intergenic	19	4232438	4233631	1194	1	69745	ENSMUST00000235306.1	11962	ENSMUSG00000024854	Pold4	polymerase (DNA-directed), delta 4
chr19	4300180	4300180	1	*	control_anno_Bmal1_Chipseq_rep2_sorted_peak_1658	3.41654	Intron (ENSMUST00000025791.11/110355, intron 2 of 21)	19	4292567	4305208	12642	2	110355	ENSMUST00000167511.2	5028	ENSMUSG00000024858	Grk2	G protein-coupled receptor kinase 2
chr19	4440254	4440254	1	*	control_anno_Bmal1_Chipseq_rep2_sorted_peak_1659	3.0723	Promoter (<=1kb)	19	4439559	4448183	8625	1	319314	ENSMUST00000133871.7	695	ENSMUSG00000087132	A930001C03Rik	RIKEN cDNA A930001C03 gene
chr19	4478051	4478051	1	*	control_anno_Bmal1_Chipseq_rep2_sorted_peak_1660	19.228	Promoter (<=1kb)	19	4445908	4477447	31540	2	171180	ENSMUST00000059295.9	-604	ENSMUSG00000049303	Syt12	synaptotagmin XII
chr19	4510327	4510327	1	*	control_anno_Bmal1_Chipseq_rep2_sorted_peak_1661	38.1096	Promoter (<=1kb)	19	4510472	4621752	111281	1	18563	ENSMUST00000068004.12	-145	ENSMUSG00000024892	Pcx	pyruvate carboxylase
chr19	4615757	4615757	1	*	control_anno_Bmal1_Chipseq_rep2_sorted_peak_1662	13.6555	Promoter (<=1kb)	19	4611785	4615667	3883	2	225875	ENSMUST00000113822.2	-90	ENSMUSG00000045045	Lrfn4	leucine rich repeat and fibronectin type III domain containing 4
chr19	4671264	4671264	1	*	control_anno_Bmal1_Chipseq_rep2_sorted_peak_1663	14.147	Intron (ENSMUST00000225896.1/381196, intron 4 of 15)	19	4648285	4698315	50031	2	381196	ENSMUST00000096325.4	27051	ENSMUSG00000071691	Gm960	predicted gene 960
chr19	5016582	5016582	1	*	control_anno_Bmal1_Chipseq_rep2_sorted_peak_1664	2.01876	Distal Intergenic	19	5023860	5031972	8113	1	13340	ENSMUST00000236152.1	-7278	ENSMUSG00000024891	Slc29a2	solute carrier family 29 (nucleoside transporters), member 2
chr19	5072093	5072093	1	*	control_anno_Bmal1_Chipseq_rep2_sorted_peak_1665	4.69513	Exon (ENSMUST00000143677.1/ENSMUST00000143677.1, exon 1 of 3)	19	5068078	5070682	2605	1	70445	ENSMUST00000070630.7	4015	ENSMUSG00000056481	Cd248	CD248 antigen, endosialin
chr19	5088150	5088150	1	*	control_anno_Bmal1_Chipseq_rep2_sorted_peak_1666	8.37884	Promoter (<=1kb)	19	5088538	5092501	3964	1	68090	ENSMUST00000237603.1	-388	ENSMUSG00000024875	Yif1a	Yip1 interacting factor homolog A (S. cerevisiae)
chr19	5457590	5457590	1	*	control_anno_Bmal1_Chipseq_rep2_sorted_peak_1667	13.5219	Promoter (<=1kb)	19	5453185	5457504	4320	2	240514	ENSMUST00000236881.1	-86	ENSMUSG00000095098	Ccdc85b	coiled-coil domain containing 85B
chr19	5489066	5489066	1	*	control_anno_Bmal1_Chipseq_rep2_sorted_peak_1668	4.03464	Promoter (<=1kb)	19	5482832	5488402	5571	2	71711	ENSMUST00000124334.7	-664	ENSMUSG00000024906	Mus81	MUS81 structure-specific endonuclease subunit
chr19	5490632	5490632	1	*	control_anno_Bmal1_Chipseq_rep2_sorted_peak_1669	5.60662	Promoter (<=1kb)	19	5490565	5493579	3015	1	12631	ENSMUST00000237122.1	67	ENSMUSG00000056201	Cfl1	cofilin 1, non-muscle
chr19	5554150	5554150	1	*	control_anno_Bmal1_Chipseq_rep2_sorted_peak_1670	3.40899	Intron (ENSMUST00000025861.2/18426, intron 1 of 3)	19	5553560	5559403	5844	2	18426	ENSMUST00000238060.1	5253	ENSMUSG00000024922	Ovol1	ovo like zinc finger 1
chr19	5567951	5567951	1	*	control_anno_Bmal1_Chipseq_rep2_sorted_peak_1671	5.06285	Promoter (<=1kb)	19	5568025	5571261	3237	1	381201	ENSMUST00000235575.1	-74	ENSMUSG00000049562	Ap5b1	adaptor-related protein complex 5, beta 1 subunit
chr19	5637337	5637337	1	*	control_anno_Bmal1_Chipseq_rep2_sorted_peak_1672	11.2657	Promoter (<=1kb)	19	5637483	5648130	10648	1	19697	ENSMUST00000025867.5	-146	ENSMUSG00000024927	Rela	v-rel reticuloendotheliosis viral oncogene homolog A (avian)
chr19	5654489	5654489	1	*	control_anno_Bmal1_Chipseq_rep2_sorted_peak_1673	3.40899	Promoter (<=1kb)	19	5652539	5654837	2299	2	20469	ENSMUST00000238092.1	348	ENSMUSG00000056917	Sipa1	signal-induced proliferation associated gene 1
chr19	5810180	5810180	1	*	control_anno_Bmal1_Chipseq_rep2_sorted_peak_1674	3.72349	Distal Intergenic	19	5795690	5802672	6983	2	72289	ENSMUST00000172812.2	-7508	ENSMUSG00000092341	Malat1	metastasis associated lung adenocarcinoma transcript 1 (non-coding RNA)
chr19	5812158	5812158	1	*	control_anno_Bmal1_Chipseq_rep2_sorted_peak_1675	5.19474	Distal Intergenic	19	5795690	5802672	6983	2	72289	ENSMUST00000172812.2	-9486	ENSMUSG00000092341	Malat1	metastasis associated lung adenocarcinoma transcript 1 (non-coding RNA)
chr19	5816292	5816292	1	*	control_anno_Bmal1_Chipseq_rep2_sorted_peak_1676	5.76869	Distal Intergenic	19	5795690	5802672	6983	2	72289	ENSMUST00000172812.2	-13620	ENSMUSG00000092341	Malat1	metastasis associated lung adenocarcinoma transcript 1 (non-coding RNA)
chr19	5822775	5822775	1	*	control_anno_Bmal1_Chipseq_rep2_sorted_peak_1677	4.3357	Distal Intergenic	19	5795690	5802672	6983	2	72289	ENSMUST00000172812.2	-20103	ENSMUSG00000092341	Malat1	metastasis associated lung adenocarcinoma transcript 1 (non-coding RNA)
chr19	5832247	5832247	1	*	control_anno_Bmal1_Chipseq_rep2_sorted_peak_1678	3.68887	Exon (ENSMUST00000173672.1/66961, exon 1 of 1)	19	5844286	5844437	152	2	66961	ENSMUST00000183800.1	12190	ENSMUSG00000092274	Neat1	nuclear paraspeckle assembly transcript 1 (non-protein coding)
chr19	5839547	5839547	1	*	control_anno_Bmal1_Chipseq_rep2_sorted_peak_1679	4.18921	Exon (ENSMUST00000173672.1/66961, exon 1 of 1)	19	5844286	5844437	152	2	66961	ENSMUST00000183800.1	4890	ENSMUSG00000092274	Neat1	nuclear paraspeckle assembly transcript 1 (non-protein coding)
chr19	5840608	5840608	1	*	control_anno_Bmal1_Chipseq_rep2_sorted_peak_1680	6.17895	Exon (ENSMUST00000173672.1/66961, exon 1 of 1)	19	5844286	5844437	152	2	66961	ENSMUST00000183800.1	3829	ENSMUSG00000092274	Neat1	nuclear paraspeckle assembly transcript 1 (non-protein coding)
chr19	5842349	5842349	1	*	control_anno_Bmal1_Chipseq_rep2_sorted_peak_1681	3.41654	Promoter (2-3kb)	19	5844286	5844437	152	2	66961	ENSMUST00000183800.1	2088	ENSMUSG00000092274	Neat1	nuclear paraspeckle assembly transcript 1 (non-protein coding)
chr19	5845586	5845586	1	*	control_anno_Bmal1_Chipseq_rep2_sorted_peak_1682	10.0635	Promoter (<=1kb)	19	5824708	5845478	20771	2	66961	ENSMUST00000173672.1	-108	ENSMUSG00000092274	Neat1	nuclear paraspeckle assembly transcript 1 (non-protein coding)
chr19	5847306	5847306	1	*	control_anno_Bmal1_Chipseq_rep2_sorted_peak_1683	3.41654	Promoter (1-2kb)	19	5824708	5845478	20771	2	66961	ENSMUST00000173672.1	-1828	ENSMUSG00000092274	Neat1	nuclear paraspeckle assembly transcript 1 (non-protein coding)
chr19	6046712	6046712	1	*	control_anno_Bmal1_Chipseq_rep2_sorted_peak_1684	4.82153	Promoter (<=1kb)	19	6046662	6053709	7048	1	74126	ENSMUST00000156550.7	50	ENSMUSG00000024807	Syvn1	synovial apoptosis inhibitor 1, synoviolin
chr19	6118379	6118379	1	*	control_anno_Bmal1_Chipseq_rep2_sorted_peak_1685	7.09216	Promoter (<=1kb)	19	6116000	6118650	2651	2	66406	ENSMUST00000113533.2	271	ENSMUSG00000024790	Sac3d1	SAC3 domain containing 1
chr19	6141401	6141401	1	*	control_anno_Bmal1_Chipseq_rep2_sorted_peak_1686	5.60662	Promoter (<=1kb)	19	6134383	6141548	7166	2	56327	ENSMUST00000025893.6	147	ENSMUSG00000024944	Arl2	ADP-ribosylation factor-like 2
chr19	6363701	6363701	1	*	control_anno_Bmal1_Chipseq_rep2_sorted_peak_1687	31.4693	Promoter (<=1kb)	19	6363690	6378030	14341	1	22668	ENSMUST00000131252.7	11	ENSMUSG00000024949	Sf1	splicing factor 1
chr19	6477243	6477243	1	*	control_anno_Bmal1_Chipseq_rep2_sorted_peak_1688	3.40899	Intron (ENSMUST00000113462.7/18190, intron 9 of 22)	19	6473109	6482696	9588	1	18190	ENSMUST00000140435.1	4134	ENSMUSG00000033768	Nrxn2	neurexin II
chr19	6840849	6840849	1	*	control_anno_Bmal1_Chipseq_rep2_sorted_peak_1689	5.82678	Promoter (<=1kb)	19	6829864	6840636	10773	2	56613	ENSMUST00000237442.1	-213	ENSMUSG00000118668	Rps6ka4	ribosomal protein S6 kinase, polypeptide 4
chr19	6922165	6922165	1	*	control_anno_Bmal1_Chipseq_rep2_sorted_peak_1690	16.7448	Promoter (<=1kb)	19	6912765	6921813	9049	2	26379	ENSMUST00000173308.1	-352	ENSMUSG00000024955	Esrra	estrogen related receptor, alpha
chr19	6974610	6974610	1	*	control_anno_Bmal1_Chipseq_rep2_sorted_peak_1691	26.4893	Promoter (<=1kb)	19	6965297	6974351	9055	2	18797	ENSMUST00000237446.1	-259	ENSMUSG00000024960	Plcb3	phospholipase C, beta 3
chr19	6980266	6980266	1	*	control_anno_Bmal1_Chipseq_rep2_sorted_peak_1692	14.0314	Promoter (<=1kb)	19	6977747	6980250	2504	2	114841036	ENSMUST00000238181.1	-16	ENSMUSG00000056629	Gm51400	predicted gene, 51400
chr19	6987777	6987777	1	*	control_anno_Bmal1_Chipseq_rep2_sorted_peak_1693	3.19581	Promoter (<=1kb)	19	6982473	6987651	5179	2	22340	ENSMUST00000025914.6	-126	ENSMUSG00000024962	Vegfb	vascular endothelial growth factor B
chr19	6992825	6992825	1	*	control_anno_Bmal1_Chipseq_rep2_sorted_peak_1694	12.5494	Promoter (<=1kb)	19	6989394	6992572	3179	2	57431	ENSMUST00000235444.1	-253	ENSMUSG00000024963	Dnajc4	DnaJ heat shock protein family (Hsp40) member C4
chr19	7040206	7040206	1	*	control_anno_Bmal1_Chipseq_rep2_sorted_peak_1695	10.7641	Promoter (<=1kb)	19	7020702	7039967	19266	2	20867	ENSMUST00000025918.8	-239	ENSMUSG00000024966	Stip1	stress-induced phosphoprotein 1
chr19	7056533	7056533	1	*	control_anno_Bmal1_Chipseq_rep2_sorted_peak_1696	6.08613	Promoter (<=1kb)	19	7056810	7198057	141248	1	107227	ENSMUST00000040261.6	-277	ENSMUSG00000036278	Macrod1	mono-ADP ribosylhydrolase 1
chr19	7136725	7136725	1	*	control_anno_Bmal1_Chipseq_rep2_sorted_peak_1697	4.03464	Intron (ENSMUST00000040261.6/107227, intron 3 of 10)	19	7092001	7105729	13729	2	396184	ENSMUST00000113383.3	-30996	ENSMUSG00000047787	Flrt1	fibronectin leucine rich transmembrane protein 1
chr19	7341715	7341715	1	*	control_anno_Bmal1_Chipseq_rep2_sorted_peak_1698	7.87071	Promoter (<=1kb)	19	7290337	7341642	51306	2	13728	ENSMUST00000165989.1	-73	ENSMUSG00000024969	Mark2	MAP/microtubule affinity regulating kinase 2
chr19	7493045	7493045	1	*	control_anno_Bmal1_Chipseq_rep2_sorted_peak_1699	4.03464	Promoter (<=1kb)	19	7494040	7539674	45635	1	109168	ENSMUST00000170373.8	-995	ENSMUSG00000024759	Atl3	atlastin GTPase 3
chr19	7494416	7494416	1	*	control_anno_Bmal1_Chipseq_rep2_sorted_peak_1700	8.0849	Promoter (<=1kb)	19	7494398	7510174	15777	1	109168	ENSMUST00000235260.1	18	ENSMUSG00000024759	Atl3	atlastin GTPase 3
chr19	7608065	7608065	1	*	control_anno_Bmal1_Chipseq_rep2_sorted_peak_1701	4.03464	Promoter (<=1kb)	19	7596660	7607193	10534	2	56072	ENSMUST00000159983.7	-872	ENSMUSG00000024972	Lgals12	lectin, galactose binding, soluble 12
chr19	8786322	8786322	1	*	control_anno_Bmal1_Chipseq_rep2_sorted_peak_1702	5.52457	Promoter (<=1kb)	19	8774494	8786316	11823	2	225895	ENSMUST00000177056.7	-6	ENSMUSG00000003680	Taf6l	TATA-box binding protein associated factor 6 like
chr19	8802453	8802453	1	*	control_anno_Bmal1_Chipseq_rep2_sorted_peak_1703	2.60836	Promoter (<=1kb)	19	8802555	8804846	2292	1	75291	ENSMUST00000172175.2	-102	ENSMUSG00000071661	Zbtb3	zinc finger and BTB domain containing 3
chr19	8819603	8819603	1	*	control_anno_Bmal1_Chipseq_rep2_sorted_peak_1704	13.5765	Promoter (<=1kb)	19	8809075	8819333	10259	2	70387	ENSMUST00000096751.10	-270	ENSMUSG00000071660	Ttc9c	tetratricopeptide repeat domain 9C
chr19	8966972	8966972	1	*	control_anno_Bmal1_Chipseq_rep2_sorted_peak_1705	2.14726	Promoter (<=1kb)	19	8967041	8978479	11439	1	67160	ENSMUST00000052248.7	-69	ENSMUSG00000071644	Eef1g	eukaryotic translation elongation factor 1 gamma
chr19	8983293	8983293	1	*	control_anno_Bmal1_Chipseq_rep2_sorted_peak_1706	7.89234	Distal Intergenic	19	8989284	9019196	29913	1	66395	ENSMUST00000092956.3	-5991	ENSMUSG00000069833	Ahnak	AHNAK nucleoprotein (desmoyokin)
chr19	9066057	9066057	1	*	control_anno_Bmal1_Chipseq_rep2_sorted_peak_1707	4.63445	Intron (ENSMUST00000237912.1/66395, intron 5 of 6)	19	9083636	9087958	4323	2	22287	ENSMUST00000025554.2	21901	ENSMUSG00000024653	Scgb1a1	secretoglobin, family 1A, member 1
chr19	9081750	9081750	1	*	control_anno_Bmal1_Chipseq_rep2_sorted_peak_1708	3.41654	Distal Intergenic	19	9083636	9087958	4323	2	22287	ENSMUST00000025554.2	6208	ENSMUSG00000024653	Scgb1a1	secretoglobin, family 1A, member 1
chr19	9107221	9107221	1	*	control_anno_Bmal1_Chipseq_rep2_sorted_peak_1709	5.06285	Distal Intergenic	19	9083636	9087958	4323	2	22287	ENSMUST00000025554.2	-19263	ENSMUSG00000024653	Scgb1a1	secretoglobin, family 1A, member 1
chr19	10277871	10277871	1	*	control_anno_Bmal1_Chipseq_rep2_sorted_peak_1710	5.19474	Intron (ENSMUST00000039327.10/269060, intron 1 of 19)	19	10253330	10256871	3542	2	269060	ENSMUST00000156361.1	-21000	ENSMUSG00000035735	Dagla	diacylglycerol lipase, alpha
chr19	10605812	10605812	1	*	control_anno_Bmal1_Chipseq_rep2_sorted_peak_1711	11.7419	Promoter (<=1kb)	19	10605710	10609960	4251	1	13194	ENSMUST00000236722.1	102	ENSMUSG00000024740	Ddb1	damage specific DNA binding protein 1
chr19	10949433	10949433	1	*	control_anno_Bmal1_Chipseq_rep2_sorted_peak_1712	13.8903	Promoter (<=1kb)	19	10941481	10949266	7786	2	108673	ENSMUST00000025639.6	-167	ENSMUSG00000024732	Ccdc86	coiled-coil domain containing 86
chr19	11074140	11074140	1	*	control_anno_Bmal1_Chipseq_rep2_sorted_peak_1713	4.69513	Intron (ENSMUST00000025636.7/64381, intron 3 of 6)	19	11067471	11081102	13632	2	64381	ENSMUST00000025636.7	6962	ENSMUSG00000024730	Ms4a8a	membrane-spanning 4-domains, subfamily A, member 8A
chr19	11818732	11818732	1	*	control_anno_Bmal1_Chipseq_rep2_sorted_peak_1714	5.51678	Promoter (<=1kb)	19	11781597	11818721	37125	2	20908	ENSMUST00000211047.1	-11	ENSMUSG00000041488	Stx3	syntaxin 3
chr19	12488551	12488551	1	*	control_anno_Bmal1_Chipseq_rep2_sorted_peak_1715	10.592	Intron (ENSMUST00000045521.8/207521, intron 2 of 8)	19	12466338	12501454	35117	2	207521	ENSMUST00000045521.8	12903	ENSMUSG00000039982	Dtx4	deltex 4, E3 ubiquitin ligase
chr19	12501878	12501878	1	*	control_anno_Bmal1_Chipseq_rep2_sorted_peak_1716	7.04548	Promoter (<=1kb)	19	12466338	12501454	35117	2	207521	ENSMUST00000045521.8	-424	ENSMUSG00000039982	Dtx4	deltex 4, E3 ubiquitin ligase
chr19	12595892	12595892	1	*	control_anno_Bmal1_Chipseq_rep2_sorted_peak_1717	7.31855	Promoter (<=1kb)	19	12517915	12596519	78605	2	74333	ENSMUST00000224046.1	627	ENSMUSG00000086213	A330040F15Rik	RIKEN cDNA A330040F15 gene
chr19	12795066	12795066	1	*	control_anno_Bmal1_Chipseq_rep2_sorted_peak_1718	7.11319	Promoter (1-2kb)	19	12767020	12796126	29107	2	109910	ENSMUST00000038627.8	1060	ENSMUSG00000024695	Zfp91	zinc finger protein 91
chr19	12795878	12795878	1	*	control_anno_Bmal1_Chipseq_rep2_sorted_peak_1719	7.27674	Promoter (<=1kb)	19	12767020	12796126	29107	2	109910	ENSMUST00000038627.8	248	ENSMUSG00000024695	Zfp91	zinc finger protein 91
chr19	14598275	14598275	1	*	control_anno_Bmal1_Chipseq_rep2_sorted_peak_1720	7.50404	Promoter (<=1kb)	19	14448150	14598051	149902	2	21888	ENSMUST00000167776.2	-224	ENSMUSG00000024642	Tle4	transducin-like enhancer of split 4
chr19	14740324	14740324	1	*	control_anno_Bmal1_Chipseq_rep2_sorted_peak_1721	2.18896	Distal Intergenic	19	14448150	14598051	149902	2	21888	ENSMUST00000167776.2	-142273	ENSMUSG00000024642	Tle4	transducin-like enhancer of split 4
chr19	16780819	16780819	1	*	control_anno_Bmal1_Chipseq_rep2_sorted_peak_1722	6.66755	Promoter (<=1kb)	19	16616763	16780822	164060	2	271564	ENSMUST00000224149.1	3	ENSMUSG00000046230	Vps13a	vacuolar protein sorting 13A
chr19	17166197	17166197	1	*	control_anno_Bmal1_Chipseq_rep2_sorted_peak_1723	4.69513	Intron (ENSMUST00000087689.4/353211, intron 9 of 19)	19	17138739	17221194	82456	1	353211	ENSMUST00000224059.1	27458	ENSMUSG00000039126	Prune2	prune homolog 2
chr19	18631608	18631608	1	*	control_anno_Bmal1_Chipseq_rep2_sorted_peak_1724	6.08613	Promoter (<=1kb)	19	18593601	18631718	38118	2	20409	ENSMUST00000138860.1	110	ENSMUSG00000024725	Ostf1	osteoclast stimulating factor 1
chr19	18670908	18670908	1	*	control_anno_Bmal1_Chipseq_rep2_sorted_peak_1725	4.44151	Promoter (<=1kb)	19	18670879	18704222	33344	1	67383	ENSMUST00000235736.1	29	ENSMUSG00000024726	Carnmt1	carnosine N-methyltransferase 1
chr19	19247115	19247115	1	*	control_anno_Bmal1_Chipseq_rep2_sorted_peak_1726	4.69513	Intron (ENSMUST00000237413.1/ENSMUST00000237413.1, intron 1 of 2)	19	18930605	19111196	180592	2	225998	ENSMUST00000112832.7	-135919	ENSMUSG00000036192	Rorb	RAR-related orphan receptor beta
chr19	20389661	20389661	1	*	control_anno_Bmal1_Chipseq_rep2_sorted_peak_1727	5.4045	Promoter (<=1kb)	19	20379659	20390651	10993	2	16952	ENSMUST00000164587.1	990	ENSMUSG00000024659	Anxa1	annexin A1
chr19	20406447	20406447	1	*	control_anno_Bmal1_Chipseq_rep2_sorted_peak_1728	7.24534	Promoter (1-2kb)	19	20405311	20422798	17488	1	68994	ENSMUST00000235283.1	1136	ENSMUSG00000094732	1500015L24Rik	RIKEN cDNA 1500015L24 gene
chr19	21105061	21105061	1	*	control_anno_Bmal1_Chipseq_rep2_sorted_peak_1729	4.95652	Promoter (<=1kb)	19	21104710	21105538	829	1	75354	ENSMUST00000237768.1	351	ENSMUSG00000118047	4930554I06Rik	RIKEN cDNA 4930554I06 gene
chr19	21106834	21106834	1	*	control_anno_Bmal1_Chipseq_rep2_sorted_peak_1730	4.18921	Promoter (2-3kb)	19	21104710	21105538	829	1	75354	ENSMUST00000237768.1	2124	ENSMUSG00000118047	4930554I06Rik	RIKEN cDNA 4930554I06 gene
chr19	21272055	21272055	1	*	control_anno_Bmal1_Chipseq_rep2_sorted_peak_1731	6.15008	Promoter (<=1kb)	19	21272278	21286840	14563	1	22682	ENSMUST00000237651.1	-223	ENSMUSG00000024750	Zfand5	zinc finger, AN1-type domain 5
chr19	21653027	21653027	1	*	control_anno_Bmal1_Chipseq_rep2_sorted_peak_1732	12.5494	Promoter (<=1kb)	19	21597312	21652976	55665	2	66206	ENSMUST00000038830.9	-51	ENSMUSG00000035171	1110059E24Rik	RIKEN cDNA 1110059E24 gene
chr19	23135589	23135589	1	*	control_anno_Bmal1_Chipseq_rep2_sorted_peak_1733	13.5219	Exon (ENSMUST00000142712.1/ENSMUST00000142712.1, exon 2 of 2)	19	23141226	23168134	26909	1	16601	ENSMUST00000036884.2	-5637	ENSMUSG00000033863	Klf9	Kruppel-like factor 9
chr19	23140901	23140901	1	*	control_anno_Bmal1_Chipseq_rep2_sorted_peak_1734	17.0479	Promoter (<=1kb)	19	23141226	23168134	26909	1	16601	ENSMUST00000036884.2	-325	ENSMUSG00000033863	Klf9	Kruppel-like factor 9
chr19	24166771	24166771	1	*	control_anno_Bmal1_Chipseq_rep2_sorted_peak_1735	4.95652	Intron (ENSMUST00000233027.1/21873, intron 1 of 22)	19	24134860	24173136	38277	2	21873	ENSMUST00000237550.1	6365	ENSMUSG00000024812	Tjp2	tight junction protein 2
chr19	24280133	24280133	1	*	control_anno_Bmal1_Chipseq_rep2_sorted_peak_1736	4.03464	Promoter (<=1kb)	19	24261501	24280568	19068	2	14297	ENSMUST00000123684.1	435	ENSMUSG00000059363	Fxn	frataxin
chr19	24515104	24515104	1	*	control_anno_Bmal1_Chipseq_rep2_sorted_peak_1737	5.06285	Intron (ENSMUST00000112673.8/18719, intron 1 of 13)	19	24476502	24477356	855	2	68034	ENSMUST00000099556.1	-37748	ENSMUSG00000074922	Pabir1	PP2A A alpha (PPP2R1A) and B55A (PPP2R2A) interacting phosphatase regulator 1
chr19	24586732	24586732	1	*	control_anno_Bmal1_Chipseq_rep2_sorted_peak_1738	2.18896	Distal Intergenic	19	24294794	24555872	261079	2	18719	ENSMUST00000025800.14	-30860	ENSMUSG00000024867	Pip5k1b	phosphatidylinositol-4-phosphate 5-kinase, type 1 beta
chr19	28845226	28845226	1	*	control_anno_Bmal1_Chipseq_rep2_sorted_peak_1739	7.52198	Intron (ENSMUST00000161340.1/20510, intron 1 of 1)	19	28835135	28905992	70858	1	20510	ENSMUST00000161119.7	10091	ENSMUSG00000024935	Slc1a1	solute carrier family 1 (neuronal/epithelial high affinity glutamate transporter, system Xag), member 1
[truncated: 1,831 more rows]
