# Supplementary material for: Genetic disruption of the circadian gene Bmal1 in the intestinal epithelium reduces colonic inflammation
Source: EMBO Rep. 2025 Apr 30;26(12):3138–61. doi: 10.1038/s44319-025-00464-y (PMC12187941; doi:10.1038/s44319-025-00464-y)
Supplement: Supplementary file 4 — Dataset EV3 [file 44319_2025_464_MOESM4_ESM.xlsx]

## Sheet: Sheet1
Dataset EV3. RNA-seq list for circadian analysis.
	baseMean	log2FoldChange	lfcSE	stat	pvalue	padj	ZT0 1#	ZT0 2#	ZT0 3#	ZT6 1#	ZT6 2#	ZT6 3#	ZT12 1#	ZT12 2#	ZT12 3#	ZT18 1#	ZT18 2#	ZT18 3#	genes
ENSMUSG00000110631	1003.22	-2.71291	0.252578	-10.7409	6.54e-27	1.05e-22	1446.62	813.238	943.763	1236.85	2313.65	1372.36	688.905	1276.59	754.991	145.112	174.266	150.007	Gm42047
ENSMUSG00000022389	1470.4	1.88414	0.203294	9.26806	1.9e-20	1.52e-16	484.342	394.533	330.95	1077.74	1071.39	1148.25	2680.58	3373.45	2740.01	1361.35	1548.87	997.783	Tef
ENSMUSG00000021775	933.868	1.28234	0.189938	6.75138	1.46e-11	7.81e-08	326.862	178.705	191.603	1112.02	1087.11	1120.58	1484.84	2217.65	1585.09	617.343	629.093	556.586	Nr1d2
ENSMUSG00000020717	110.178	-2.06992	0.333507	-6.20653	5.42e-10	2.17e-06	197.766	88.9209	87.0922	101.972	95.3974	97.7625	132.86	228.16	152.169	33.2037	20.9698	22.3992	Pecam1
ENSMUSG00000028957	513.614	1.43294	0.240884	5.94868	2.7e-09	8.65e-06	178.538	149.353	107.678	357.78	388.928	356.003	1030.28	1503.96	1134.44	432.878	406.38	396.398	Per3
ENSMUSG00000059824	529.274	1.599	0.284037	5.62955	1.81e-08	4.82e-05	27.4674	31.0792	18.2102	288.334	409.894	306.2	952.165	1342.91	941.3	97.1515	75.925	74.664	Dbp
ENSMUSG00000096606	30.9644	3.08708	0.553973	5.57261	2.51e-08	5.73e-05	21.9739	6.04317	14.2515	7.9116	12.5799	9.22288	13.5321	5.52636	5.85264	120.517	122.926	137.789	Tpbgl
ENSMUSG00000055116	689.48	-1.0794	0.205942	-5.24127	1.59e-07	0.000318818	1456.69	1117.99	881.215	447.445	577.626	472.211	327.23	253.423	368.717	495.596	548.829	674.691	Arntl
ENSMUSG00000060224	326.142	0.877998	0.168626	5.20676	1.92e-07	0.000341477	225.233	318.561	256.526	290.092	298.772	309.889	259.569	206.054	249.713	575.53	658.017	458.166	Pyroxd2
ENSMUSG00000094651	398.098	1.05513	0.208751	5.05452	4.31e-07	0.000690051	218.824	246.043	149.64	569.636	554.563	496.191	398.581	415.267	366.766	499.285	439.642	481.243	Gal3st2
ENSMUSG00000046082	28.5931	2.74884	0.547305	5.0225	5.1e-07	0.000741536	16.4805	4.31655	9.50097	43.0743	26.2081	35.0469	35.6754	20.5265	26.3369	31.9739	74.4788	63.8038	Tmem174
ENSMUSG00000025083	50.9186	-2.33612	0.489555	-4.77192	1.82e-06	0.00243193	107.123	111.367	19.0019	64.1719	69.1893	57.1818	33.8301	41.053	38.0422	15.987	15.9081	10.8602	Afap1l2
ENSMUSG00000055866	965.425	1.14814	0.243392	4.71726	2.39e-06	0.00271591	1074.89	504.173	608.062	192.516	350.14	256.396	1370.43	1743.96	1431.95	1365.04	1352.91	1622.92	Per2
ENSMUSG00000070000	207.432	-1.52235	0.323608	-4.70431	2.55e-06	0.00271591	450.466	391.079	343.618	245.26	181.36	216.738	64.5848	71.8427	43.8948	114.368	113.526	145.255	Fcho1
ENSMUSG00000054263	101.317	-1.60901	0.341141	-4.71654	2.4e-06	0.00271591	211.499	237.41	110.053	111.642	88.0591	97.7625	38.7509	51.3162	49.7475	65.1776	73.7557	40.7258	Lifr
ENSMUSG00000054385	1945.95	-5.53228	1.18576	-4.66559	3.08e-06	0.00307604	319.538	151.943	17944.2	73.8416	145.717	99.6071	166.69	81.3165	145.341	113.138	167.758	82.1304	Ceacam2
ENSMUSG00000020183	1519.95	-1.54659	0.335445	-4.61055	4.02e-06	0.00356832	3204.53	3394.54	1041.94	1158.61	1130.09	1239.55	671.682	707.375	706.219	937.082	921.947	1031.72	Cpm
ENSMUSG00000068606	7.81093	5.66799	1.22712	4.61896	3.86e-06	0.00356832	0	0.86331	0.791747	0	3.14497	0.922288	3.07547	0	3.90176	12.2977	68.6941	23.7567	Gm4841
ENSMUSG00000026581	23.1657	-7.60559	1.66563	-4.56619	4.97e-06	0.00418064	66.8374	9.49641	45.9214	0	0	0.922288	1.84528	21.316	1.95088	0	0	0	Sell
ENSMUSG00000058163	252.577	1.4296	0.315198	4.53556	5.75e-06	0.00459401	100.714	111.367	152.016	205.702	223.293	237.95	234.966	180.791	235.081	341.875	313.1	474.456	Gm5431
ENSMUSG00000025980	2734.58	0.487293	0.108446	4.49341	7.01e-06	0.00509527	2478.48	2331.8	2814.66	2432.38	2392.27	2496.63	2297.37	2883.97	2488.35	3237.97	3634.28	4060.36	Hspd1
ENSMUSG00000092260	64.0798	-1.37738	0.306391	-4.49551	6.94e-06	0.00509527	49.4414	56.9785	76.0078	76.4788	94.349	84.8505	44.2867	78.9481	71.2072	24.5953	18.0774	35.9745	Zfp963
ENSMUSG00000002396	625.509	1.14903	0.25807	4.4524	8.49e-06	0.00590465	463.284	464.461	372.913	562.603	503.195	482.357	1041.97	457.899	1036.89	1173.2	1062.95	703.199	Ocel1
ENSMUSG00000024673	40.6759	-4.82735	1.09746	-4.39866	1.09e-05	0.00725833	204.175	5.17986	198.729	7.03254	5.24161	8.30059	4.92075	45.0004	11.7053	4.91906	0	5.43011	Ms4a1
ENSMUSG00000034157	2744.99	0.581973	0.132842	4.38093	1.18e-05	0.00755979	1798.2	1582.45	1657.13	2707.53	2872.4	2512.31	3822.19	4484.25	3698.87	2362.38	2590.85	2795.83	Cipc
ENSMUSG00000004996	322.08	-0.727314	0.166737	-4.36206	1.29e-05	0.00766471	366.232	358.274	323.825	364.813	370.058	356.003	311.852	312.634	286.78	218.898	182.943	211.774	Mri1
ENSMUSG00000020120	32.9044	-2.58081	0.592859	-4.35316	1.34e-05	0.00766471	50.357	43.1655	78.383	20.2185	54.5128	40.5807	27.0641	43.4214	25.3615	12.2977	2.89238	10.1815	Plek
ENSMUSG00000000555	405.695	-0.679369	0.155896	-4.35783	1.31e-05	0.00766471	553.011	449.785	550.264	306.794	366.913	353.236	345.067	270.792	371.643	405.823	316.716	297.977	Itga5
ENSMUSG00000035042	44.9766	2.38887	0.549937	4.3439	1.4e-05	0.00767408	21.0584	25.036	31.6699	37.7999	11.5315	25.8241	75.6565	18.9475	44.8703	124.206	102.68	82.1304	Ccl5
ENSMUSG00000015437	19.2165	3.06559	0.706725	4.33775	1.44e-05	0.00767408	1.83116	6.04317	8.70922	7.9116	13.6282	20.2903	31.9849	22.1055	33.165	23.3656	34.7086	42.7621	Gzmb
ENSMUSG00000023078	33.7967	-5.20088	1.23656	-4.20591	2.6e-05	0.0129991	73.2465	1.72662	190.811	7.9116	6.28994	10.1452	5.53584	37.8951	4.8772	7.3786	0	0	Cxcl13
ENSMUSG00000020160	21.5126	-6.13602	1.45892	-4.20586	2.6e-05	0.0129991	12.8181	12.9497	13.4597	1.75813	2.09665	0	13.5321	11.8422	14.6316	0	0	0	Meis1
ENSMUSG00000048126	16.7283	-6.79199	1.63626	-4.15091	3.31e-05	0.0160487	67.753	7.76979	10.2927	1.75813	1.04832	5.53373	7.38112	98.6851	4.8772	0	0	0	Col6a3
ENSMUSG00000068196	143.661	-2.40453	0.580387	-4.14298	3.43e-05	0.0161257	75.0776	356.547	114.012	200.427	269.419	197.37	103.336	210.791	73.158	7.3786	10.8464	63.8038	Col8a1
ENSMUSG00000032226	3827.09	0.969979	0.235275	4.12275	3.74e-05	0.0171071	2103.09	2003.74	2743.4	4092.06	4203.77	4023.02	3398.39	5445.84	3309.67	3825.8	3776.73	6170.64	Gcnt3
ENSMUSG00000058756	558.092	-0.776494	0.190807	-4.06953	4.71e-05	0.0203619	780.991	877.986	513.844	632.049	561.901	612.399	532.056	498.952	531.615	329.577	334.793	491.425	Thra
ENSMUSG00000067889	329.835	-1.10636	0.271779	-4.07082	4.68e-05	0.0203619	446.804	536.979	218.522	327.892	379.493	296.977	308.162	323.687	283.853	195.533	164.143	172.406	Sptbn2
ENSMUSG00000028150	1694.51	0.637965	0.159947	3.98861	6.65e-05	0.023527	2058.23	1717.12	1308.76	679.519	738.019	698.172	1636.76	1466.86	1640.69	2789.11	2685.58	2467.31	Rorc
ENSMUSG00000027962	14.5854	-7.34476	1.82589	-4.02256	5.76e-05	0.023527	45.7791	6.90648	34.0451	0	0	0.922288	0	32.3687	2.92632	0	0	0	Vcam1
ENSMUSG00000006398	285.429	-0.833222	0.209046	-3.98582	6.72e-05	0.023527	302.142	284.029	406.166	234.711	344.898	249.018	244.807	257.371	264.344	148.802	204.636	249.106	Cdc20
ENSMUSG00000023263	22.2973	17.8297	4.42849	4.02613	5.67e-05	0.023527	0	0	0	0	0	0	192.524	0	198.99	9.83813	0	0	9530002B09Rik
ENSMUSG00000029070	9.42548	-6.33227	1.58364	-3.99857	6.37e-05	0.023527	25.6363	5.17986	19.7937	3.51627	19.9181	0.922288	9.2264	42.632	6.82808	0	0	0	Mxra8
ENSMUSG00000063157	70.0722	6.6203	1.66112	3.98545	6.74e-05	0.023527	1.83116	0	7.91747	19.3395	2.09665	23.9795	0	2.36844	0	573.071	616.077	0.678764	Csn2
ENSMUSG00000054404	70.5003	2.46362	0.618284	3.98461	6.76e-05	0.023527	39.37	5.17986	41.9626	43.9534	20.9665	23.0572	76.2716	27.6318	60.4773	182.005	138.111	99.0995	Slfn5
ENSMUSG00000005958	561.626	-0.563686	0.140908	-4.00039	6.32e-05	0.023527	752.608	842.591	616.771	596.008	572.384	580.119	455.169	470.53	455.531	496.825	454.827	502.285	Ephb3
ENSMUSG00000001870	17.0758	-7.18069	1.80223	-3.98433	6.77e-05	0.023527	64.0907	6.90648	26.1277	0	0	2.76686	3.69056	45.0004	0.97544	0	0	0	Ltbp1
ENSMUSG00000026815	13.0149	2.81	0.708945	3.96363	7.38e-05	0.0242818	5.49349	1.72662	11.0845	7.9116	15.7248	5.53373	10.4566	3.15792	5.85264	33.2037	53.5091	17.6479	Gfi1b
ENSMUSG00000078664	1566.73	-1.41154	0.356291	-3.96177	7.44e-05	0.0242818	2656.1	1749.93	1301.63	1982.3	2331.47	2021.65	649.539	897.64	661.349	746.468	740.45	684.873	Sprr2a1
ENSMUSG00000040505	288.066	-1.68756	0.425805	-3.96323	7.39e-05	0.0242818	674.783	743.31	178.935	189.879	146.765	225.038	297.705	135.791	248.737	110.679	152.573	192.769	Abcg5
ENSMUSG00000032053	19.3944	-5.70606	1.44586	-3.94649	7.93e-05	0.0253667	108.954	6.04317	76.7995	0	6.28994	0	3.07547	13.4212	4.8772	1.22977	1.44619	0	Pou2af1
ENSMUSG00000026042	14.3944	-7.02431	1.78316	-3.93924	8.17e-05	0.0256326	68.6686	5.17986	26.9194	0	3.14497	0	3.69056	69.4743	10.7298	0	0	0	Col5a2
ENSMUSG00000035778	17.3388	-7.08606	1.81809	-3.89754	9.72e-05	0.0293231	27.4674	12.9497	38.7956	1.75813	0	2.76686	4.92075	14.2107	10.7298	0	0	0	Ggta1
ENSMUSG00000027559	16.2197	-5.86481	1.50384	-3.8999	9.62e-05	0.0293231	11.9026	12.9497	11.0845	29.8883	2.09665	18.4458	14.1472	5.52636	22.4351	1.22977	0	0	Car3
ENSMUSG00000040212	16.5645	-3.47517	0.893232	-3.89056	0.000100013	0.0296206	32.0453	12.0863	19.7937	5.2744	9.4349	17.5235	7.38112	13.4212	9.7544	8.60836	0	0	Emp3
ENSMUSG00000074194	45.9631	1.6853	0.434324	3.8803	0.000104329	0.0301954	27.4674	40.5756	35.6286	30.7674	36.6913	18.4458	37.5207	50.5268	51.6983	134.044	127.988	77.3791	Zfp791
ENSMUSG00000021624	12.3005	-7.14172	1.84205	-3.87705	0.00010573	0.0301954	38.4544	3.45324	54.6306	0.879067	0	0.922288	1.23019	10.2632	0	0	0	0	Cd180
ENSMUSG00000063605	10.0405	-3.35182	0.867794	-3.86246	0.00011225	0.0311681	10.0714	12.0863	33.2534	7.03254	9.4349	7.3783	3.69056	12.6317	3.90176	1.22977	0.723095	3.39382	Ccdc102a
ENSMUSG00000024727	3321.01	-1.05461	0.27316	-3.86076	0.000113034	0.0311681	6573.87	6879.72	3140.07	3201.56	3676.47	3410.62	2291.22	1358.7	2269.85	2323.03	2647.25	2544.69	Trpm6
ENSMUSG00000019970	4615.58	1.00417	0.260486	3.855	0.00011573	0.0313708	5236.21	2491.51	3637.29	2241.62	2230.83	2400.72	5399.29	3596.08	5873.13	5776.21	6723.34	7951.04	Sgk1
ENSMUSG00000034032	316.12	-0.705841	0.184503	-3.82563	0.000130441	0.034769	340.596	353.094	285.029	290.092	343.85	320.956	268.796	405.004	286.78	200.452	236.452	208.38	Rpap1
ENSMUSG00000026077	591.515	-1.15063	0.301648	-3.81448	0.000136472	0.0357802	1067.57	1210.36	664.276	487.882	531.5	496.191	340.762	172.107	346.281	372.619	392.641	578.307	Npas2
ENSMUSG00000036887	19.5352	-4.84538	1.27541	-3.79909	0.000145229	0.037462	102.545	0	56.2141	1.75813	1.04832	0	12.917	35.5266	5.85264	2.45953	0	2.03629	C1qa
ENSMUSG00000042046	188.372	-0.899384	0.237831	-3.7816	0.000155821	0.0392836	238.967	217.554	236.732	181.967	225.389	180.768	159.309	273.16	170.702	130.355	90.3869	144.577	Dstyk
ENSMUSG00000029816	9.04024	-6.94465	1.83868	-3.77698	0.000158742	0.0392836	42.1167	4.31655	29.2947	0	0	0	1.84528	11.0527	0.97544	0	0	0	Gpnmb
ENSMUSG00000033871	521.46	-0.864614	0.229004	-3.77554	0.00015966	0.0392836	578.647	721.727	642.899	487.882	396.266	605.021	345.067	588.163	475.04	349.254	255.976	420.834	Ppargc1b
ENSMUSG00000029322	16720.6	0.755095	0.200244	3.77088	0.000162674	0.0394189	15135.5	11486.3	13348.1	13622.9	15696.5	14205.1	18862.5	11188.5	20228.7	27921.8	26631.6	17256.9	Plac8
ENSMUSG00000046879	947.756	0.991572	0.264797	3.74464	0.00018065	0.0431215	551.18	534.389	680.903	818.412	804.064	870.64	919.565	708.164	1009.58	1318.31	1399.19	1240.78	Irgm1
ENSMUSG00000026532	55.9323	3.48079	0.934635	3.72422	0.00019592	0.0449943	27.4674	0	7.91747	4.39534	12.5799	6.45601	3.69056	8.68429	1.95088	345.564	420.118	13.5753	Spta1
ENSMUSG00000012428	45.8077	-2.58783	0.695538	-3.72062	0.000198736	0.0449943	32.9609	120	9.50097	60.6556	49.2712	48.8813	37.5207	49.7373	39.0176	7.3786	15.185	8.14516	Steap4
ENSMUSG00000040855	457.193	-0.733045	0.19709	-3.71933	0.00019975	0.0449943	596.959	449.785	444.17	620.621	603.834	527.549	359.215	381.319	377.495	284.076	309.485	395.719	Reps2
ENSMUSG00000035299	137.922	-1.6429	0.440487	-3.72974	0.000191679	0.0449943	339.681	119.137	91.8427	98.4555	136.282	144.799	90.4187	96.3166	101.446	70.0967	76.6481	67.1976	Mid1
ENSMUSG00000023828	8.36069	-5.918	1.59279	-3.71549	0.00020281	0.0450491	4.57791	0.86331	34.8369	8.79067	5.24161	12.912	6.15094	8.68429	3.90176	0	0	0	Slc22a3
ENSMUSG00000074768	15.1748	-6.93812	1.87004	-3.71015	0.000207133	0.0453792	7.32465	17.2662	4.75048	0.879067	2.09665	0.922288	2.46037	0	1.95088	0	0	0	Bhmt
ENSMUSG00000026832	97.7573	-1.2153	0.328963	-3.69432	0.000220472	0.0470135	120.857	100.144	98.9684	109.883	85.9625	118.053	145.162	72.6322	136.562	47.9609	43.3857	50.2285	Cytip
ENSMUSG00000004897	2451.99	0.367389	0.0994137	3.69556	0.000219404	0.0470135	2409.81	2382.74	2507.46	2132.62	2259.14	2201.5	2178.66	2130.02	2283.51	3421.21	3572.81	2590.84	Hdgf
ENSMUSG00000024222	2415.59	0.79777	0.216204	3.6899	0.000224344	0.0472096	2306.35	1325.18	2144.05	1698.36	1615.47	1714.53	2487.44	3225.03	2591.75	2846.91	2763.67	3753.56	Fkbp5
ENSMUSG00000000003	123.437	16.43	4.46388	3.68066	0.000232632	0.0483179	0	0	0	0	0	0	1118.86	0	1099.32	3.6893	0	0	Pbsn
ENSMUSG00000039997	30.3172	-3.91789	1.06621	-3.67459	0.000238236	0.0488475	82.4023	5.17986	135.389	3.51627	2.09665	0	12.917	26.0529	3.90176	3.6893	0	6.78764	Ifi203
ENSMUSG00000024479	4772.03	0.525549	0.143544	3.66124	0.000250995	0.0508121	3452.66	3110.51	4075.92	4993.98	5299.27	5221.07	4937.97	5610.84	5106.43	4391.49	5732.7	6079.01	Mal2
ENSMUSG00000030247	18.7714	-3.01488	0.828606	-3.6385	0.000274233	0.0511273	51.2725	38.849	15.0432	6.15347	31.4497	9.22288	15.3773	18.1581	20.4843	2.45953	0	7.4664	Kcnj8
ENSMUSG00000045039	685.923	-0.50291	0.138244	-3.63784	0.00027493	0.0511273	856.068	911.655	676.944	706.77	711.811	680.648	615.709	766.586	650.619	577.99	477.966	587.809	Megf8
ENSMUSG00000031552	4.99478	-5.17539	1.4198	-3.64516	0.000267223	0.0511273	0.915581	11.223	4.75048	12.3069	10.4832	6.45601	7.38112	2.36844	2.92632	0	0	0	Adam18
ENSMUSG00000016087	16.9115	-4.92013	1.34973	-3.64527	0.000267111	0.0511273	41.2011	5.17986	79.9665	0.879067	5.24161	1.84458	2.46037	12.6317	5.85264	3.6893	0	0	Fli1
ENSMUSG00000032066	107.849	-1.47817	0.406151	-3.63946	0.000273209	0.0511273	173.96	221.007	83.1335	115.158	96.4457	128.198	123.634	64.7374	139.488	57.799	57.1245	55.6586	Bco2
ENSMUSG00000032740	6.29113	-5.09897	1.39586	-3.65293	0.000259269	0.0511273	18.3116	5.17986	11.0845	3.51627	3.14497	2.76686	4.92075	15.7896	7.80352	1.22977	0	0	Ccdc88a
ENSMUSG00000114688	13.0612	-3.33907	0.916718	-3.64241	0.000270095	0.0511273	43.9479	19.8561	6.33398	12.3069	5.24161	12.912	4.30565	8.68429	14.6316	7.3786	0	0.678764	Gm47381
ENSMUSG00000046718	447.089	1.55649	0.431548	3.60677	0.000310037	0.0569933	255.447	190.792	479.007	434.259	251.597	379.06	279.868	153.949	264.344	1259.28	895.192	688.945	Bst2
ENSMUSG00000030954	20.4357	-6.07445	1.69003	-3.59428	0.000325287	0.058453	69.5842	6.04317	0	14.0651	9.4349	10.1452	12.3019	7.89481	10.7298	1.22977	0	0	Gp2
ENSMUSG00000086108	20.388	-1.99703	0.555273	-3.59648	0.000322551	0.058453	24.7207	35.3957	26.9194	24.6139	5.24161	21.2126	15.3773	24.4739	19.5088	9.83813	6.50786	6.10887	Gm5602
ENSMUSG00000029188	1178.01	-1.70688	0.475353	-3.59076	0.000329714	0.0585902	3345.53	3358.28	1437.02	433.38	817.692	527.549	453.324	119.212	436.022	713.264	707.187	882.393	Slc34a2
ENSMUSG00000042254	17.2401	-6.31787	1.76534	-3.57883	0.000345133	0.0606562	160.227	1.72662	35.6286	0	3.14497	3.68915	3.69056	37.1056	2.92632	0	0	1.35753	Cilp
ENSMUSG00000037124	10.4871	-16.2771	4.55747	-3.57153	0.000354902	0.060699	2.74674	0	0	0	0	0	0	0	0	0	0	0	Trim58
ENSMUSG00000042189	6.3321	-5.73326	1.60336	-3.57577	0.000349202	0.060699	15.5649	0.86331	3.95874	7.03254	12.5799	3.68915	1.23019	2.36844	1.95088	0	0	0	Tekt3
ENSMUSG00000075033	7.09487	-5.49932	1.54036	-3.57016	0.000356763	0.060699	35.7077	0.86331	19.0019	8.79067	4.19329	0	8.61131	4.73688	3.90176	1.22977	0	0	Nxpe3
ENSMUSG00000050022	14.0667	-4.54823	1.27926	-3.55536	0.000377461	0.0608684	32.9609	12.9497	16.6267	5.2744	0	2.76686	3.07547	6.31585	5.85264	0	0	2.03629	Amz1
ENSMUSG00000000093	8.57029	-4.86887	1.37116	-3.55092	0.000383883	0.0608684	21.0584	4.31655	7.12573	17.5813	9.4349	17.5235	5.53584	10.2632	3.90176	1.22977	0	0	Tbx2
ENSMUSG00000021835	14.2314	-6.19239	1.73809	-3.56275	0.000366989	0.0608684	21.9739	17.2662	14.2515	0.879067	0	0	1.23019	45.7899	0	0	0	0	Bmp4
ENSMUSG00000051212	11.7885	-4.52777	1.27368	-3.55488	0.000378146	0.0608684	29.2986	6.04317	70.4655	3.51627	5.24161	5.53373	7.99622	20.5265	8.77896	1.22977	0	2.03629	Gpr183
ENSMUSG00000087221	7.53425	-4.91593	1.38172	-3.55783	0.000373927	0.0608684	9.15581	12.9497	8.70922	11.4279	11.5315	6.45601	5.53584	11.8422	4.8772	1.22977	0	0	BC037032
ENSMUSG00000036046	736.925	-0.486619	0.136902	-3.55452	0.000378675	0.0608684	1003.48	922.015	831.335	783.249	654.153	781.178	674.758	637.9	745.237	635.789	542.321	700.484	5031439G07Rik
ENSMUSG00000034362	64.1075	-1.33907	0.377142	-3.55057	0.0003844	0.0608684	76.9088	73.3814	36.4204	88.7858	67.0927	80.239	72.581	66.3164	59.5019	44.2716	23.8621	12.8965	Csta1
ENSMUSG00000052889	17.6643	-5.02678	1.41809	-3.54476	0.000392975	0.0616162	59.5128	11.223	74.4243	0.879067	0	0	3.07547	28.4213	1.95088	0	2.16929	0.678764	Prkcb
ENSMUSG00000028789	57.4538	-1.5929	0.450524	-3.53567	0.000406736	0.0625474	80.5711	52.6619	45.9214	72.9626	49.2712	46.1144	58.4339	37.1056	42.9194	30.7441	20.2467	10.8602	Azin2
ENSMUSG00000070702	97.3358	6.52826	1.84592	3.53659	0.000405323	0.0625474	0	0	30.0864	19.3395	3.14497	14.7566	0	0.789481	0	730.481	945.086	2.71505	Csn1s1
ENSMUSG00000112599	14.093	-3.05675	0.866173	-3.52903	0.000417083	0.0635276	15.5649	19.8561	17.4184	6.15347	23.0631	22.1349	17.2226	3.9474	14.6316	6.14883	0	2.03629	Gm47719
ENSMUSG00000028141	13.353	-2.81129	0.798675	-3.51994	0.000431648	0.0651259	26.5519	17.2662	11.8762	8.79067	7.33826	11.0675	13.5321	6.31585	13.6562	3.6893	0	4.07258	Oaz3
ENSMUSG00000102063	7.69841	-3.69933	1.05313	-3.51268	0.000443605	0.0651503	5.49349	10.3597	8.70922	7.9116	9.4349	4.61144	9.2264	6.31585	10.7298	1.22977	0	1.35753	Gm28706
ENSMUSG00000026955	130.119	-1.03924	0.296079	-3.51	0.000448105	0.0651503	155.649	133.813	172.601	144.167	221.196	117.131	94.7244	60.79	69.2563	121.747	86.0483	55.6586	Sapcd2
ENSMUSG00000026791	210.712	-0.750743	0.213862	-3.51041	0.000447409	0.0651503	271.012	278.849	224.856	218.888	172.973	250.862	218.358	213.949	245.811	180.776	105.572	153.401	Slc2a8
ENSMUSG00000031551	69.4599	1.83717	0.523076	3.51223	0.000444357	0.0651503	60.4284	32.8058	42.7544	60.6556	113.219	36.8915	62.7395	83.685	42.9194	93.4622	111.357	127.608	Ido1
ENSMUSG00000029641	12.5803	-6.17659	1.76215	-3.50514	0.000456362	0.0651661	20.1428	22.4461	12.668	2.6372	2.09665	6.45601	3.07547	1.57896	0	0	0	0	Rasl11a
ENSMUSG00000117713	4.16655	-5.63882	1.60824	-3.50621	0.000454543	0.0651661	2.74674	6.04317	7.12573	2.6372	12.5799	1.84458	1.84528	2.36844	1.95088	0	0	0	Gm46637
ENSMUSG00000028955	2024.44	0.453209	0.129726	3.4936	0.000476561	0.0668047	1803.69	1496.12	1602.5	1822.31	2074.63	1949.72	2219.26	1854.49	2181.08	2607.1	2680.51	1983.35	Vamp3
ENSMUSG00000020085	252.884	0.683297	0.195705	3.49147	0.000480369	0.0668047	213.33	199.425	217.731	267.236	202.326	271.153	253.419	277.897	270.197	296.374	361.548	310.195	Aifm2
ENSMUSG00000025212	625.348	-0.710581	0.203332	-3.49469	0.000474608	0.0668047	922.906	772.662	624.689	596.887	728.584	634.534	725.195	450.793	669.152	469.771	500.382	389.61	Sfxn3
ENSMUSG00000028459	24.2241	-3.32057	0.955476	-3.4753	0.000510278	0.0696995	83.3179	3.45324	91.051	1.75813	8.38658	12.912	7.38112	16.5791	13.6562	9.83813	0	6.78764	Cd72
ENSMUSG00000052565	123.899	-1.12883	0.324863	-3.47478	0.000511269	0.0696995	193.188	170.072	155.974	105.488	118.46	125.431	62.7395	89.2113	88.7651	94.692	98.341	40.0471	Hist1h1d
ENSMUSG00000036103	6.64346	-6.24374	1.79768	-3.47322	0.000514258	0.0696995	16.4805	1.72662	19.7937	0.879067	0	3.68915	1.23019	18.9475	0.97544	0	0	0	Colec12
ENSMUSG00000029727	3663.03	0.647108	0.187208	3.45662	0.000546993	0.073513	3426.1	2377.56	2229.56	3130.36	3874.6	3485.33	3536.17	4252.14	3658.88	3422.44	4565.62	4852.48	Cyp3a13
ENSMUSG00000026880	2349.84	-1.09427	0.317155	-3.45025	0.000560065	0.074393	5350.66	3837.41	1990.45	2451.72	2271.72	2320.48	2077.17	906.324	2045.5	1774.55	2013.1	1177.66	Stom
ENSMUSG00000040675	207.004	0.812507	0.235966	3.44332	0.000574617	0.074393	131.844	192.518	150.432	174.055	128.944	132.809	278.022	352.898	268.246	248.413	322.501	274.221	Mthfd1l
ENSMUSG00000020526	110.19	-1.10799	0.321279	-3.44868	0.000563326	0.074393	69.5842	127.77	96.5932	141.53	172.973	213.971	68.8905	90.7903	104.372	50.4204	37.601	68.5551	Znhit3
ENSMUSG00000023034	108.624	-1.3817	0.401002	-3.44562	0.000569761	0.074393	206.006	240	93.4262	60.6556	97.494	40.5807	88.5735	82.8955	70.2317	51.6502	45.555	80.7729	Nr4a1
ENSMUSG00000024990	193.705	0.967234	0.280985	3.4423	0.000576798	0.074393	129.097	227.051	125.096	183.725	218.051	161.4	164.23	135.001	122.906	378.768	395.533	214.489	Rbp4
ENSMUSG00000000244	9.67009	-6.16708	1.79353	-3.43851	0.000584914	0.0748363	32.9609	9.49641	46.7131	0.879067	0	0.922288	1.84528	7.10533	0	1.22977	0	0	Tspan32
ENSMUSG00000029675	15.1688	-5.95477	1.73463	-3.43288	0.0005972	0.0752048	53.1037	6.90648	30.8782	0.879067	0	0	3.69056	46.5794	1.95088	1.22977	0	0	Eln
ENSMUSG00000057098	17.8951	-6.23412	1.81567	-3.43351	0.000595824	0.0752048	55.8504	10.3597	33.2534	0	0	0	2.46037	7.10533	0	1.22977	0	0	Ebf1
ENSMUSG00000041202	7.71103	-6.63135	1.93867	-3.42056	0.000624913	0.0780799	29.2986	3.45324	23.7524	0	0	1.84458	0	5.52636	0	0	0	0	Pla2g2d
ENSMUSG00000028268	193.661	1.79772	0.52705	3.4109	0.000647477	0.0789244	97.9672	50.072	87.0922	125.707	90.1558	158.633	158.694	64.7374	139.488	473.46	445.427	219.919	Gbp3
ENSMUSG00000070527	3.57454	-5.48021	1.60562	-3.41315	0.000642174	0.0789244	1.83116	5.17986	7.12573	3.51627	4.19329	3.68915	1.23019	7.10533	1.95088	0	0	0	Mkrn3
ENSMUSG00000034685	8.19811	-4.83859	1.41902	-3.40981	0.000650077	0.0789244	6.40907	6.90648	11.8762	12.3069	20.9665	5.53373	3.07547	18.9475	7.80352	0	0	0.678764	Fam171a2
ENSMUSG00000002007	7.8778	-6.93101	2.033	-3.40925	0.000651411	0.0789244	43.0323	0.86331	32.4616	0	0	8.30059	3.69056	7.89481	0	0	0	0	Srpk3
ENSMUSG00000026483	1828.4	-0.81216	0.239181	-3.39559	0.000684817	0.0817335	2240.43	2484.61	1357.06	2092.18	2146.96	2012.43	1510.67	1728.96	1665.08	1277.73	1083.2	1206.84	Fam129a
ENSMUSG00000109644	319.974	0.67175	0.197808	3.39596	0.000683881	0.0817335	130.013	191.655	152.807	303.278	340.705	324.645	429.335	511.583	434.071	309.901	224.16	257.251	0610005C13Rik
ENSMUSG00000022425	36.4978	-9.26842	2.73761	-3.38558	0.000710268	0.0841431	262.772	1.72662	169.434	0.879067	0	0	1.23019	68.6848	0	0	0	0	Enpp2
ENSMUSG00000028641	29.5575	-1.66228	0.491308	-3.38338	0.000715996	0.0841979	56.766	52.6619	26.9194	33.4046	9.4349	39.6584	28.2943	35.5266	35.1159	13.5274	10.8464	14.9328	P3h1
ENSMUSG00000023224	33.5095	-3.543	1.05029	-3.37334	0.000742611	0.0866903	175.792	10.3597	65.715	16.7023	0	7.3783	25.8339	108.948	12.6807	11.0679	0	4.75135	Serping1
ENSMUSG00000108714	5.64291	-5.24555	1.55817	-3.36648	0.000761342	0.088233	15.5649	4.31655	1.58349	5.2744	3.14497	7.3783	2.46037	7.10533	3.90176	0	0	0	Gm21057
ENSMUSG00000033111	415.124	0.434684	0.129212	3.36412	0.000767895	0.0883521	286.577	325.468	370.538	474.696	443.44	483.279	458.245	399.477	479.917	521.421	451.935	405.901	3830406C13Rik
ENSMUSG00000028649	1770.59	-0.8098	0.241028	-3.35977	0.000780076	0.0891125	3050.72	2854.97	1747.39	1717.7	1448.78	1880.54	1267.09	1986.33	1443.65	1206.4	1440.41	1538.08	Macf1
ENSMUSG00000027408	5.77907	-5.9764	1.78088	-3.35587	0.000791147	0.0897363	12.8181	0	32.4616	4.39534	11.5315	6.45601	1.23019	2.36844	1.95088	0	0	0	Cpxm1
ENSMUSG00000055114	186.997	0.998596	0.297766	3.35363	0.000797582	0.0898291	116.279	111.367	148.057	212.734	167.732	177.079	202.366	106.58	189.235	397.214	342.024	185.981	Anxa13
ENSMUSG00000034675	16.2711	-2.05775	0.614473	-3.34881	0.00081158	0.0901361	20.1428	10.3597	22.9607	14.0651	15.7248	18.4458	25.8339	27.6318	9.7544	7.3786	1.44619	4.75135	Dbn1
ENSMUSG00000024897	9.83788	-4.64358	1.38592	-3.35054	0.000806529	0.0901361	45.7791	16.4029	0.791747	3.51627	1.04832	0	12.3019	26.0529	4.8772	2.45953	0	0	Apba1
ENSMUSG00000074384	7.83042	-3.891	1.16576	-3.33773	0.000844659	0.0927665	10.987	4.31655	22.9607	10.5488	6.28994	2.76686	9.8415	3.9474	3.90176	1.22977	0	2.03629	AI429214
ENSMUSG00000024254	155.428	-1.37815	0.413181	-3.33546	0.000851582	0.0927665	276.505	317.698	80.7582	139.772	152.007	136.499	170.381	75.0007	123.881	55.3395	105.572	90.2756	Abcg8
ENSMUSG00000031431	1140.19	0.747534	0.224141	3.33511	0.000852665	0.0927665	1301.04	856.404	813.125	594.249	721.246	619.777	1260.94	773.691	1261.24	2077.07	2041.3	1438.98	Tsc22d3
ENSMUSG00000052056	854.293	-0.585993	0.176293	-3.32397	0.000887469	0.095257	1160.96	1119.71	977.016	785.007	623.752	792.245	867.282	904.745	892.528	641.938	650.063	844.382	Zfp217
ENSMUSG00000008855	1065.96	-0.632142	0.190074	-3.32577	0.000881734	0.095257	1416.4	1477.12	897.842	1328.27	1103.88	1295.81	1025.98	847.902	1024.21	810.416	703.572	695.733	Hdac5
ENSMUSG00000026355	664.336	0.63882	0.19328	3.30515	0.000949239	0.0992234	416.589	653.526	617.563	501.068	497.953	499.88	700.592	615.795	689.636	1007.18	1044.15	904.113	Mcm6
ENSMUSG00000004612	10.2442	3.03345	0.917441	3.30642	0.000944963	0.0992234	2.74674	5.17986	6.33398	4.39534	3.14497	9.22288	15.9924	11.0527	12.6807	14.7572	47.0012	10.1815	Nkg7
ENSMUSG00000021760	6.58645	-5.26486	1.59046	-3.31027	0.000932053	0.0992234	4.57791	15.5396	7.12573	0.879067	5.24161	0	5.53584	7.89481	8.77896	0	0	0	Gpx8
ENSMUSG00000025420	5.01411	-4.83658	1.46265	-3.30672	0.00094395	0.0992234	9.15581	1.72662	4.75048	4.39534	3.14497	1.84458	2.46037	1.57896	3.90176	0	0	0.678764	Katnal2
ENSMUSG00000027078	336.933	1.20353	0.364601	3.30094	0.000963603	0.0994252	187.694	144.173	172.601	244.381	285.144	317.267	341.992	173.686	296.534	638.249	648.616	359.066	Ube2l6
ENSMUSG00000025352	15.9418	-2.13938	0.647785	-3.30261	0.000957904	0.0994252	35.7077	12.0863	41.1709	4.39534	14.6765	4.61144	14.1472	19.737	14.6316	6.14883	4.33857	9.50269	Gdf11
ENSMUSG00000104713	77.3384	1.44642	0.438425	3.29913	0.000969847	0.099428	25.6363	60.4317	61.7563	88.7858	75.4792	72.8607	55.3584	52.1057	80.9616	111.909	123.649	142.54	Gbp6
ENSMUSG00000023009	10.4828	-4.49444	1.36448	-3.29388	0.000988144	0.100659	12.8181	12.0863	27.7112	6.15347	5.24161	9.22288	1.84528	7.10533	9.7544	1.22977	0	0.678764	Nckap5l
ENSMUSG00000000247	5.53163	-5.61287	1.70557	-3.2909	0.000998657	0.101003	1.83116	24.1727	0	0.879067	1.04832	0	6.15094	0.789481	7.80352	0	0	0	Lhx2
ENSMUSG00000033209	34.1791	-6.19135	1.88344	-3.28725	0.00101172	0.101003	48.5258	36.259	7.91747	3.51627	0	0	1.23019	24.4739	6.82808	0	0	0.678764	Ttc28
ENSMUSG00000034854	171.945	-0.789664	0.240323	-3.28584	0.00101678	0.101003	249.038	252.95	223.273	211.855	119.509	157.711	178.992	123.159	155.095	126.666	107.018	153.401	Mfsd12
ENSMUSG00000096727	421.287	0.777752	0.236654	3.28645	0.0010146	0.101003	340.596	321.151	357.078	374.483	418.281	296.054	398.581	270.792	440.899	735.4	484.474	458.166	Psmb9
ENSMUSG00000068893	2559.26	-1.19084	0.362814	-3.28224	0.00102987	0.101671	3868.33	2863.6	2229.56	2937.84	4170.23	3154.22	1005.68	1480.28	1147.12	1200.25	1620.46	1198.02	Sprr2a2
ENSMUSG00000100658	3.42943	-5.76407	1.75784	-3.27907	0.00104149	0.102188	28.383	2.58993	3.95874	0.879067	0	0	0.615094	4.73688	2.92632	0	0	0	F730311O21Rik
ENSMUSG00000078864	5.13257	-4.62466	1.41663	-3.26456	0.00109636	0.10453	0.915581	4.31655	4.75048	6.15347	8.38658	8.30059	11.0717	7.10533	8.77896	0	0	0	Gm14322
ENSMUSG00000070313	25.8355	14.8643	4.55125	3.26599	0.00109081	0.10453	0	0	0	0	0	0	218.973	0	244.836	1.22977	0	0	Pate14
ENSMUSG00000032218	271.913	-0.70722	0.216646	-3.26441	0.00109693	0.10453	253.616	240	383.206	287.455	336.512	283.142	271.871	296.055	276.05	220.128	174.266	189.375	Ccnb2
ENSMUSG00000035863	175.723	-1.15505	0.354046	-3.26244	0.00110458	0.10453	463.284	296.115	163.892	142.409	134.185	146.644	191.294	62.369	143.39	150.031	143.896	67.8764	Palm
ENSMUSG00000035459	13.7652	-5.35977	1.64134	-3.26549	0.00109275	0.10453	28.383	18.1295	5.54223	3.51627	5.24161	7.3783	3.07547	1.57896	5.85264	1.22977	0	0	Stab2
ENSMUSG00000052105	104.877	-1.42691	0.437158	-3.26406	0.00109829	0.10453	116.279	143.309	72.049	131.86	121.605	100.529	80.5773	95.5272	70.2317	62.7181	23.139	36.6532	Mtcl1
ENSMUSG00000039043	775.757	0.331774	0.101856	3.25728	0.00112486	0.105204	701.335	702.734	688.029	721.714	701.328	753.509	920.18	800.533	873.019	946.92	868.437	816.553	Arpin
ENSMUSG00000060427	217.697	1.10614	0.339482	3.25832	0.00112073	0.105204	133.675	124.317	173.393	177.572	210.713	130.043	441.022	167.37	451.629	330.807	287.792	335.309	Zfp868
ENSMUSG00000024750	1478.81	-0.523325	0.161117	-3.24811	0.00116174	0.108022	1561.98	1823.31	1934.24	1580.56	1622.8	1492.26	1036.43	932.377	1099.32	1283.88	1243	1603.92	Zfand5
ENSMUSG00000031549	32.0545	-4.32121	1.33644	-3.23338	0.00122335	0.108695	28.383	43.1655	7.91747	12.3069	15.7248	16.6012	3.69056	1.57896	8.77896	3.6893	0	0	Ido2
ENSMUSG00000047880	19.2703	-5.23888	1.61677	-3.24034	0.00119387	0.108695	96.136	1.72662	79.9665	0	0	2.76686	4.30565	22.8949	2.92632	3.6893	0	0	Cxcr5
ENSMUSG00000111078	25.3661	2.18458	0.674608	3.23829	0.00120247	0.108695	6.40907	3.45324	10.2927	27.2511	62.8994	23.9795	17.8377	23.6844	17.5579	44.2716	41.9395	24.4355	Gm35028
ENSMUSG00000019929	59.4592	-5.26473	1.62715	-3.23554	0.00121411	0.108695	206.006	7.76979	152.016	7.9116	6.28994	11.9897	39.9811	359.214	43.8948	7.3786	0	0	Dcn
ENSMUSG00000021707	191.998	0.761393	0.235453	3.23374	0.00122182	0.108695	108.954	165.756	170.226	156.474	164.587	191.836	197.445	156.317	196.064	268.089	313.823	266.754	Dhfr
ENSMUSG00000015536	479.96	0.663215	0.204826	3.23795	0.00120391	0.108695	390.038	309.065	284.237	560.845	507.388	536.771	521.599	504.478	454.555	466.081	513.398	788.723	Mocs2
ENSMUSG00000044461	840.639	-0.394831	0.122047	-3.23508	0.00121607	0.108695	937.555	970.36	815.5	995.983	1115.42	1047.72	714.124	800.533	695.489	667.763	723.818	752.07	Shisa2
ENSMUSG00000022099	20.4645	-5.76159	1.77734	-3.24169	0.00118822	0.108695	23.8051	6.04317	0	45.7115	39.8363	33.2024	1.23019	4.73688	0	0	0	0	Dmtn
ENSMUSG00000024730	8554.78	0.403189	0.124776	3.2313	0.00123229	0.108884	8521.31	7018.71	6377.53	8862.75	10249.5	9464.52	9851.34	7692.7	9181.82	10139.4	10165.3	7981.58	Ms4a8a
ENSMUSG00000057191	7.07858	-4.85603	1.5063	-3.22382	0.00126494	0.111155	24.7207	2.58993	29.2947	1.75813	0	0	4.92075	4.73688	6.82808	0	0	1.35753	AB124611
ENSMUSG00000043542	112.677	0.621294	0.192863	3.22142	0.00127556	0.111476	91.5581	91.5109	116.387	112.521	76.5276	108.83	98.415	116.843	134.611	161.099	154.742	139.147	Zc2hc1a
ENSMUSG00000027227	2576.63	-0.579773	0.180423	-3.21341	0.0013117	0.114011	3982.78	3145.9	2376.03	2275.9	2135.43	2074.23	2782.07	2031.33	2646.37	2121.35	2062.99	2174.08	Sord
ENSMUSG00000029644	13.856	-2.92118	0.910102	-3.20973	0.00132859	0.114278	10.0714	15.5396	10.2927	6.15347	32.498	6.45601	15.3773	10.2632	23.4106	7.3786	0	0	Pdx1
ENSMUSG00000056899	73.405	-0.936769	0.291862	-3.20963	0.00132907	0.114278	78.74	68.2015	79.1747	79.9951	63.9477	80.239	78.732	60.79	79.9861	54.1097	20.2467	44.1196	Immp2l
ENSMUSG00000042453	18.0921	-6.02725	1.88258	-3.20159	0.00136671	0.115041	22.8895	26.7626	4.75048	1.75813	0	2.76686	0	30.7897	0	0	0	0	Reln
ENSMUSG00000086866	12.4236	2.46748	0.76994	3.20477	0.00135168	0.115041	5.49349	0.86331	6.33398	15.8232	17.8215	10.1452	17.8377	7.10533	14.6316	11.0679	31.0931	19.6841	4930512H18Rik
ENSMUSG00000032122	5430.2	-1.4924	0.466075	-3.20207	0.00136445	0.115041	15091.5	7566.05	3899.36	6651.9	6534.2	6612.8	6218.6	4271.88	6048.71	2904.71	3201.87	1568.62	Slc37a2
ENSMUSG00000069516	185.194	-4.25236	1.32699	-3.20453	0.00135285	0.115041	801.133	9.49641	889.924	31.6464	18.8698	21.2126	40.5962	215.528	36.0913	36.893	28.2007	4.75135	Lyz2
ENSMUSG00000029661	57.8172	-4.81684	1.50835	-3.19344	0.00140587	0.117717	286.577	3.45324	95.0097	1.75813	1.04832	11.0675	31.9849	357.635	41.9439	6.14883	2.89238	0	Col1a2
ENSMUSG00000029771	21.9493	-3.18582	0.999779	-3.18652	0.00143995	0.119944	76.9088	1.72662	91.051	18.4604	6.28994	29.5132	4.92075	15.7896	7.80352	11.0679	2.16929	1.35753	Irf5
ENSMUSG00000103649	107.381	0.742605	0.233659	3.17816	0.00148215	0.121276	73.2465	102.734	103.719	123.948	97.494	126.353	106.411	63.9479	116.077	164.789	185.112	117.426	Gm37768
ENSMUSG00000048332	11.397	-5.8962	1.85433	-3.17969	0.00147434	0.121276	34.7921	3.45324	10.2927	0.879067	0	0	1.23019	25.2634	3.90176	0	0	0	Lhfp
ENSMUSG00000027777	34.8039	-1.43988	0.453169	-3.17735	0.00148628	0.121276	46.6946	49.2087	50.6718	17.5813	26.2081	15.6789	31.3698	22.1055	36.0913	22.1358	18.0774	10.1815	Schip1
ENSMUSG00000039850	364.171	-0.428766	0.13494	-3.17745	0.00148577	0.121276	379.051	358.274	334.117	424.589	476.987	419.641	331.535	330.792	304.337	285.306	311.654	281.008	Endov
ENSMUSG00000000381	108.543	7.2849	2.29763	3.17061	0.00152119	0.123494	0	0.86331	6.33398	27.2511	5.24161	23.9795	0	0	0	986.272	887.238	0	Wap
ENSMUSG00000078853	330.87	1.16313	0.367377	3.16604	0.00154531	0.124819	165.72	270.216	201.104	271.632	278.854	299.744	361.06	186.317	315.067	621.032	527.86	308.837	Igtp
ENSMUSG00000031558	23.0254	-2.39763	0.759673	-3.15614	0.00159874	0.127843	14.6493	37.9856	15.8349	29.8883	38.7879	17.5235	15.3773	39.474	9.7544	6.14883	0	4.75135	Slit2
ENSMUSG00000020218	10.3396	-3.93291	1.24589	-3.1567	0.00159566	0.127843	12.8181	9.49641	7.12573	8.79067	19.9181	7.3783	6.15094	25.2634	25.3615	0	1.44619	0	Wif1
ENSMUSG00000031024	914.635	-0.777303	0.246648	-3.15147	0.00162451	0.129257	1553.74	1707.63	912.885	757.756	860.673	775.644	687.059	412.109	651.594	761.225	841.683	840.988	St5
ENSMUSG00000023191	8.9735	-3.15557	1.00279	-3.14678	0.0016508	0.129344	18.3116	6.90648	15.0432	6.15347	2.09665	0.922288	9.2264	14.2107	0.97544	2.45953	0	2.03629	P3h3
ENSMUSG00000031613	3737.25	0.545473	0.173316	3.14727	0.001648	0.129344	2695.47	2282.59	2249.35	3582.2	3517.12	3226.16	4101.44	4960.31	4143.67	3512.21	3570.64	4449.3	Hpgd
ENSMUSG00000003484	11.1662	-5.24205	1.66745	-3.14375	0.00166796	0.129344	32.0453	0	53.8388	0	0	0	1.84528	13.4212	1.95088	2.45953	0	0	Cyp4f18
ENSMUSG00000032332	9.41895	-6.54837	2.08369	-3.14268	0.00167412	0.129344	60.4284	0	8.70922	0.879067	1.04832	0	5.53584	63.1585	5.85264	0	0	0	Col12a1
ENSMUSG00000049115	9.04366	-2.89039	0.91945	-3.1436	0.00166881	0.129344	7.32465	8.6331	18.2102	8.79067	5.24161	6.45601	14.7622	24.4739	15.607	2.45953	0	2.03629	Agtr1a
ENSMUSG00000021591	1683.15	0.49216	0.156562	3.14354	0.00166916	0.129344	1244.27	1080	1491.65	1600.78	1606.03	1620.46	1840.36	1773.96	1733.36	1580.25	1621.18	2361.42	Glrx
ENSMUSG00000029074	257.686	-0.568854	0.181367	-3.13647	0.00170994	0.131476	189.525	278.849	258.11	350.748	376.348	337.557	223.279	219.476	242.885	159.87	186.559	181.909	Ttll10
ENSMUSG00000030772	9.73832	-6.71275	2.14177	-3.13421	0.00172318	0.13186	26.5519	0.86331	49.0883	0.879067	4.19329	4.61144	2.46037	59.2111	0	0	0	0	Dkk3
ENSMUSG00000002602	20.5257	-4.58709	1.46422	-3.13278	0.00173159	0.131873	119.026	0.86331	37.2121	0	0	1.84458	8.61131	87.6324	7.80352	4.91906	0	0	Axl
ENSMUSG00000026104	1061.56	0.764443	0.244674	3.12434	0.00178207	0.132557	780.075	832.231	677.736	974.006	860.673	1092.91	993.376	899.218	1126.63	1306.01	1442.58	1319.52	Stat1
ENSMUSG00000058818	5.08457	-5.79903	1.85654	-3.12356	0.00178675	0.132557	15.5649	4.31655	13.4597	0	0	0	1.84528	11.8422	0	0	0	0	Pirb
ENSMUSG00000000805	30453.1	-0.801682	0.256426	-3.12637	0.00176982	0.132557	51147.1	45751.1	27677.1	20562.3	25312.8	21592.6	30745.5	18747.8	27772.7	25687.4	25408.8	15311.6	Car4
ENSMUSG00000051506	27.89	-3.22563	1.03104	-3.12852	0.00175687	0.132557	159.311	11.223	78.383	2.6372	4.19329	0	4.92075	34.7371	10.7298	7.3786	9.40024	2.03629	Wdfy4
ENSMUSG00000022218	12.8304	-5.8659	1.8783	-3.12298	0.0017903	0.132557	15.5649	12.0863	7.12573	2.6372	0	0	1.84528	0	0	0	0	0	Tgm1
ENSMUSG00000092274	12500	-0.671439	0.214748	-3.12663	0.00176821	0.132557	12404.3	13298.4	13208.7	13712.6	14796	13552.1	11086.4	9784.03	11322.9	10699	10882.6	7741.98	Neat1
ENSMUSG00000022995	7.41512	-5.75465	1.84611	-3.11717	0.00182594	0.133956	19.2272	3.45324	20.5854	0	0	0	7.99622	22.1055	8.77896	0	0	0	Enah
ENSMUSG00000027331	231.617	-0.825105	0.264686	-3.11729	0.00182519	0.133956	181.285	196.835	285.029	254.05	341.753	315.422	207.287	169.738	192.162	188.154	164.143	136.432	Knstrn
ENSMUSG00000026889	389.195	0.337748	0.108567	3.11096	0.00186481	0.135932	376.304	348.777	415.667	377.999	397.314	361.537	366.596	326.845	386.274	486.987	485.92	479.886	Rbm18
ENSMUSG00000028037	229.113	2.58142	0.829997	3.11016	0.00186988	0.135932	32.0453	25.8993	69.6738	130.981	101.687	147.566	227.585	48.9478	212.646	641.938	717.311	441.875	Ifi44
ENSMUSG00000040811	272.128	-0.594534	0.191408	-3.10612	0.00189562	0.13666	303.973	337.554	327.783	290.971	236.921	237.028	241.732	282.634	263.369	189.384	251.637	170.37	Eml2
ENSMUSG00000041431	226.456	-0.840994	0.270773	-3.1059	0.00189699	0.13666	235.304	200.288	381.622	196.911	249.501	212.126	185.143	266.844	194.113	141.423	150.404	212.453	Ccnb1
ENSMUSG00000073530	44.1846	-1.75693	0.567205	-3.09752	0.00195147	0.13933	43.0323	50.9353	20.5854	79.9951	47.1745	46.1144	69.5056	103.422	65.3545	20.906	9.40024	10.1815	Pappa2
ENSMUSG00000036181	5672.92	-0.741532	0.239355	-3.09805	0.001948	0.13933	8374.82	6947.06	5631.7	5193.53	6261.63	5379.7	4174.02	3470.56	3860.79	4561.2	4528.02	3559.44	Hist1h1c
ENSMUSG00000096210	3212.78	-0.508536	0.164398	-3.09332	0.00197931	0.14069	2737.59	3443.74	3646	3525.06	3630.34	3429.99	4245.99	2798.71	3813	2596.04	2264.01	2389.93	H1f0
ENSMUSG00000041064	76.6036	-1.66079	0.537193	-3.09161	0.00199076	0.140877	59.5128	65.6116	142.515	83.5114	100.639	83.0059	63.9697	66.3164	65.3545	38.1227	3.61548	44.7984	Pif1
ENSMUSG00000025937	606.904	0.40111	0.129876	3.08841	0.00201229	0.141773	432.154	497.267	544.722	699.737	716.004	702.783	685.829	693.954	698.415	625.951	741.173	567.446	Lactb2
ENSMUSG00000029468	82.5582	-0.918815	0.297982	-3.08346	0.00204609	0.143522	103.461	120.863	78.383	106.367	119.509	108.83	79.3471	110.527	78.0352	51.6502	28.9238	52.9436	P2rx7
ENSMUSG00000026749	934.708	0.42773	0.138825	3.08107	0.00206259	0.144048	878.042	773.526	1009.48	763.909	779.952	756.276	1064.11	855.008	1053.48	1350.28	1264.69	1043.94	Nek6
ENSMUSG00000051378	69.2149	-0.918919	0.298395	-3.07953	0.00207325	0.144069	73.2465	102.734	96.5932	58.8975	99.5907	51.6481	75.6565	84.4744	57.551	43.0418	44.8319	49.5498	Kif18b
ENSMUSG00000075602	4303.11	0.848714	0.275696	3.07844	0.0020809	0.144069	4080.74	3376.41	3801.97	3256.94	3193.19	3322.08	5285.5	1608.96	5100.58	8982.21	8578.08	4076.65	Ly6a
ENSMUSG00000073489	15.3785	2.96333	0.964477	3.07247	0.00212293	0.144204	0.915581	0	19.0019	9.66974	3.14497	4.61144	2.46037	7.89481	15.607	23.3656	45.555	40.7258	Ifi204
ENSMUSG00000003617	17.5466	-3.45052	1.1246	-3.06824	0.00215327	0.144204	50.357	17.2662	9.50097	10.5488	0	8.30059	17.2226	3.9474	3.90176	3.6893	0	2.03629	Cp
ENSMUSG00000032826	13.3713	-5.34847	1.74212	-3.0701	0.00213989	0.144204	21.9739	6.90648	7.12573	0.879067	9.4349	5.53373	3.69056	24.4739	0.97544	0	0	0	Ank2
ENSMUSG00000030406	13.3896	-2.82066	0.917093	-3.07566	0.00210041	0.144204	20.1428	16.4029	43.5461	23.7348	17.8215	13.8343	14.7622	9.47377	4.8772	3.6893	0	4.07258	Gipr
ENSMUSG00000055745	8.68868	-3.06608	0.998741	-3.06994	0.00214098	0.144204	13.7337	18.1295	4.75048	11.4279	4.19329	8.30059	15.3773	15.0001	18.5334	1.22977	0	2.03629	Rtl6
ENSMUSG00000024225	237.896	1.68031	0.546655	3.07381	0.00211346	0.144204	98.8828	176.115	110.845	111.642	109.026	98.6848	329.075	136.58	304.337	951.839	606.677	80.0941	Clps
ENSMUSG00000038418	434.289	-2.08539	0.679722	-3.068	0.002155	0.144204	398.278	760.576	358.662	207.46	335.463	267.463	194.985	146.054	166.8	236.115	188.728	157.473	Egr1
ENSMUSG00000054072	73.1748	2.13435	0.694964	3.07116	0.00213227	0.144204	18.3116	64.7483	12.668	10.5488	56.6094	9.22288	68.8905	24.4739	72.1826	174.627	187.282	72.6277	Iigp1
ENSMUSG00000021485	57.6216	-1.26528	0.413367	-3.06092	0.0022066	0.147042	64.0907	54.3885	57.0058	43.0743	52.4161	49.8035	49.8226	21.316	74.1335	49.1906	20.9698	27.8293	Mxd3
ENSMUSG00000021493	174.448	-0.824301	0.269485	-3.0588	0.00222225	0.147471	269.181	234.82	211.397	175.813	149.91	178.924	155.619	86.0534	134.611	153.721	122.203	97.742	Pdlim7
ENSMUSG00000045672	16.961	-4.62397	1.51281	-3.05653	0.00223912	0.147514	39.37	5.17986	26.9194	5.2744	1.04832	15.6789	1.23019	23.6844	3.90176	2.45953	0	0	Col27a1
ENSMUSG00000099354	3.77769	-4.65345	1.52322	-3.055	0.00225057	0.147514	0.915581	5.17986	2.37524	2.6372	3.14497	4.61144	8.61131	3.15792	7.80352	0	0	0	1700124L16Rik
ENSMUSG00000037578	3.82666	-4.9692	1.62647	-3.05521	0.00224906	0.147514	8.24023	7.76979	4.75048	0.879067	1.04832	0	1.23019	1.57896	2.92632	1.22977	0	0	Pkd2l1
ENSMUSG00000028965	4.51956	-5.28059	1.7308	-3.05096	0.00228112	0.1477	7.32465	0.86331	11.8762	0.879067	18.8698	0	3.07547	2.36844	3.90176	0	0	0	Tnfrsf9
ENSMUSG00000072941	22.9307	-3.40433	1.11538	-3.05218	0.00227186	0.1477	88.8114	6.90648	90.2592	4.39534	6.28994	14.7566	12.917	45.7899	5.85264	3.6893	0	8.82393	Sod3
ENSMUSG00000091119	13.2562	-2.35776	0.772618	-3.05165	0.00227591	0.1477	16.4805	16.4029	4.75048	9.66974	13.6282	23.0572	14.1472	16.5791	18.5334	6.14883	0	2.03629	Ccdc152
ENSMUSG00000002020	10.3676	-3.12431	1.02615	-3.04469	0.00232918	0.150204	46.6946	2.58993	23.7524	6.15347	2.09665	9.22288	4.92075	15.0001	0.97544	2.45953	0	4.75135	Ltbp2
ENSMUSG00000051747	12.2917	-3.75915	1.23525	-3.04322	0.00234063	0.150336	42.1167	6.04317	17.4184	3.51627	4.19329	0.922288	2.46037	7.89481	10.7298	2.45953	1.44619	0	Ttn
ENSMUSG00000070923	845.057	0.306271	0.100752	3.03985	0.00236694	0.150864	718.731	728.634	812.333	842.146	776.807	809.769	930.637	1063.43	964.711	844.849	972.563	887.823	Klhl9
ENSMUSG00000031561	15.4328	-6.00502	1.9755	-3.03975	0.00236771	0.150864	17.396	22.4461	1.58349	0	0	1.84458	0.615094	15.0001	0	0	0	0	Tenm3
ENSMUSG00000053977	27.8526	1.87542	0.618255	3.0334	0.00241813	0.152858	32.9609	16.4029	10.2927	8.79067	5.24161	11.0675	40.5962	28.4213	44.8703	33.2037	68.6941	71.2702	Cd8a
ENSMUSG00000023274	6.06252	-6.64372	2.19016	-3.03343	0.00241789	0.152858	17.396	1.72662	43.5461	0	0	1.84458	2.46037	10.2632	0	0	0	0	Cd4
ENSMUSG00000002870	366.44	0.604297	0.19949	3.02921	0.00245194	0.154272	279.252	478.274	309.573	280.422	246.356	287.754	400.426	355.266	391.152	549.705	568.353	475.135	Mcm2
ENSMUSG00000021211	2311.68	0.345576	0.114118	3.02824	0.00245979	0.154272	1823.84	1762.02	2296.86	2204.7	2263.33	2182.13	2660.89	2208.18	2634.66	2475.52	2480.22	2651.93	Akr1c12
ENSMUSG00000096948	3.68086	-4.6245	1.52997	-3.02261	0.00250601	0.156557	2.74674	4.31655	7.91747	8.79067	5.24161	5.53373	4.30565	2.36844	1.95088	0	0	0	Gm4221
ENSMUSG00000023057	4976.36	0.722953	0.239953	3.01289	0.00258775	0.159791	3246.65	2721.15	4989.59	6011.94	6400.01	6460.63	3516.49	3192.66	3730.08	6242.29	6016.15	6472.01	Fabp2
ENSMUSG00000032014	272.001	0.725252	0.240691	3.01321	0.00258497	0.159791	128.181	227.914	245.442	215.371	269.419	241.639	273.102	307.108	258.492	232.426	339.855	441.875	Oaf
ENSMUSG00000020381	13.1091	-2.11161	0.700703	-3.01356	0.00258201	0.159791	5.49349	16.4029	15.8349	17.5813	22.0148	22.1349	9.8415	7.89481	15.607	3.6893	0	6.10887	Mrnip
ENSMUSG00000034037	7.44861	-4.46267	1.48243	-3.01039	0.00260916	0.160158	10.0714	0.86331	5.54223	0	0	0	7.38112	12.6317	4.8772	1.22977	0	0	Fgd5
ENSMUSG00000045763	11.1991	-5.17967	1.7209	-3.00986	0.00261372	0.160158	30.2142	12.0863	3.16699	3.51627	1.04832	0	1.23019	11.0527	2.92632	1.22977	0	0	Basp1
ENSMUSG00000026678	13.8101	-5.73242	1.90542	-3.00847	0.00262565	0.160215	20.1428	10.3597	11.0845	0	3.14497	0	3.07547	128.685	4.8772	0	0	0	Rgs5
ENSMUSG00000021127	786.61	-0.435112	0.14472	-3.00658	0.00264207	0.160215	994.321	1060.14	923.178	676.882	639.477	643.757	742.418	834.481	787.18	699.737	636.324	737.816	Zfp36l1
ENSMUSG00000031327	183.127	0.889124	0.295756	3.00627	0.0026447	0.160215	86.9802	132.95	171.809	206.581	201.278	166.012	214.053	285.003	220.45	167.248	168.481	351.6	Chic1
ENSMUSG00000024598	14.5068	-5.90797	1.96672	-3.00398	0.00266474	0.160819	11.9026	27.6259	7.12573	0	0	0	0	2.36844	2.92632	0	0	0	Fbn2
ENSMUSG00000036030	12.6616	-6.26723	2.08802	-3.00152	0.00268639	0.161517	7.32465	30.2159	0	0.879067	0	0	0.615094	1.57896	0.97544	0	0	0	Prtg
ENSMUSG00000046623	85.9837	-1.30176	0.433877	-3.00028	0.00269727	0.161564	181.285	114.82	58.5893	64.1719	98.5423	61.7933	95.9546	60.0005	106.323	61.4883	57.1245	20.3629	Gjb4
ENSMUSG00000027397	10692.9	-0.632071	0.210855	-2.99766	0.0027206	0.161761	17464.7	11269.6	10133.6	11422.6	15602.2	11531.4	8941	8997.71	8747.75	8064.81	8643.16	5907.28	Slc20a1
ENSMUSG00000091649	176.014	1.25027	0.417085	2.99764	0.0027208	0.161761	50.357	66.4749	148.057	149.441	159.345	192.758	201.751	60.0005	201.916	243.494	300.085	264.039	Phf11b
ENSMUSG00000002111	10.5122	-4.56859	1.52562	-2.99457	0.00274831	0.162471	49.4414	1.72662	26.1277	1.75813	9.4349	0	0	15.0001	2.92632	1.22977	0	1.35753	Spi1
ENSMUSG00000040747	23.5581	-3.67481	1.22737	-2.99404	0.00275306	0.162471	94.3049	0.86331	95.0097	4.39534	4.19329	11.9897	5.53584	37.8951	10.7298	7.3786	0	4.75135	Cd53
ENSMUSG00000027495	526.17	-0.572754	0.191485	-2.99111	0.00277961	0.162669	625.342	570.648	487.716	607.435	421.426	501.725	623.705	596.058	644.766	384.917	268.268	479.207	Fam210b
ENSMUSG00000068744	55.5716	-1.20604	0.403368	-2.98993	0.00279042	0.162669	71.4153	41.4389	124.304	65.93	87.0108	89.4619	30.1396	37.1056	19.5088	31.9739	43.3857	23.078	Psrc1
ENSMUSG00000043753	6.10247	-3.34029	1.11745	-2.9892	0.0027971	0.162669	3.66232	22.4461	7.12573	2.6372	4.19329	0.922288	1.84528	1.57896	3.90176	3.6893	0.723095	0	Dmrta1
ENSMUSG00000053510	1652.69	-0.298623	0.0997961	-2.99233	0.00276856	0.162669	1865.04	1818.99	1778.26	1677.26	1786.34	1894.38	1562.34	1509.49	1583.14	1496.63	1588.64	1438.98	Nrd1
ENSMUSG00000029798	305.135	1.1652	0.390203	2.98614	0.00282525	0.163711	156.564	114.82	184.477	283.06	304.014	303.433	270.026	177.633	294.583	469.771	461.335	341.418	Herc6
ENSMUSG00000086389	247.842	-1.01438	0.340042	-2.9831	0.00285347	0.164157	203.259	223.597	79.9665	213.613	307.159	269.308	274.332	325.266	298.485	78.705	91.11	92.3119	Gm15998
ENSMUSG00000044056	3.43101	-4.79111	1.60594	-2.98337	0.00285094	0.164157	1.83116	6.90648	6.33398	3.51627	1.04832	0	10.4566	6.31585	1.95088	0	0	0	Efcab9
ENSMUSG00000040557	198.04	-0.580945	0.194889	-2.9809	0.00287407	0.164588	162.973	151.943	212.188	289.213	281.999	312.656	191.294	169.738	155.095	154.951	124.372	98.4207	Mettl27
ENSMUSG00000019194	20.1743	-1.76578	0.592652	-2.97945	0.00288767	0.164588	46.6946	15.5396	39.5874	16.7023	13.6282	14.7566	14.1472	14.2107	12.6807	18.4465	7.23095	5.43011	Scn1b
ENSMUSG00000078439	4817.86	0.658248	0.220962	2.97901	0.00289184	0.164588	3857.34	3992.81	2707.78	4035.8	3995.16	3999.04	8000.52	4736.09	7118.76	6195.56	5027.68	3704.01	Smim24
ENSMUSG00000040812	35.7892	-1.44689	0.486526	-2.97392	0.00294023	0.165674	47.6102	52.6619	38.0039	45.7115	29.353	50.7258	26.449	13.4212	28.2878	18.4465	5.78476	35.9745	Agbl2
ENSMUSG00000029368	136.569	-4.01366	1.34918	-2.9749	0.00293087	0.165674	69.5842	46.6187	25.3359	7.9116	9.4349	29.5132	14.7622	26.0529	25.3615	13.5274	11.5695	20.3629	Alb
ENSMUSG00000032965	3.49287	-4.43359	1.49092	-2.97373	0.002942	0.165674	8.24023	4.31655	9.50097	0	2.09665	4.61144	2.46037	3.9474	2.92632	1.22977	0	0	Ift57
ENSMUSG00000085995	18.0355	-3.30984	1.11347	-2.97254	0.00295348	0.165674	8.24023	16.4029	17.4184	2.6372	4.19329	7.3783	3.07547	3.9474	5.85264	4.91906	0	1.35753	Gm2788
ENSMUSG00000022037	293.95	-2.82023	0.949069	-2.97158	0.00296273	0.165674	1528.1	63.8849	1091.82	49.2278	74.4309	46.1144	76.8867	311.055	67.3054	121.747	87.4945	70.5914	Clu
ENSMUSG00000051498	13.3233	-2.13373	0.718347	-2.97033	0.00297483	0.165772	22.8895	53.5252	10.2927	14.9441	12.5799	7.3783	7.99622	13.4212	2.92632	7.3786	7.95405	1.35753	Tlr6
ENSMUSG00000028255	50416.6	1.05718	0.356611	2.96452	0.00303154	0.167184	44843.3	39368.7	23093.7	40033.6	47410.4	39605.8	62633.7	66224.8	58660.1	116620	102922	36841.9	Clca1
ENSMUSG00000033998	1200.01	0.343586	0.115869	2.96529	0.00302402	0.167184	1258.01	1243.17	1163.08	1161.25	1076.63	1127.04	1192.67	1098.17	1089.57	1619.6	1428.84	1394.86	Kcnk1
ENSMUSG00000096054	133.085	-1.08949	0.367307	-2.96614	0.00301561	0.167184	164.805	221.871	144.098	171.418	113.219	145.721	84.8829	186.317	104.372	57.799	69.4171	97.742	Syne1
ENSMUSG00000049897	10.8903	-2.54231	0.859098	-2.95928	0.00308361	0.167203	10.987	8.6331	22.9607	6.15347	8.38658	12.912	9.8415	3.9474	2.92632	4.91906	0	3.39382	Stkld1
ENSMUSG00000028445	4.98303	-4.84483	1.63813	-2.95754	0.003101	0.167203	5.49349	5.17986	7.91747	0	5.24161	0	4.30565	4.73688	0	1.22977	0	0	Enho
ENSMUSG00000002985	343.703	-1.41638	0.478335	-2.96107	0.00306572	0.167203	782.822	177.842	672.194	203.944	237.969	188.147	136.551	296.055	122.906	275.468	191.62	134.395	Apoe
ENSMUSG00000030605	527.34	-1.67685	0.566179	-2.96169	0.00305954	0.167203	1586.7	349.641	1500.36	298.004	358.526	353.236	279.868	521.057	240.934	316.05	376.733	185.302	Mfge8
ENSMUSG00000025492	220.82	0.999234	0.337515	2.96056	0.00307077	0.167203	168.467	236.547	219.314	120.432	194.988	183.535	210.977	91.5798	190.211	520.191	461.335	233.495	Ifitm3
ENSMUSG00000015396	127.278	-0.91811	0.310472	-2.95714	0.00310506	0.167203	232.558	143.309	266.027	143.288	84.9141	157.711	83.6527	102.632	70.2317	113.138	82.4329	105.887	Cd83
ENSMUSG00000031143	121.973	-0.633176	0.214021	-2.95847	0.00309168	0.167203	153.818	145.899	190.811	109.883	129.992	94.9956	116.253	129.475	86.8142	113.138	76.6481	102.493	Ccdc22
ENSMUSG00000006205	20.7741	-6.43533	2.1771	-2.95592	0.00311734	0.167301	90.6425	0	83.9252	5.2744	12.5799	5.53373	2.46037	72.6322	4.8772	0	0	1.35753	Htra1
ENSMUSG00000037868	4.92603	-4.8009	1.6263	-2.95204	0.00315684	0.168291	3.66232	2.58993	16.6267	2.6372	0	3.68915	1.23019	3.15792	0	1.22977	0	0	Egr2
ENSMUSG00000058126	454.573	-4.11948	1.39511	-2.9528	0.00314905	0.168291	37.5388	1785.33	59.3811	51.865	37.7396	32.2801	1749.33	23.6844	1704.09	65.1776	37.601	20.3629	Tpm3-rs7
ENSMUSG00000029480	186.476	-0.777499	0.26365	-2.94898	0.00318823	0.1694	282.915	200.288	180.518	208.339	211.761	154.944	164.23	161.054	148.267	157.41	69.4171	152.722	Dhx37
ENSMUSG00000040723	20.8077	-3.72261	1.2637	-2.94581	0.00322111	0.170486	73.2465	1.72662	111.636	7.03254	3.14497	0.922288	7.38112	35.5266	6.82808	9.83813	0	1.35753	Rcsd1
ENSMUSG00000028833	467.589	-0.493063	0.167772	-2.93889	0.00329395	0.170486	599.706	540.432	445.754	456.236	495.857	442.698	466.241	425.53	503.327	447.635	253.806	393.683	Ncdn
ENSMUSG00000029651	36.7585	1.61146	0.548163	2.93974	0.00328484	0.170486	32.9609	25.8993	3.16699	40.4371	32.498	40.5807	21.5283	19.737	19.5088	62.7181	51.3398	84.8455	Mtus2
ENSMUSG00000019857	103.41	0.886459	0.30141	2.94105	0.00327105	0.170486	86.0646	65.6116	121.137	91.423	120.557	115.286	94.7244	91.5798	108.274	137.734	159.804	131.68	Asf1a
ENSMUSG00000020017	3.86787	-5.53637	1.88007	-2.94477	0.00323198	0.170486	5.49349	2.58993	5.54223	3.51627	0	0	4.92075	0.789481	3.90176	0	0	0	Hal
ENSMUSG00000021877	3279.23	0.310918	0.105756	2.93995	0.00328266	0.170486	2933.52	2731.51	2960.34	2816.53	3285.44	3069.37	3737.31	3440.56	3827.63	3162.96	3953.16	3774.61	Arf4
ENSMUSG00000042524	1193.95	-0.831429	0.282829	-2.93969	0.00328542	0.170486	1972.16	1552.23	737.909	1352.01	1428.86	1264.46	1270.78	1477.12	1239.78	988.732	691.279	586.452	Sun2
ENSMUSG00000118383	6.67654	-3.48154	1.18378	-2.94104	0.0032711	0.170486	0.915581	6.04317	10.2927	2.6372	9.4349	4.61144	5.53584	8.68429	2.92632	3.6893	0	0	Gm50321
ENSMUSG00000025986	125.293	1.19748	0.408752	2.9296	0.00339402	0.171232	80.5711	118.273	95.0097	102.851	110.074	128.198	146.392	221.055	168.751	167.248	174.266	289.832	Slc39a10
ENSMUSG00000019528	351.237	0.644453	0.219652	2.93397	0.00334653	0.171232	219.739	313.382	375.288	306.794	270.467	286.832	538.822	348.95	437.973	386.147	568.353	402.507	Gyg
ENSMUSG00000061388	39.2071	5.67863	1.93821	2.92984	0.00339142	0.171232	0	3.45324	17.4184	7.9116	1.04832	12.912	0	0.789481	0	384.917	242.96	0	Csn1s2b
ENSMUSG00000061414	1046.28	0.682843	0.232847	2.93258	0.00336161	0.171232	655.556	722.591	862.213	1025.87	1070.34	925.055	931.252	1459.75	953.005	1602.39	1520.67	1069.05	Cracr2a
ENSMUSG00000110195	1641.51	0.528967	0.180556	2.92966	0.00339328	0.171232	1171.94	2018.42	1656.34	1410.02	1722.39	1556.82	1399.95	2046.33	1368.54	2081.99	2083.24	2459.84	Pde2a
ENSMUSG00000022893	5.02648	-5.13649	1.74938	-2.93618	0.00332278	0.171232	11.9026	4.31655	0	0.879067	0	0	4.30565	7.10533	6.82808	0	0	0	Adamts1
ENSMUSG00000045331	294.554	-1.35057	0.46088	-2.93041	0.00338512	0.171232	620.764	669.929	226.44	219.767	335.463	246.251	102.721	22.1055	94.6177	297.603	228.498	135.074	2310079G19Rik
ENSMUSG00000024118	58.5292	0.856742	0.292405	2.92998	0.00338982	0.171232	25.6363	57.8418	51.4636	64.1719	75.4792	59.0264	53.5131	60.0005	47.7966	88.5431	68.6941	92.9906	Tedc2
ENSMUSG00000001249	164.78	-0.773447	0.264132	-2.92826	0.00340865	0.171429	189.525	186.475	178.935	170.539	137.33	174.312	148.853	142.107	143.39	153.721	115.695	63.125	Hpn
ENSMUSG00000026921	10.4617	-2.27189	0.777715	-2.92124	0.00348639	0.173206	17.396	14.6763	10.2927	7.03254	11.5315	5.53373	14.1472	15.7896	5.85264	7.3786	0	2.71505	Egfl7
ENSMUSG00000047554	627.267	0.434493	0.148738	2.92119	0.00348695	0.173206	557.589	526.619	551.848	640.84	624.8	722.151	689.52	808.428	726.703	635.789	794.682	711.344	Tmem41b
ENSMUSG00000020902	7.57816	-5.2782	1.80615	-2.92234	0.00347407	0.173206	1.83116	7.76979	13.4597	0.879067	8.38658	0	4.30565	54.4742	0	0	0	0	Ntn1
ENSMUSG00000022816	18.8981	-4.46285	1.52792	-2.92086	0.00349068	0.173206	40.2856	7.76979	22.9607	0	4.19329	4.61144	9.2264	127.896	2.92632	2.45953	0	0	Fstl1
ENSMUSG00000024575	29.0263	-1.56969	0.537529	-2.92019	0.00349813	0.173206	49.4414	27.6259	9.50097	32.5255	26.2081	25.8241	33.2151	22.1055	40.9685	17.2167	7.23095	6.78764	Pde6a
ENSMUSG00000028003	104.489	1.16116	0.398385	2.91467	0.00356066	0.174146	61.3439	75.9713	71.2573	92.3021	127.895	84.8505	62.1244	177.633	93.6423	92.2324	124.372	243.676	Lrat
ENSMUSG00000028980	324.68	0.714707	0.245122	2.91572	0.00354869	0.174146	260.025	271.943	366.579	309.432	346.995	287.754	249.728	453.162	285.804	453.784	382.517	609.53	H6pd
ENSMUSG00000029769	4.88888	-4.24569	1.45524	-2.91753	0.0035282	0.174146	4.57791	10.3597	2.37524	3.51627	8.38658	7.3783	6.15094	10.2632	5.85264	1.22977	0	0	Ccdc136
ENSMUSG00000074785	5.94124	-4.65482	1.59675	-2.91518	0.00355483	0.174146	18.3116	1.72662	12.668	3.51627	0	1.84458	2.46037	6.31585	2.92632	1.22977	0	0	Plxnc1
ENSMUSG00000022240	10.6706	-5.48453	1.88405	-2.91103	0.00360245	0.175652	6.40907	20.7194	0	0.879067	0	0	1.84528	3.9474	5.85264	0	0	0	Ctnnd2
ENSMUSG00000062563	13.4401	-5.60024	1.92799	-2.90471	0.00367595	0.178691	14.6493	8.6331	3.95874	0	0	0	4.92075	17.3686	0	0	0	0	Cys1
ENSMUSG00000021118	854.509	0.608403	0.209749	2.90062	0.00372421	0.180489	886.282	635.396	804.415	645.235	659.395	666.814	743.033	553.426	791.082	1403.16	1502.59	889.859	Plek2
ENSMUSG00000027883	966.18	-0.332968	0.114917	-2.89746	0.00376195	0.181767	1009.89	1074.82	1186.04	894.89	1107.03	1044.95	896.806	744.48	873.995	796.888	920.5	878.32	Gpsm2
ENSMUSG00000050315	100.548	-1.35168	0.468782	-2.88339	0.00393417	0.188434	100.714	101.871	67.2985	58.0184	95.3974	78.3945	146.392	156.317	208.744	35.6632	76.6481	19.0054	Synpo2
ENSMUSG00000085749	6.16473	-3.86218	1.34012	-2.88197	0.00395198	0.188434	6.40907	2.58993	7.12573	8.79067	14.6765	4.61144	2.46037	3.9474	0	2.45953	0	0	Gm12843
ENSMUSG00000061353	12.8768	-4.51664	1.5675	-2.88142	0.00395884	0.188434	32.0453	3.45324	31.6699	6.15347	6.28994	4.61144	0.615094	65.5269	0	2.45953	0	0	Cxcl12
ENSMUSG00000048895	13.4698	-2.99958	1.041	-2.88145	0.00395849	0.188434	10.0714	22.4461	2.37524	10.5488	6.28994	8.30059	7.38112	9.47377	2.92632	1.22977	3.61548	2.03629	Cdk5r1
ENSMUSG00000031382	185.268	-1.11087	0.385225	-2.8837	0.00393031	0.188434	456.875	198.561	155.183	157.353	263.129	154.944	182.683	80.527	174.604	134.044	132.326	85.5242	Asb11
ENSMUSG00000027358	1510.12	-1.03695	0.360038	-2.88012	0.00397522	0.188446	2883.16	2609.79	800.457	1705.39	1617.56	1565.12	1543.88	1032.64	1708.97	1259.28	1057.89	638.038	Bmp2
ENSMUSG00000070436	18.028	-4.23164	1.46956	-2.87953	0.00398266	0.188446	78.74	0.86331	74.4243	2.6372	0	3.68915	7.38112	71.0533	5.85264	1.22977	0	4.07258	Serpinh1
ENSMUSG00000033730	4.0348	-5.81887	2.02145	-2.87856	0.00399495	0.18847	13.7337	0	12.668	0	0	0	2.46037	11.8422	0.97544	0	0	0	Egr3
ENSMUSG00000018196	348.351	0.511669	0.177853	2.87692	0.00401572	0.188745	273.759	392.806	379.247	380.636	310.304	320.034	358.6	249.476	338.478	512.812	395.533	459.523	Glrx2
ENSMUSG00000038354	70.9435	-1.39353	0.484495	-2.87624	0.00402439	0.188745	69.5842	100.144	42.7544	67.6882	41.9329	78.3945	86.7282	31.5792	100.47	49.1906	20.2467	33.2594	Ankrd35
ENSMUSG00000053646	201.394	-0.618046	0.214962	-2.87514	0.00403843	0.18885	275.59	278.849	292.155	157.353	163.538	176.157	151.928	217.107	151.193	202.911	159.081	156.794	Plxnb1
ENSMUSG00000029028	293.473	-0.63439	0.220868	-2.87226	0.00407546	0.190026	439.479	321.151	224.856	236.469	199.181	276.686	261.415	313.424	272.148	265.629	183.666	227.386	Lrrc47
ENSMUSG00000079110	18.4672	-2.06632	0.720409	-2.86825	0.00412746	0.190169	20.1428	15.5396	43.5461	21.9767	19.9181	17.5235	12.917	17.3686	10.7298	8.60836	0	8.14516	Capn3
ENSMUSG00000042851	40.5988	-1.41937	0.495307	-2.86563	0.00416178	0.190169	21.9739	36.259	60.1728	68.5672	59.7544	71.9384	28.9094	81.3165	39.9931	3.6893	18.8005	19.6841	Zc3h6
ENSMUSG00000028116	31.2619	-5.98891	2.08967	-2.86596	0.00415752	0.190169	0.915581	85.4677	0	3.51627	16.7732	7.3783	71.9659	3.15792	86.8142	0	0	2.71505	Myoz2
ENSMUSG00000008496	52.3515	-3.52134	1.22702	-2.86983	0.00410687	0.190169	97.0516	31.9425	102.927	3.51627	1.04832	2.76686	1.84528	10.2632	7.80352	3.6893	4.33857	5.43011	Pou2f2
ENSMUSG00000070304	46.7702	-1.29317	0.451178	-2.86621	0.00415423	0.190169	31.1298	59.5684	44.3379	43.0743	31.4497	46.1144	63.9697	44.2109	71.2072	13.5274	13.7388	25.1143	Scn2b
ENSMUSG00000002059	10.5458	-3.3346	1.16317	-2.86682	0.00414617	0.190169	19.2272	5.17986	15.8349	2.6372	3.14497	3.68915	4.92075	15.0001	2.92632	4.91906	0	0	Rab34
ENSMUSG00000016763	17.6645	-6.4101	2.23654	-2.86608	0.00415583	0.190169	37.5388	8.6331	8.70922	0	4.19329	0	0	16.5791	0	0	0	0	Scube1
ENSMUSG00000019278	6800.17	0.348864	0.121779	2.86472	0.0041738	0.190176	5616.17	5669.36	5801.13	6534.99	7084.56	6693.96	6764.8	5724.52	6573.49	7526.17	7659.03	7731.8	Dpep1
ENSMUSG00000048865	24.8292	-3.37813	1.18212	-2.85768	0.00426757	0.1928	136.422	0	85.5087	4.39534	1.04832	8.30059	19.683	24.4739	1.95088	11.0679	0.723095	4.07258	Arhgap30
ENSMUSG00000040253	174.419	0.960055	0.335753	2.8594	0.00424438	0.1928	128.181	134.676	109.261	156.474	123.702	164.167	132.86	133.422	135.586	243.494	323.947	182.587	Gbp7
ENSMUSG00000049421	434.81	0.456552	0.159752	2.85789	0.00426475	0.1928	343.343	355.684	458.422	351.627	437.151	415.03	461.32	461.846	489.671	377.538	642.109	565.41	Zfp260
ENSMUSG00000001435	34.0837	-1.63688	0.573091	-2.85623	0.00428701	0.193054	93.3893	38.849	32.4616	15.8232	19.9181	9.22288	19.0679	64.7374	26.3369	14.7572	24.5852	7.4664	Col18a1
ENSMUSG00000090191	104.297	-0.919696	0.322083	-2.85547	0.00429734	0.193054	73.2465	55.2518	168.642	114.279	167.732	146.644	94.1093	74.2112	104.372	73.786	52.786	57.0162	9230105E05Rik
ENSMUSG00000046556	271.289	-0.543481	0.190407	-2.85432	0.00431295	0.193213	376.304	319.425	242.275	259.325	206.52	235.183	302.626	292.108	286.78	228.736	187.282	241.64	Zfp319
ENSMUSG00000026121	45.7781	-1.22616	0.430768	-2.84644	0.00442109	0.194026	33.8765	64.7483	58.5893	55.3812	53.4645	62.7156	53.5131	71.0533	59.5019	22.1358	8.67714	31.9019	Sema4c
ENSMUSG00000070427	116.267	0.816563	0.286789	2.84726	0.00440974	0.194026	82.4023	68.2015	161.516	105.488	87.0108	95.9179	110.717	85.2639	85.8388	158.64	148.235	232.137	Il18bp
ENSMUSG00000034579	418.404	-0.621916	0.218419	-2.84735	0.00440849	0.194026	425.745	459.281	804.415	528.319	517.871	401.195	341.992	286.581	336.527	357.862	322.501	391.647	Pla2g3
ENSMUSG00000021213	2521.2	0.454044	0.159541	2.84593	0.00442815	0.194026	1910.82	1673.09	2244.6	2471.06	2476.14	2570.42	2774.07	2880.03	2845.36	2385.75	2627.73	3378.89	Akr1c13
ENSMUSG00000021892	99.3461	-0.665684	0.233862	-2.84648	0.00442051	0.194026	148.324	106.187	100.552	72.9626	83.8658	122.664	89.1886	99.4746	84.8633	91.0027	69.4171	71.2702	Sh3bp5
ENSMUSG00000024169	253.115	-0.593951	0.208335	-2.85093	0.00435911	0.194026	401.025	246.907	283.446	254.929	180.312	261.007	204.826	256.581	267.271	236.115	195.236	181.23	Ift140
ENSMUSG00000024170	195.374	-0.622634	0.218681	-2.84723	0.00441022	0.194026	236.22	220.144	252.567	190.758	214.906	194.603	133.475	139.738	195.088	167.248	162.696	130.323	Telo2
ENSMUSG00000084957	340.121	0.497395	0.174585	2.84902	0.00438546	0.194026	278.337	261.583	247.025	348.99	421.426	345.858	322.924	309.476	332.625	379.998	380.348	376.035	Bbip1
ENSMUSG00000113669	7.14713	-5.56328	1.95799	-2.84132	0.00449278	0.19632	12.8181	5.17986	11.0845	3.51627	0	0.922288	0	1.57896	0	0	0	0	Gm36723
ENSMUSG00000027300	136.07	-0.679285	0.239174	-2.84013	0.00450951	0.196514	170.298	191.655	125.888	145.046	133.137	162.323	122.404	122.37	110.225	140.193	82.4329	95.0269	Ubox5
ENSMUSG00000039648	1754.17	0.681989	0.240326	2.83776	0.00454313	0.196696	1993.22	1623.02	1410.1	712.923	1091.3	694.483	1951.08	2141.07	1905.04	3051.05	2858.4	1553.69	Kyat1
ENSMUSG00000027380	3.8473	-5.24411	1.84888	-2.83638	0.00456287	0.196696	1.83116	9.49641	5.54223	0	0	0.922288	0	3.9474	5.85264	0	0	0	Acoxl
ENSMUSG00000037991	45.9989	0.936392	0.330134	2.8364	0.00456257	0.196696	29.2986	51.7986	35.6286	21.0976	46.1262	42.4252	47.3622	35.5266	56.5755	89.7729	80.9867	61.0887	Rmi2
ENSMUSG00000024140	2301.39	-0.595774	0.20989	-2.83851	0.00453249	0.196696	3726.41	2881.73	1782.22	2086.91	2025.36	2230.09	2464.68	2495.55	2301.06	1629.44	1672.52	1751.89	Epas1
ENSMUSG00000033910	7.92029	-5.56252	1.96388	-2.83241	0.0046198	0.197355	3.66232	3.45324	0	0.879067	0	0	1.84528	27.6318	0	0	0	0	Gucy1a1
ENSMUSG00000050357	21.82	-2.35245	0.830274	-2.83334	0.00460649	0.197355	86.0646	20.7194	57.0058	7.9116	26.2081	7.3783	2.46037	26.0529	6.82808	11.0679	10.1233	2.71505	Carmil2
ENSMUSG00000010044	8.34642	1.83304	0.647482	2.83103	0.00463987	0.197355	4.57791	2.58993	7.91747	5.2744	9.4349	15.6789	3.07547	4.73688	5.85264	18.4465	20.2467	14.9328	Zmynd10
ENSMUSG00000025026	1451.55	-0.545608	0.192586	-2.83306	0.00461042	0.197355	2171.76	1993.38	1300.05	1401.23	1317.74	1422.17	1414.1	1301.85	1515.83	1109.25	1297.96	1276.75	Add3
ENSMUSG00000067276	7.50797	-3.50029	1.23611	-2.83169	0.00463027	0.197355	7.32465	11.223	3.95874	11.4279	15.7248	2.76686	8.61131	12.6317	3.90176	1.22977	0	2.03629	Capn6
ENSMUSG00000037544	119.285	-1.02416	0.361875	-2.83015	0.00465266	0.197374	94.3049	113.957	234.357	104.609	170.877	94.0734	109.487	134.212	98.5195	75.0157	59.2938	107.923	Dlgap5
ENSMUSG00000055567	8.93105	-4.31843	1.53049	-2.82159	0.0047786	0.200588	16.4805	2.58993	2.37524	0.879067	8.38658	1.84458	4.92075	11.0527	5.85264	0	0	0.678764	Unc80
ENSMUSG00000059498	4.56548	-4.93755	1.74967	-2.82198	0.00477277	0.200588	6.40907	0.86331	7.12573	0	0	0.922288	5.53584	14.2107	0.97544	0	0	0	Fcgr3
ENSMUSG00000036832	40.1865	1.47744	0.523519	2.82214	0.00477051	0.200588	29.2986	18.1295	39.5874	20.2185	31.4497	17.5235	22.7585	21.316	12.6807	57.799	94.7255	97.0632	Lpar3
ENSMUSG00000020375	523.348	0.380493	0.134813	2.82238	0.00476679	0.200588	464.2	489.497	437.836	446.566	544.079	507.258	610.788	545.531	617.454	517.731	671.756	545.047	Rufy1
ENSMUSG00000000531	62.8674	-1.0528	0.373278	-2.82043	0.00479593	0.200789	66.8374	66.4749	110.053	63.2928	45.0779	70.0939	34.4452	53.6847	41.9439	27.0549	33.2624	51.586	Grasp
ENSMUSG00000074195	114.142	1.10183	0.390984	2.81809	0.004831	0.201319	60.4284	74.2447	53.8388	99.3346	137.33	127.276	115.638	102.632	115.102	121.747	143.173	118.105	Clca4b
ENSMUSG00000056888	5.09766	-3.82831	1.35856	-2.81791	0.00483376	0.201319	10.0714	3.45324	17.4184	0	0	2.76686	3.69056	6.31585	0.97544	1.22977	0	0.678764	Glipr1
ENSMUSG00000021101	5.07322	-5.10999	1.81434	-2.81644	0.00485591	0.201716	4.57791	6.90648	0	0.879067	0	2.76686	2.46037	1.57896	3.90176	0	0	0	4930408O17Rik
ENSMUSG00000015314	5.89899	-6.47632	2.3007	-2.81494	0.00487871	0.20191	25.6363	0	26.9194	0	6.28994	0	0	5.52636	0	0	0	0	Slamf6
ENSMUSG00000047115	131.252	1.02031	0.362721	2.81294	0.00490912	0.20191	106.207	75.108	113.22	82.6323	81.7692	68.2493	124.864	87.6324	149.242	346.794	310.931	121.499	Fam221a
ENSMUSG00000035105	1261.21	-0.899852	0.319912	-2.81281	0.00491107	0.20191	1648.96	1777.56	682.486	1123.45	1333.47	1113.2	1437.47	1138.43	1412.44	862.066	838.067	554.55	Egln3
ENSMUSG00000036098	11.6799	-5.33628	1.89656	-2.81366	0.00489805	0.20191	9.15581	18.9928	1.58349	2.6372	0	3.68915	6.15094	0	1.95088	0	0	0	Myrf
ENSMUSG00000067750	22.2262	-1.82873	0.650511	-2.81122	0.00493546	0.20212	24.7207	21.5828	17.4184	38.679	27.2564	54.415	24.6037	14.2107	33.165	15.987	2.16929	1.35753	Khdc1a
ENSMUSG00000020427	13.6836	-3.60185	1.28203	-2.80949	0.00496206	0.20212	66.8374	0	44.3379	3.51627	1.04832	2.76686	4.92075	39.474	8.77896	1.22977	2.16929	2.71505	Igfbp3
ENSMUSG00000040483	272.393	1.20887	0.430394	2.80875	0.00497345	0.20212	128.181	78.5612	161.516	249.655	241.114	273.919	220.203	121.58	218.499	482.068	455.55	298.656	Xaf1
ENSMUSG00000040618	705.289	-0.513182	0.182787	-2.80755	0.00499203	0.20212	628.089	697.555	976.225	766.547	858.576	747.975	500.071	611.848	500.401	570.611	588.6	543.011	Pck2
ENSMUSG00000115548	6.12248	-4.5592	1.62286	-2.80936	0.00496394	0.20212	9.15581	10.3597	0	2.6372	0	0	3.07547	3.9474	1.95088	1.22977	0	0	5430440P10Rik
ENSMUSG00000049562	134.36	-0.895148	0.318796	-2.8079	0.00498658	0.20212	138.253	148.489	81.55	192.516	162.49	168.779	146.392	191.054	126.807	86.0836	34.7086	88.918	Ap5b1
ENSMUSG00000039542	9.24914	-4.67008	1.66406	-2.80643	0.0050094	0.202312	8.24023	4.31655	0	0.879067	3.14497	1.84458	3.69056	16.5791	6.82808	0	0	0	Ncam1
ENSMUSG00000037754	14.0862	-3.65798	1.30451	-2.8041	0.00504573	0.203265	41.2011	2.58993	38.0039	11.4279	2.09665	4.61144	4.92075	24.4739	9.7544	6.14883	0	0	Ppp1r16b
ENSMUSG00000037846	7.71663	-4.51412	1.61175	-2.80075	0.00509834	0.204869	8.24023	6.04317	1.58349	0.879067	6.28994	1.84458	2.46037	5.52636	4.8772	0	0	0	Rtkn2
ENSMUSG00000063558	5.48403	-5.11348	1.8277	-2.79777	0.0051456	0.205543	10.987	5.17986	3.95874	0	2.09665	0	0	10.2632	0.97544	0	0	0	Aox1
ENSMUSG00000026872	8.58778	-5.85308	2.09243	-2.79727	0.00515368	0.205543	10.987	0	32.4616	5.2744	0	0.922288	0	42.632	0	0	0	0	Zeb2
ENSMUSG00000029561	2588.15	1.6488	0.58931	2.79785	0.00514438	0.205543	1402.67	405.756	1448.11	1789.78	1931.01	1922.97	1869.88	845.534	1987.95	5394.98	6145.59	3122.31	Oasl2
ENSMUSG00000026782	55.2797	-1.02639	0.367543	-2.79257	0.00522919	0.206076	61.3439	54.3885	40.3791	70.3254	47.1745	35.0469	67.0452	68.6848	71.2072	33.2037	13.0157	38.0108	Abi2
ENSMUSG00000000627	3.46921	-4.97437	1.77938	-2.79557	0.00518083	0.206076	5.49349	5.17986	14.2515	4.39534	2.09665	10.1452	6.76603	3.9474	4.8772	0	0	0	Sema4f
ENSMUSG00000050866	3731.47	0.430314	0.1541	2.79242	0.00523147	0.206076	3911.36	2936.12	2644.44	3037.18	3775.01	3168.98	4059	3989.25	3931.03	3973.37	4644.44	4900	Clrn3
ENSMUSG00000062991	8.93481	-4.64613	1.66343	-2.7931	0.00522063	0.206076	35.7077	6.90648	19.7937	3.51627	0	0	0.615094	4.73688	1.95088	0	0	1.35753	Nrg1
ENSMUSG00000090110	57.0676	0.786112	0.281289	2.79468	0.00519507	0.206076	65.9218	40.5756	55.4223	58.8975	60.8027	54.415	49.2075	64.7374	71.2072	75.0157	80.9867	97.0632	Cmc4
ENSMUSG00000022048	277.962	0.72024	0.258081	2.79075	0.00525864	0.206637	138.253	301.295	279.487	236.469	248.452	229.65	281.713	239.213	313.116	418.12	420.118	306.122	Dpysl2
ENSMUSG00000064356	5.87106	-5.94296	2.13083	-2.78904	0.00528645	0.207221	0.915581	0	4.75048	0	6.28994	5.53373	0	0	0	0	0	0	mt-Atp8
ENSMUSG00000037548	47.0636	-4.20535	1.5091	-2.78665	0.00532552	0.208242	207.837	11.223	174.976	6.15347	0	1.84458	1.23019	30.0003	5.85264	13.5274	0	2.71505	H2-DMb2
ENSMUSG00000014813	10.913	-5.48881	1.97074	-2.78516	0.00535013	0.208694	2.74674	18.9928	2.37524	0	0	0	0.615094	2.36844	0	0	0	0	Stc1
ENSMUSG00000027195	1409.86	0.521853	0.187484	2.78345	0.00537838	0.209286	1147.22	1228.49	1255.71	1471.56	1614.42	1506.1	1521.13	1627.91	1511.93	1737.66	1801.23	1726.1	Hsd17b12
ENSMUSG00000102302	23.003	-2.09336	0.752526	-2.78178	0.00540617	0.209348	10.0714	28.4892	12.668	21.0976	11.5315	16.6012	22.1434	41.053	19.5088	6.14883	0	6.10887	Gm38190
ENSMUSG00000005583	14.1754	-4.21187	1.51399	-2.78197	0.00540303	0.209348	72.3309	0	57.0058	3.51627	6.28994	0.922288	0.615094	33.1582	1.95088	3.6893	0	1.35753	Mef2c
ENSMUSG00000099583	43.678	-1.00489	0.361384	-2.78068	0.00542453	0.209552	65.9218	53.5252	38.0039	58.0184	31.4497	49.8035	41.8264	22.1055	39.0176	28.2846	26.7545	25.793	Hist1h3d
ENSMUSG00000025812	778.051	-0.457966	0.164744	-2.77986	0.00543816	0.209572	943.964	938.418	704.655	678.64	735.923	695.405	778.093	791.06	779.377	637.019	595.107	720.168	Pard3
ENSMUSG00000074264	10.1232	-3.52057	1.26681	-2.77908	0.00545134	0.209575	5.49349	6.04317	3.95874	5.2744	8.38658	11.9897	3.69056	6.31585	0.97544	0	0	2.03629	Amy1
ENSMUSG00000079056	3.80388	-4.78353	1.72249	-2.77711	0.0054845	0.210344	1.83116	3.45324	8.70922	1.75813	0	0	5.53584	7.89481	0	0	0	0	Kcnip3
ENSMUSG00000031885	609.256	0.392405	0.141443	2.7743	0.00553202	0.211659	648.231	484.317	565.308	534.473	490.615	596.72	639.697	524.215	714.022	773.523	801.913	738.495	Cbfb
ENSMUSG00000074151	106.515	1.59895	0.576725	2.77246	0.00556337	0.21231	46.6946	47.4821	79.9665	35.1627	27.2564	24.9018	82.4225	37.1056	85.8388	259.481	295.023	151.364	Nlrc5
ENSMUSG00000032783	59.4738	-1.11249	0.401366	-2.77175	0.00557557	0.21231	48.5258	62.1583	96.5932	60.6556	114.267	59.0264	47.3622	57.6321	66.33	49.1906	33.9855	16.9691	Troap
ENSMUSG00000091476	34.224	-1.53843	0.555773	-2.7681	0.0056384	0.213842	57.6816	51.7986	26.1277	25.4929	22.0148	23.0572	61.5094	26.0529	90.716	7.3786	20.2467	10.8602	Catspere2
ENSMUSG00000032899	1729.71	0.636589	0.229993	2.76786	0.00564256	0.213842	1602.27	1113.67	2604.06	1269.37	1522.16	1183.3	1384.58	1928.7	1511.93	2929.3	3130.28	2147.61	Styk1
ENSMUSG00000004609	3.85845	-5.55244	2.00772	-2.76555	0.00568276	0.214857	11.9026	0	11.8762	1.75813	3.14497	0	0	12.6317	1.95088	0	0	0	Cd33
ENSMUSG00000048922	142.887	-0.741167	0.268268	-2.76278	0.00573111	0.216173	132.759	134.676	215.355	139.772	246.356	149.411	115.638	101.843	128.758	122.977	76.6481	118.105	Cdca2
ENSMUSG00000027500	6.90724	-5.67539	2.05526	-2.76139	0.00575555	0.216542	10.0714	13.813	8.70922	0.879067	0	0	0	21.316	0	0	0	0	Stmn2
ENSMUSG00000031659	51.7145	-1.78988	0.648345	-2.76069	0.00576795	0.216542	115.363	24.1727	102.927	41.3162	41.9329	27.6686	33.2151	68.6848	40.9685	14.7572	23.8621	17.6479	Adcy7
ENSMUSG00000005397	12.2154	-4.98482	1.80639	-2.75956	0.00578801	0.216786	37.5388	0	34.8369	0.879067	3.14497	0	8.61131	86.8429	12.6807	0	0	1.35753	Nid1
ENSMUSG00000054733	450.648	0.369285	0.133884	2.75824	0.00581139	0.217153	334.187	400.576	457.63	418.436	416.184	380.905	414.573	460.267	493.573	473.46	494.597	575.592	Msra
ENSMUSG00000020437	28.3212	-2.95385	1.07133	-2.75719	0.00583008	0.217344	129.097	5.17986	129.055	11.4279	11.5315	1.84458	14.1472	8.68429	4.8772	14.7572	7.95405	2.03629	Myo1g
ENSMUSG00000047641	34.3633	-1.18502	0.430009	-2.75579	0.00585508	0.217768	28.383	68.2015	29.2947	31.6464	27.2564	39.6584	40.5962	46.5794	30.2387	29.5144	7.95405	18.3266	Krt87
ENSMUSG00000028678	133.465	-0.67158	0.243807	-2.75455	0.00587724	0.218085	161.142	127.77	189.228	130.102	147.813	119.897	120.558	103.422	106.323	102.071	120.034	114.032	Kif2c
ENSMUSG00000041498	75.873	-0.939216	0.341248	-2.7523	0.00591786	0.218439	61.3439	101.871	117.179	87.9067	112.171	81.1613	56.5886	87.6324	61.4528	54.1097	33.9855	58.3737	Kif14
ENSMUSG00000038623	8.45418	-5.39892	1.96232	-2.75129	0.0059361	0.218439	19.2272	4.31655	7.91747	0	0	1.84458	0.615094	11.0527	0	0	0	0	Tm6sf1
ENSMUSG00000021298	13.3525	-3.63089	1.31984	-2.751	0.00594141	0.218439	37.5388	0.86331	58.5893	3.51627	3.14497	15.6789	4.30565	9.47377	4.8772	2.45953	0	3.39382	Gpr132
ENSMUSG00000060147	6664.66	0.36125	0.131264	2.75208	0.00592178	0.218439	6270.81	5417.27	5294.42	7506.35	7813.15	7136.66	6219.83	5659	5870.2	8570.24	8298.96	6056.61	Serpinb6a
ENSMUSG00000038349	5.92961	-3.62373	1.31966	-2.74596	0.00603335	0.219502	1.83116	6.90648	7.12573	6.15347	10.4832	11.9897	4.30565	4.73688	4.8772	0	0	1.35753	Plcl1
ENSMUSG00000033364	681.884	0.367331	0.133822	2.74491	0.00605266	0.219502	618.933	597.411	603.312	626.775	818.74	656.669	727.041	618.953	747.187	780.901	877.838	643.468	Usp37
ENSMUSG00000032724	251.421	-1.42747	0.519669	-2.74689	0.0060164	0.219502	731.549	448.058	121.929	171.418	181.36	181.691	191.294	63.9479	198.014	207.83	177.158	132.359	Abtb2
ENSMUSG00000040134	6.79924	-6.30836	2.29785	-2.74534	0.00604491	0.219502	0	2.58993	0	0.879067	0	0.922288	1.84528	2.36844	0	0	0	0	Rdh7
ENSMUSG00000025366	998.787	-0.462609	0.168364	-2.74767	0.00600205	0.219502	1714.88	1364.03	1267.59	868.518	1010.58	919.521	882.044	662.374	922.767	819.024	899.531	1014.07	Esyt1
ENSMUSG00000024353	7.14997	-5.48666	1.99813	-2.7459	0.00603443	0.219502	38.4544	0	19.7937	0	0	0	3.07547	7.89481	0	1.22977	0	0	Mzb1
ENSMUSG00000059439	259.833	-0.7032	0.256267	-2.74402	0.00606918	0.219603	373.557	296.979	227.232	266.357	321.835	265.619	214.668	257.371	237.032	212.75	170.65	102.493	Bcas3
ENSMUSG00000061937	78.7473	7.13379	2.60192	2.74174	0.00611151	0.220635	0	0	7.91747	7.9116	0	9.22288	0	0	0	592.747	773.712	5.43011	Csn1s2a
ENSMUSG00000034292	99.1443	-0.682928	0.249354	-2.73879	0.00616665	0.221059	168.467	104.461	96.5932	72.9626	93.3007	75.6276	128.555	113.685	119.979	91.0027	60.74	63.8038	Traf3ip1
ENSMUSG00000066175	11.1566	1.50163	0.548127	2.73956	0.00615213	0.221059	3.66232	6.04317	3.95874	14.0651	20.9665	21.2126	13.5321	6.31585	6.82808	14.7572	23.139	19.0054	2510046G10Rik
ENSMUSG00000004637	127.457	-0.816058	0.297871	-2.73963	0.00615075	0.221059	96.136	107.914	120.346	125.707	152.007	150.333	106.411	95.5272	99.4949	75.0157	61.4631	91.6331	Wwox
ENSMUSG00000031133	11.5203	-3.54325	1.29403	-2.73815	0.00617853	0.221059	43.0323	1.72662	37.2121	2.6372	9.4349	6.45601	6.76603	17.3686	4.8772	2.45953	0	2.71505	Arhgef6
ENSMUSG00000037731	12.5997	-3.93542	1.4412	-2.73066	0.00632079	0.225644	36.6232	2.58993	34.0451	1.75813	0	0	4.92075	19.737	0.97544	0	3.61548	0	Themis2
ENSMUSG00000073676	1004.89	0.606578	0.223085	2.71904	0.00654713	0.225969	867.055	736.403	969.099	944.997	864.866	839.282	977.999	820.27	873.995	1733.97	1224.92	1174.94	Hspe1
ENSMUSG00000102483	9.02132	-5.78286	2.12611	-2.71992	0.00652981	0.225969	1.83116	32.8058	0	0	0	0	25.2188	0	18.5334	0	0	0	Catspere1
ENSMUSG00000001403	362.199	-0.725185	0.265894	-2.72734	0.00638464	0.225969	363.486	303.885	611.229	279.543	385.783	345.858	398.581	262.108	346.281	352.943	240.791	268.112	Ube2c
ENSMUSG00000028270	527.28	1.16573	0.427809	2.72488	0.00643253	0.225969	540.193	534.389	181.31	247.018	249.501	259.163	407.807	213.16	482.843	1116.63	1325.43	420.834	Gbp2
ENSMUSG00000029254	7.36045	-4.55002	1.67382	-2.71835	0.0065609	0.225969	41.2011	0.86331	42.7544	0.879067	0	0.922288	2.46037	7.89481	0	0	0	2.03629	Stap1
ENSMUSG00000055725	7.58611	-4.27195	1.56886	-2.72297	0.00646979	0.225969	9.15581	9.49641	5.54223	6.15347	7.33826	3.68915	4.92075	8.68429	0.97544	1.22977	0	0	Paqr3
ENSMUSG00000033420	8.37673	-5.52038	2.02294	-2.7289	0.00635466	0.225969	21.9739	0.86331	11.0845	0	0	4.61144	0.615094	45.0004	0	0	0	0	Antxr1
ENSMUSG00000109587	18.6474	1.96687	0.72219	2.72348	0.00645977	0.225969	6.40907	10.3597	0	21.9767	15.7248	9.22288	23.3736	18.9475	18.5334	12.2977	58.5707	9.50269	Gm31105
ENSMUSG00000003809	616.345	-0.399154	0.146808	-2.71889	0.00655009	0.225969	585.056	619.857	704.655	720.835	723.343	685.26	651.999	452.372	591.117	491.906	551.722	424.227	Gcdh
ENSMUSG00000097336	4.71665	-5.80351	2.12768	-2.72762	0.00637925	0.225969	28.383	0	8.70922	0	2.09665	0	3.07547	16.5791	2.92632	0	0	0	Fendrr
ENSMUSG00000033105	786.051	0.524146	0.192742	2.71942	0.00653962	0.225969	336.018	609.497	568.475	1253.55	950.829	1350.23	742.418	1140.01	784.254	763.685	855.422	599.348	Lss
ENSMUSG00000057054	32.0339	-1.14432	0.420301	-2.72262	0.00647674	0.225969	32.0453	21.5828	13.4597	39.558	42.9812	57.1818	40.5962	39.474	51.6983	13.5274	11.5695	11.539	Inca1
ENSMUSG00000001175	20647.4	0.273362	0.100579	2.71788	0.00657011	0.225969	18741.9	17250.7	18897.4	18659.1	19989.4	18808.2	23431.4	17383.6	23458.4	23172.5	24080.5	21399.4	Calm1
ENSMUSG00000001729	2662.21	-0.218549	0.0801561	-2.72654	0.00640013	0.225969	3092.83	3056.98	2669.77	2570.39	2505.49	2607.31	2616.61	2297.39	2627.84	2624.32	2437.55	2393.32	Akt1
ENSMUSG00000104213	70.6098	-4.19492	1.54128	-2.7217	0.00649461	0.225969	325.031	2.58993	371.33	4.39534	5.24161	2.76686	5.53584	61.5795	2.92632	20.906	6.50786	1.35753	Ighd
ENSMUSG00000014303	25.1581	-2.02823	0.744866	-2.72294	0.0064704	0.225969	23.8051	20.7194	18.2102	16.7023	13.6282	20.2903	16.6075	30.0003	20.4843	4.91906	3.61548	6.10887	Glis2
ENSMUSG00000022877	24.0039	-1.34153	0.492471	-2.72409	0.00644799	0.225969	22.8895	17.2662	26.9194	25.4929	49.2712	18.4458	14.7622	11.8422	20.4843	13.5274	12.2926	11.539	Hrg
ENSMUSG00000029082	15.0131	-3.39974	1.25204	-2.71535	0.00662052	0.227215	17.396	22.4461	46.7131	2.6372	2.09665	6.45601	1.23019	9.47377	0	2.45953	0	3.39382	Bst1
ENSMUSG00000028101	344.593	-0.615068	0.226741	-2.71264	0.00667488	0.228477	357.992	376.403	378.455	332.287	290.385	366.148	367.211	343.424	334.576	223.817	146.065	351.6	Pias3
ENSMUSG00000035239	86.2993	-1.13765	0.419474	-2.7121	0.00668589	0.228477	188.61	103.597	114.803	95.8183	103.784	71.9384	63.3546	88.4218	46.8211	44.2716	86.0483	45.4772	Neu3
ENSMUSG00000071042	13.7568	-4.33549	1.5994	-2.7107	0.00671412	0.228953	67.753	1.72662	79.1747	0	0	0	0	9.47377	0	3.6893	0	1.35753	Rasgrp3
ENSMUSG00000038685	235.291	-0.506552	0.186988	-2.70901	0.00674853	0.229149	212.415	225.324	250.984	258.446	245.308	304.355	207.287	259.739	204.843	174.627	174.989	178.515	Rtel1
ENSMUSG00000053862	113.83	0.958597	0.353819	2.70929	0.00674273	0.229149	46.6946	68.2015	37.2121	244.381	145.717	146.644	124.249	86.8429	78.0352	136.504	80.2636	174.442	Slc51b
ENSMUSG00000085112	18.1369	-1.22958	0.454193	-2.70718	0.00678583	0.229927	22.8895	31.0792	34.8369	13.186	16.7732	23.9795	13.5321	12.6317	9.7544	18.4465	10.8464	8.14516	A530072M11Rik
ENSMUSG00000030545	415.694	0.492289	0.182031	2.70442	0.00684237	0.231353	275.59	306.475	438.628	434.259	447.634	465.755	375.822	453.162	444.801	355.402	473.627	586.452	Pex11a
ENSMUSG00000008307	12.9679	-2.06667	0.764756	-2.7024	0.00688417	0.232275	12.8181	10.3597	15.8349	11.4279	12.5799	10.1452	15.3773	30.0003	18.5334	4.91906	0	4.07258	1700109H08Rik
ENSMUSG00000030256	8.14827	-5.42985	2.01122	-2.69978	0.00693858	0.233618	12.8181	14.6763	7.91747	0.879067	0	0	0	15.7896	0	0	0	0	Bhlhe41
ENSMUSG00000031722	6.8447	-5.83631	2.1637	-2.69738	0.00698882	0.234323	11.9026	2.58993	2.37524	0	0	0	0.615094	0	0.97544	0	0	0	Hp
ENSMUSG00000109841	27.6302	-1.22726	0.454876	-2.69801	0.00697562	0.234323	34.7921	28.4892	22.1689	32.5255	57.6577	19.368	23.3736	26.0529	30.2387	12.2977	16.6312	6.78764	E330011O21Rik
ENSMUSG00000019794	509.342	0.401302	0.148864	2.69576	0.00702286	0.234972	542.94	456.691	403.791	482.608	509.485	482.357	506.222	390.003	464.31	557.084	694.895	629.214	Katna1
ENSMUSG00000027562	14886.8	0.473685	0.175826	2.69406	0.00705873	0.235679	10076.9	10404.6	11331.5	12500.3	11533.6	12246.1	24028	17528	23216.5	16273.5	16530	11468.4	Car2
ENSMUSG00000030278	256.373	0.920152	0.341939	2.69099	0.00712412	0.236131	223.402	143.309	233.566	188.999	209.665	216.738	210.362	165.001	208.744	269.319	282.007	492.104	Cidec
ENSMUSG00000040907	8.98641	-4.56238	1.69496	-2.69174	0.00710814	0.236131	21.9739	2.58993	19.0019	0	0	1.84458	6.15094	4.73688	0	0	0	1.35753	Atp1a3
ENSMUSG00000021186	3.78752	-4.84666	1.80162	-2.69017	0.00714164	0.236131	9.15581	2.58993	8.70922	1.75813	3.14497	2.76686	2.46037	8.68429	0	0	0	0	Fbln5
ENSMUSG00000036533	187.842	-0.519636	0.193007	-2.69232	0.00709566	0.236131	218.824	230.504	231.982	189.879	147.813	165.09	190.064	170.528	184.358	159.87	177.158	129.644	Cdc42ep3
ENSMUSG00000053846	561.96	-0.768443	0.285671	-2.68996	0.0071461	0.236131	533.784	976.404	492.467	639.961	563.998	607.788	755.95	614.216	763.77	435.337	262.484	440.518	Lipg
ENSMUSG00000017417	5.44423	-5.05894	1.88468	-2.68424	0.00726946	0.239712	5.49349	5.17986	9.50097	0	4.19329	6.45601	3.07547	5.52636	0	0	0	0	Plxdc1
ENSMUSG00000006930	43.1247	0.837014	0.311913	2.68348	0.00728594	0.239731	37.5388	35.3957	41.9626	41.3162	35.643	33.2024	45.5169	49.7373	42.9194	59.0288	85.3252	38.6895	Hap1
ENSMUSG00000113910	10.2891	-5.51442	2.05544	-2.68284	0.00730002	0.239731	13.7337	15.5396	0	0	0	0	0.615094	0.789481	0	0	0	0	Gm48286
ENSMUSG00000074521	7.06455	2.42178	0.903806	2.67954	0.00737238	0.2407	4.57791	1.72662	6.33398	4.39534	18.8698	9.22288	6.15094	7.89481	10.7298	12.2977	6.50786	23.7567	Gm14327
ENSMUSG00000034917	5139.86	-0.380304	0.141959	-2.67897	0.007385	0.2407	5748.02	5823.89	4968.22	5016.84	5056.06	4606.83	4815.57	4040.56	4797.22	4623.92	3933.64	4618.99	Tjp3
ENSMUSG00000064147	9.29506	-4.58154	1.71076	-2.67807	0.00740476	0.2407	0	7.76979	8.70922	5.2744	3.14497	5.53373	2.46037	1.57896	1.95088	0	0	0	Rab44
ENSMUSG00000015340	15.3139	-4.26315	1.59164	-2.67846	0.00739613	0.2407	94.3049	0	66.5068	2.6372	0	0	6.15094	28.4213	2.92632	6.14883	0	0	Cybb
ENSMUSG00000000881	1470.34	0.400968	0.149592	2.68041	0.00735323	0.2407	1410.91	1181.01	1067.28	1424.09	1465.56	1236.79	1658.29	1323.17	1704.09	1919.66	1833.77	1352.78	Dlg3
ENSMUSG00000016494	11.8839	-3.40862	1.27349	-2.67659	0.00743757	0.241276	22.8895	6.04317	3.95874	19.3395	5.24161	13.8343	4.30565	44.2109	7.80352	3.6893	0	0	Cd34
ENSMUSG00000048728	6.75651	1.99988	0.747472	2.67552	0.00746139	0.241559	5.49349	5.17986	5.54223	10.5488	6.28994	11.0675	6.15094	3.9474	8.77896	12.2977	15.185	14.254	Zfp454
ENSMUSG00000072969	30.9477	-1.32089	0.49422	-2.67267	0.00752502	0.243127	26.5519	29.3525	24.5442	36.0418	45.0779	30.4355	36.9056	61.5795	27.3123	17.2167	5.06167	17.6479	Armcx5
ENSMUSG00000057788	319.789	-0.387112	0.144905	-2.6715	0.00755136	0.243486	362.57	393.669	315.907	338.441	300.869	297.899	272.486	289.739	297.509	288.995	284.9	232.137	Ddx49
ENSMUSG00000031342	7.56519	-3.99498	1.49784	-2.66716	0.00764959	0.246157	3.66232	5.17986	26.9194	7.03254	1.04832	0	12.917	24.4739	6.82808	0	0	2.03629	Gpm6b
ENSMUSG00000118384	10.1965	-2.15732	0.809367	-2.66544	0.00768867	0.246917	6.40907	12.9497	11.0845	13.186	23.0631	29.5132	3.07547	7.10533	4.8772	2.45953	5.78476	0	9030625G05Rik
ENSMUSG00000078670	1060.14	0.485278	0.182132	2.66443	0.00771196	0.247169	913.75	1061.87	1095.78	1035.54	898.413	1054.17	904.803	1013.69	829.124	1695.85	1560.44	1168.15	Fam174b
ENSMUSG00000002578	8.8663	-5.16723	1.94125	-2.6618	0.00777236	0.24811	13.7337	12.9497	0	0.879067	0	5.53373	2.46037	1.57896	4.8772	0	0	0	Ikzf4
ENSMUSG00000021990	630.445	-0.618297	0.232252	-2.66218	0.00776372	0.24811	650.978	767.483	400.624	755.119	755.841	802.39	620.629	1080.8	643.791	356.632	393.364	415.403	Spata13
ENSMUSG00000032089	13.0365	-3.43396	1.29059	-2.66077	0.00779618	0.248375	68.6686	0	44.3379	1.75813	1.04832	4.61144	4.92075	7.89481	3.90176	0	5.06167	3.39382	Il10ra
ENSMUSG00000020829	679.9	-1.09243	0.410721	-2.65979	0.00781904	0.248608	1757.92	1055.83	410.917	532.715	606.979	584.73	823.61	354.477	857.412	534.948	459.166	215.168	Slc46a1
ENSMUSG00000044201	67.6347	-1.10065	0.413947	-2.65892	0.00783907	0.24875	42.1167	69.9281	98.9684	68.5672	60.8027	65.4824	60.2792	39.474	56.5755	44.2716	26.7545	35.2957	Cdc25c
ENSMUSG00000022587	4362.78	0.544787	0.204989	2.65764	0.00786909	0.249208	4035.88	5231.66	3773.47	4062.17	3961.61	3969.53	4757.75	3397.14	4056.86	7607.33	6271.41	3764.42	Ly6e
ENSMUSG00000020154	19.5847	-2.35271	0.885717	-2.65627	0.00790094	0.24923	16.4805	20.7194	5.54223	9.66974	18.8698	4.61144	11.6868	59.2111	7.80352	6.14883	0	2.03629	Ptprb
ENSMUSG00000071551	3538.86	0.825033	0.31055	2.65669	0.00789131	0.24923	1617.83	1661.01	3064.06	3451.22	2345.1	3581.24	3877.55	5905.32	3984.67	2683.35	2833.09	5622.88	Akr1c19
ENSMUSG00000053768	1900.12	0.304533	0.114734	2.65424	0.00794865	0.249348	1683.75	1648.06	1607.25	1904.06	1730.78	2097.28	2111	1676.86	2268.87	2154.55	2298	1863.89	Chchd3
ENSMUSG00000094335	5.32375	-5.13341	1.93474	-2.65329	0.00797116	0.249348	16.4805	0	2.37524	0.879067	0	1.84458	1.23019	8.68429	0	0	0	0.678764	Igkv1-117
ENSMUSG00000003814	6914.14	0.405126	0.152706	2.65297	0.00797864	0.249348	7583.76	7893.24	6311.81	6004.03	5763.68	5542.03	8119.23	6832.96	7745.97	8962.53	7923.68	9611.97	Calr
ENSMUSG00000032482	25.5354	-2.08299	0.785153	-2.65297	0.00797873	0.249348	15.5649	43.1655	36.4204	33.4046	23.0631	21.2126	12.3019	10.2632	16.5825	4.91906	0.723095	14.254	Cspg5
ENSMUSG00000059920	408.644	0.367538	0.138547	2.6528	0.00798262	0.249348	408.349	353.094	349.161	364.813	432.957	379.983	474.237	349.74	396.029	457.473	572.691	456.129	4930453N24Rik
ENSMUSG00000018593	46.4644	-4.02528	1.51818	-2.65138	0.00801644	0.24976	113.532	0	125.096	17.5813	1.04832	4.61144	48.5924	260.529	55.6001	8.60836	2.16929	0	Sparc
ENSMUSG00000051627	48.7616	-0.86733	0.32718	-2.65093	0.00802705	0.24976	64.0907	93.2375	69.6738	36.9208	45.0779	48.8813	42.4415	18.9475	23.4106	41.812	30.37	44.1196	Hist1h1e
ENSMUSG00000001506	64.5507	-3.00118	1.13281	-2.64933	0.00806519	0.250331	336.934	12.9497	109.261	4.39534	2.09665	23.0572	25.8339	244.739	12.6807	14.7572	18.8005	2.71505	Col1a1
ENSMUSG00000031119	748.49	-0.711532	0.268619	-2.64885	0.00807671	0.250331	1523.53	1247.48	612.813	590.733	723.343	629	727.041	596.058	691.587	613.653	581.369	578.307	Gpc4
ENSMUSG00000027514	674.337	0.95687	0.36145	2.64731	0.00811353	0.250501	414.758	246.043	444.962	639.961	524.161	593.953	639.697	373.424	543.32	1103.1	934.239	516.539	Zbp1
ENSMUSG00000072849	5.62185	-6.50502	2.4569	-2.64765	0.00810537	0.250501	9.15581	0	28.5029	0	0	0	0	5.52636	0	0	0	0	Serpina1e
ENSMUSG00000041220	1803.87	0.469133	0.177599	2.64153	0.00825324	0.254324	1169.2	1596.26	1592.2	2130.86	1876.5	2160.92	1447.32	2197.12	1462.19	1817.59	1765.08	2735.42	Elovl6
ENSMUSG00000051851	3.32146	-4.44649	1.68448	-2.63967	0.00829864	0.255231	1.83116	0.86331	6.33398	0	9.4349	0.922288	3.07547	3.15792	3.90176	0	0	0	Rtl8c
ENSMUSG00000086650	8.51551	-3.04989	1.15687	-2.63634	0.00838061	0.256384	20.1428	24.1727	0	12.3069	8.38658	3.68915	11.6868	4.73688	0	0	0.723095	4.07258	A430048G15Rik
ENSMUSG00000070426	957.868	0.338723	0.12849	2.63619	0.00838422	0.256384	918.328	1032.52	826.584	930.053	988.568	903.842	1005.68	788.691	1021.29	1272.81	1255.29	944.16	Rnf121
ENSMUSG00000030921	268.663	1.66212	0.630213	2.63739	0.00835465	0.256384	81.4867	109.64	145.682	113.4	98.5423	101.452	324.769	165.791	398.955	632.1	749.85	452.057	Trim30a
ENSMUSG00000118100	11.1999	-2.24358	0.851344	-2.63534	0.00840521	0.256535	10.0714	15.5396	19.0019	17.5813	15.7248	2.76686	12.3019	7.89481	11.7053	7.3786	0	2.71505	Gm50340
ENSMUSG00000024334	4.15204	-5.96865	2.26672	-2.63316	0.00845934	0.257696	21.9739	0	14.2515	0	2.09665	0	0	3.15792	0	0	0	0	H2-Oa
ENSMUSG00000025964	10.3612	-4.91087	1.86804	-2.62888	0.00856655	0.259068	15.5649	9.49641	19.0019	1.75813	0	0	0	14.2107	0	1.22977	0	0	Adam23
ENSMUSG00000047155	10.0965	-2.66578	1.01375	-2.62963	0.00854775	0.259068	0	6.90648	17.4184	10.5488	24.1114	23.9795	11.6868	7.10533	7.80352	0	0	4.75135	Cyp4x1
ENSMUSG00000042357	263.282	-0.994259	0.378221	-2.62878	0.00856917	0.259068	435.817	400.576	174.976	246.139	270.467	252.707	268.796	155.528	238.983	154.951	203.913	86.203	Gjb5
ENSMUSG00000010142	10.786	-4.08092	1.55183	-2.62975	0.00854481	0.259068	35.7077	0	75.216	2.6372	0	2.76686	0	10.2632	1.95088	1.22977	0	3.39382	Tnfrsf13b
ENSMUSG00000032572	11.0816	-4.85121	1.84694	-2.62662	0.0086237	0.260196	60.4284	0.86331	33.2534	0.879067	2.09665	0	0.615094	10.2632	0	2.45953	0	0	Col6a4
ENSMUSG00000020910	309.806	0.394815	0.150347	2.62602	0.00863902	0.260196	308.551	232.23	250.984	319.101	385.783	371.682	258.954	264.476	299.46	329.577	334.793	414.725	Adprm
ENSMUSG00000032375	193.128	0.571261	0.217603	2.62524	0.00865883	0.260302	188.61	179.568	155.974	169.66	206.52	182.613	219.588	251.844	206.793	199.222	258.145	303.407	Aph1b
ENSMUSG00000017897	20.5608	-1.67061	0.636714	-2.6238	0.00869554	0.260915	30.2142	36.259	26.9194	16.7023	27.2564	15.6789	11.0717	26.8423	12.6807	7.3786	0	18.3266	Eya2
ENSMUSG00000017861	136.14	0.76471	0.291655	2.62197	0.00874235	0.261339	119.026	127.77	183.685	93.1811	109.026	132.809	105.796	63.9479	110.225	194.303	244.406	234.173	Mybl2
ENSMUSG00000032000	1088.07	-0.590798	0.225296	-2.62232	0.00873327	0.261339	918.328	1117.12	980.975	1358.16	1642.72	1597.4	989.07	961.587	962.76	841.16	871.33	708.629	Birc3
ENSMUSG00000024292	3869.41	0.602677	0.230036	2.61993	0.00879482	0.262417	3503.01	2936.98	2511.42	3198.93	3352.54	3305.48	2880.48	4669.78	2930.22	4575.96	4567.79	5466.08	Cyp4f14
ENSMUSG00000071226	6.06384	-5.30983	2.02884	-2.61718	0.00886608	0.263898	7.32465	1.72662	4.75048	0	0	0.922288	2.46037	0.789481	0	0	0	0	Cecr2
ENSMUSG00000031398	57.0029	-1.15513	0.441438	-2.61674	0.00887746	0.263898	100.714	95.8274	80.7582	95.8183	49.2712	47.959	48.5924	60.79	39.0176	35.6632	12.2926	46.1559	Plxna3
ENSMUSG00000021782	462.824	-0.545702	0.208697	-2.61481	0.00892769	0.264408	604.284	540.432	435.461	436.896	401.508	403.962	418.879	577.9	464.31	367.7	283.453	443.233	Dlg5
ENSMUSG00000072419	5.045	-4.08085	1.56043	-2.61522	0.00891709	0.264408	3.66232	8.6331	15.0432	4.39534	3.14497	6.45601	4.92075	2.36844	11.7053	0	0	0.678764	Dppa2
ENSMUSG00000016918	19.5457	-2.91128	1.11415	-2.613	0.00897505	0.26483	64.0907	6.90648	57.7976	12.3069	1.04832	9.22288	12.917	48.9478	13.6562	4.91906	8.67714	0.678764	Sulf1
ENSMUSG00000006586	9.33522	-4.75357	1.81901	-2.61327	0.00896813	0.26483	10.0714	12.0863	0	0.879067	10.4832	1.84458	2.46037	14.2107	3.90176	0	0	0	Runx1t1
ENSMUSG00000059854	6.37247	-4.18231	1.60141	-2.61165	0.00901077	0.265055	11.9026	5.17986	3.16699	6.15347	5.24161	3.68915	0	6.31585	3.90176	1.22977	0	0	Hydin
ENSMUSG00000025648	1013.69	-0.466589	0.17867	-2.61145	0.00901581	0.265055	1421.9	1062.73	1182.87	963.458	1025.26	951.801	936.787	713.691	868.142	937.082	906.762	785.33	Pfkfb4
ENSMUSG00000029231	15.3055	-4.12119	1.57944	-2.60928	0.0090734	0.265384	65.0063	0	19.0019	0.879067	1.04832	0	4.92075	116.843	6.82808	0	3.61548	0	Pdgfra
ENSMUSG00000025854	16.4059	-2.46985	0.946839	-2.60852	0.00909337	0.265384	32.9609	8.6331	11.0845	2.6372	20.9665	4.61144	22.1434	14.2107	22.4351	3.6893	0	8.82393	Fam20c
ENSMUSG00000045252	406.946	-0.398886	0.152865	-2.6094	0.00906999	0.265384	442.226	549.928	417.251	397.338	394.169	414.107	375.822	345.003	368.717	345.564	318.885	333.952	Zfp574
ENSMUSG00000051786	192.293	-0.665946	0.255254	-2.60896	0.00908186	0.265384	262.772	195.971	175.768	160.869	196.036	201.981	168.536	252.634	186.309	115.598	119.311	175.121	Tubgcp6
ENSMUSG00000041889	3.32498	-5.14152	1.9721	-2.60713	0.00913038	0.265978	5.49349	0	7.91747	1.75813	1.04832	0	0	3.9474	0.97544	0	0	0	Shisa4
ENSMUSG00000030852	1834.07	-0.699296	0.268377	-2.60565	0.00917011	0.26665	3288.77	3091.51	1319.05	1521.67	1596.6	1592.79	1601.09	1372.12	1659.22	1483.1	1577.07	1304.58	Tacc2
ENSMUSG00000029762	1362.19	-0.62875	0.241417	-2.60441	0.00920321	0.267127	966.854	1345.04	1752.93	1431.12	1466.6	1367.75	1888.95	797.375	1754.82	945.69	788.174	969.953	Akr1b8
ENSMUSG00000006676	1555.02	-0.345507	0.132716	-2.60335	0.00923178	0.267471	2169.93	1732.66	1524.11	1461.01	1321.93	1284.75	1441.78	1596.33	1421.22	1453.58	1246.62	1543.51	Usp19
ENSMUSG00000024011	17.2505	-4.53766	1.7447	-2.60082	0.00930001	0.26896	10.987	16.4029	3.16699	0.879067	0	2.76686	4.92075	2.36844	0	1.22977	0	0	Pi16
ENSMUSG00000019837	435.286	0.41085	0.158023	2.59993	0.00932429	0.269176	382.713	402.302	334.117	411.403	453.924	422.408	492.075	326.845	444.801	569.382	560.399	442.554	Gtf3c6
ENSMUSG00000056529	4.35631	-4.63681	1.78437	-2.59857	0.00936134	0.269758	8.24023	5.17986	24.5442	2.6372	0	0	1.23019	13.4212	0.97544	0	0	0.678764	Ptafr
ENSMUSG00000061313	187.796	0.594505	0.228978	2.59635	0.00942212	0.2706	121.772	136.403	204.271	204.823	209.665	179.846	169.766	241.581	173.628	204.141	223.436	295.941	Ddhd2
ENSMUSG00000024747	268.033	0.571653	0.220183	2.59626	0.00942438	0.2706	116.279	159.712	208.23	203.065	196.036	187.224	338.917	476.057	324.822	293.914	287.792	234.173	Aldh1a7
ENSMUSG00000024421	1762.23	-0.900993	0.347202	-2.59501	0.00945871	0.271099	4190.61	2867.05	1042.73	1394.2	1643.77	1503.33	1105.94	1166.06	1192.96	1352.74	1365.93	1223.81	Lama3
ENSMUSG00000024402	6.796	-3.72012	1.43394	-2.59433	0.00947759	0.271154	10.0714	1.72662	31.6699	1.75813	0	7.3783	0.615094	3.9474	2.92632	2.45953	0	0.678764	Lta
ENSMUSG00000071866	5650.68	0.382884	0.147676	2.59273	0.00952178	0.271932	3977.28	4880.29	5052.93	4837.51	5320.24	5272.72	6601.18	6105.84	7148.03	6592.78	6611.98	5462.69	Ppia
ENSMUSG00000032698	23.4103	-1.7634	0.681076	-2.58914	0.00962156	0.274292	75.0776	10.3597	57.7976	1.75813	9.4349	17.5235	14.1472	17.3686	10.7298	11.0679	15.185	9.50269	Lmo2
ENSMUSG00000069208	70.6225	0.858479	0.331739	2.58781	0.0096587	0.27486	58.5972	51.7986	30.8782	92.3021	59.7544	76.5499	71.3508	42.632	59.5019	81.1646	135.219	73.9852	Zfp825
ENSMUSG00000038550	185.022	1.10494	0.427362	2.58549	0.0097241	0.275433	51.2725	24.1727	15.8349	58.8975	115.315	66.4047	315.543	371.845	344.33	57.799	30.37	50.9073	Ciart
ENSMUSG00000025537	10.9542	-5.14089	1.9877	-2.58635	0.0096997	0.275433	9.15581	18.9928	0	1.75813	4.19329	5.53373	1.84528	2.36844	0	0	0	0	Phkg1
ENSMUSG00000022096	253.381	-0.604117	0.233677	-2.58526	0.00973048	0.275433	361.655	376.403	285.029	210.976	194.988	143.877	210.362	248.686	167.776	260.71	165.589	256.573	Hr
ENSMUSG00000029670	123.183	0.673994	0.260925	2.5831	0.00979181	0.276679	80.5711	88.9209	121.929	122.19	111.122	95.9179	100.26	169.738	107.298	106.99	184.389	171.727	Ing3
ENSMUSG00000040102	217.253	0.561749	0.217683	2.58058	0.00986338	0.277199	231.642	189.065	178.143	215.371	185.553	147.566	265.72	288.95	233.13	277.927	248.022	281.687	Klhl42
ENSMUSG00000072620	137.213	0.777418	0.301318	2.58006	0.00987838	0.277199	94.3049	116.547	177.351	62.4138	81.7692	90.3842	145.162	67.1059	179.481	244.723	225.606	174.442	Slfn2
ENSMUSG00000025085	2591.65	-0.394513	0.152847	-2.58109	0.00984881	0.277199	3629.36	2411.22	2328.53	3209.47	2642.82	3279.66	2310.29	2934.5	2366.42	2086.91	2151.93	1854.38	Ablim1
ENSMUSG00000031258	10.7993	-2.11205	0.818617	-2.58002	0.00987953	0.277199	12.8181	6.04317	16.6267	13.186	9.4349	21.2126	6.76603	5.52636	5.85264	1.22977	7.95405	0	Xkrx
ENSMUSG00000021241	345.211	0.377546	0.14647	2.57764	0.00994778	0.278625	267.35	283.166	294.53	399.976	401.508	348.625	350.603	345.793	333.601	386.147	386.856	362.46	Isca2
ENSMUSG00000005540	27.487	-5.91614	2.29674	-2.57588	0.00999848	0.278907	139.168	0	126.68	2.6372	7.33826	0	0.615094	29.2108	7.80352	0	0	3.39382	Fcer2a
ENSMUSG00000031871	5.42717	-4.50357	1.74863	-2.57548	0.0100102	0.278907	10.0714	4.31655	17.4184	1.75813	0	0	0.615094	32.3687	0	0	0	0.678764	Cdh5
ENSMUSG00000024359	3284.26	0.297148	0.115346	2.57615	0.00999087	0.278907	2852.95	3139.86	3126.61	3364.19	2873.45	3346.06	3470.97	3677.4	3515.49	3890.98	3689.96	3467.13	Hspa9
ENSMUSG00000038521	14.7498	-4.03761	1.57036	-2.57114	0.0101364	0.279756	87.8958	0.86331	29.2947	1.75813	0	1.84458	1.84528	58.4216	0.97544	1.22977	0	4.07258	C1s1
ENSMUSG00000031833	376.367	-0.611255	0.237626	-2.57234	0.0101013	0.279756	465.115	397.986	529.679	440.413	416.184	404.884	282.328	285.003	217.523	280.387	322.501	262.003	Mast3
ENSMUSG00000034684	70.0741	-1.12567	0.437863	-2.57083	0.0101456	0.279756	59.5128	73.3814	143.306	90.5439	75.4792	62.7156	42.4415	86.0534	53.6492	51.6502	15.185	54.9799	Sema3f
ENSMUSG00000058258	514.508	0.612351	0.238069	2.57216	0.0101067	0.279756	265.519	331.511	302.448	626.775	505.292	749.82	658.765	871.587	540.394	541.097	643.555	424.227	Idi1
ENSMUSG00000034959	7.0646	-4.43712	1.72581	-2.57103	0.0101397	0.279756	33.8765	3.45324	30.0864	0.879067	0	0.922288	0	4.73688	0	0	2.16929	0	Rubcnl
ENSMUSG00000063522	6385.48	1.34714	0.523925	2.57124	0.0101336	0.279756	5498.06	3860.72	2863.75	3778.23	5149.36	3833.95	3911.99	3435.82	4050.03	15108.9	16548	5675.14	Ly6m
ENSMUSG00000071178	13.0747	-3.57618	1.39197	-2.56915	0.010195	0.280633	12.8181	6.04317	15.8349	0	0	0	2.46037	1.57896	0	2.45953	5.06167	0	Serpina1b
ENSMUSG00000033849	59.9263	1.22518	0.477224	2.56731	0.0102492	0.281642	23.8051	25.8993	56.2141	45.7115	66.0443	52.5704	71.9659	147.633	58.5264	46.7311	85.3252	101.815	B3galt2
ENSMUSG00000022443	7642.08	-0.465299	0.181284	-2.56669	0.0102676	0.281662	10946.7	9945.33	6209.68	6958.7	6636.93	6638.63	7660.99	10128.2	8178.09	6329.61	5793.44	6222.91	Myh9
ENSMUSG00000000628	5080.33	-0.596374	0.232709	-2.56275	0.0103847	0.284389	10595.1	8371.52	4779.78	4892.89	4144.02	4848.47	3886.78	2988.97	4237.31	5067.87	5071.07	4244.31	Hk2
ENSMUSG00000025921	365.564	0.373013	0.145745	2.55935	0.0104868	0.284802	357.077	326.331	340.451	330.529	384.734	382.749	369.056	487.11	384.324	387.376	407.826	414.725	Rdh10
ENSMUSG00000097668	22.7595	-1.2707	0.496408	-2.5598	0.0104734	0.284802	32.9609	24.1727	35.6286	33.4046	32.498	53.4927	17.2226	7.89481	26.3369	8.60836	19.5236	7.4664	Gm26761
ENSMUSG00000044712	121.253	-0.735151	0.287057	-2.56099	0.0104374	0.284802	132.759	98.4173	193.186	102.851	146.765	154.022	164.845	121.58	152.169	79.9348	54.2321	104.53	Slc38a6
ENSMUSG00000071713	15.0822	-3.10109	1.21082	-2.56115	0.0104326	0.284802	98.8828	9.49641	34.0451	1.75813	3.14497	2.76686	4.92075	14.2107	13.6562	6.14883	0	6.10887	Csf2rb
ENSMUSG00000056487	436.745	-1.59483	0.623157	-2.55928	0.0104889	0.284802	1095.03	845.181	336.493	373.604	314.497	332.024	917.72	97.8956	895.454	218.898	257.422	109.281	Mettl7a2
ENSMUSG00000048905	2295.89	-0.79564	0.311132	-2.55724	0.0105505	0.285991	3979.12	3240	1843.98	2260.96	2726.69	2165.53	1398.72	895.271	1510.96	2204.97	2010.2	1643.97	4930539E08Rik
ENSMUSG00000032013	10.9589	-1.86441	0.730299	-2.55294	0.0106819	0.289062	19.2272	22.4461	5.54223	24.6139	14.6765	14.7566	4.30565	3.15792	6.82808	3.6893	7.95405	0.678764	Trim29
ENSMUSG00000005465	8.30052	-4.6282	1.81385	-2.55159	0.0107233	0.289692	40.2856	0	30.8782	0	0	1.84458	6.76603	9.47377	2.92632	0	0	2.03629	Il27ra
ENSMUSG00000113880	8.02983	2.39284	0.938637	2.54927	0.0107948	0.291133	2.74674	5.17986	7.91747	10.5488	8.38658	13.8343	6.15094	4.73688	5.85264	8.60836	26.7545	14.254	A030005L19Rik
ENSMUSG00000095115	233.659	-1.13531	0.445694	-2.54729	0.0108563	0.292083	648.231	162.302	96.5932	232.953	267.322	195.525	218.973	200.528	233.13	89.7729	132.326	188.696	Itpripl2
ENSMUSG00000115219	109.846	0.585835	0.230014	2.54696	0.0108666	0.292083	83.3179	107.05	80.7582	98.4555	106.929	107.908	110.102	87.6324	94.6177	170.937	150.404	105.208	Eef1akmt4
ENSMUSG00000033952	129.229	-1.16463	0.457736	-2.54433	0.0109489	0.293801	121.772	86.331	171.017	120.432	244.259	131.887	102.721	192.633	129.734	72.5562	32.5393	116.747	Aspm
ENSMUSG00000087444	9.57463	-5.52122	2.17068	-2.54354	0.0109734	0.293966	17.396	19.8561	0	2.6372	0	2.76686	0	5.52636	0	0	0	0	Gm5475
ENSMUSG00000040828	17.1852	-2.6296	1.03478	-2.54122	0.0110467	0.295436	5.49349	26.7626	10.2927	4.39534	18.8698	16.6012	17.2226	4.73688	8.77896	1.22977	0	4.07258	Catsperd
ENSMUSG00000029270	155.152	-0.566844	0.22326	-2.53894	0.0111188	0.296372	186.779	217.554	180.518	196.911	145.717	221.349	125.479	116.843	119.004	93.4622	104.126	183.945	Dipk1a
ENSMUSG00000023132	21.5864	2.28831	0.901209	2.53915	0.0111121	0.296372	0.915581	3.45324	7.91747	7.9116	45.0779	6.45601	15.9924	25.2634	18.5334	28.2846	11.5695	69.2339	Gzma
ENSMUSG00000117679	302.517	-0.437694	0.1726	-2.53588	0.0112164	0.298475	303.057	235.684	368.954	279.543	358.526	276.686	317.388	244.739	326.773	228.736	222.713	255.894	Apbb3
ENSMUSG00000031349	569.816	0.444517	0.175434	2.53381	0.0112829	0.299747	351.583	480	536.805	629.412	570.288	704.628	699.361	750.796	629.159	533.718	655.847	555.907	Nsdhl
ENSMUSG00000029802	1651.69	-0.480386	0.189673	-2.53271	0.0113186	0.300196	2101.26	1873.38	1715.72	1772.2	1965.61	1837.2	1438.09	1587.65	1271.97	1078.5	1167.8	1899.86	Abcg2
ENSMUSG00000113017	5.24651	-3.3412	1.31956	-2.53206	0.0113395	0.300253	16.4805	1.72662	7.12573	2.6372	4.19329	11.0675	1.84528	6.31585	3.90176	2.45953	0	0	Gm46401
ENSMUSG00000029176	415.357	-0.38216	0.150963	-2.53148	0.0113583	0.300255	413.843	404.892	481.382	425.468	543.031	458.377	370.286	498.162	374.569	346.794	268.268	390.968	Anapc4
ENSMUSG00000029544	13.5603	-1.77368	0.700897	-2.53058	0.0113873	0.300524	24.7207	14.6763	25.3359	19.3395	9.4349	11.9897	4.30565	7.10533	10.7298	6.14883	4.33857	5.43011	Cabp1
ENSMUSG00000026288	63.9452	-1.25118	0.495321	-2.52599	0.0115371	0.301257	163.889	37.9856	98.9684	49.2278	35.643	54.415	74.4263	58.4216	59.5019	35.6632	23.8621	47.5135	Inpp5d
ENSMUSG00000038209	182.711	2.07651	0.824116	2.51968	0.011746	0.301257	59.5128	113.957	52.2553	57.1394	91.2041	59.0264	212.822	68.6848	198.99	930.933	702.849	27.8293	Itln1
ENSMUSG00000016194	3.40802	-4.57834	1.81069	-2.52851	0.0114548	0.301257	4.57791	3.45324	1.58349	0	0	0	1.84528	7.10533	0.97544	0	0	0	Hsd11b1
ENSMUSG00000027510	110.686	-0.680539	0.269549	-2.52473	0.0115787	0.301257	121.772	79.4245	119.554	109.004	104.832	116.208	170.996	132.633	128.758	55.3395	56.4014	105.887	Rbm38
ENSMUSG00000045078	532.523	-0.399529	0.158624	-2.51872	0.0117782	0.301257	685.77	569.785	475.84	434.259	418.281	530.315	559.12	593.689	555.026	430.418	393.364	521.291	Rnf216
ENSMUSG00000003378	275.949	-0.916425	0.363207	-2.52314	0.0116311	0.301257	238.967	282.302	431.502	331.408	342.802	324.645	177.147	165.001	127.783	212.75	143.896	118.784	Grik5
ENSMUSG00000030468	24.5622	-3.08953	1.22344	-2.52527	0.0115608	0.301257	117.194	4.31655	120.346	5.2744	7.33826	5.53373	1.23019	15.0001	1.95088	3.6893	10.1233	5.43011	Siglecg
ENSMUSG00000011382	13.0669	1.36196	0.539931	2.52247	0.0116534	0.301257	4.57791	9.49641	3.95874	12.3069	18.8698	15.6789	14.1472	19.737	12.6807	15.987	26.0314	9.50269	Dhdh
ENSMUSG00000015357	759.393	-0.278447	0.110354	-2.52322	0.0116286	0.301257	732.465	762.303	836.085	819.291	853.335	792.245	770.712	772.112	810.591	630.87	694.171	663.152	Clpx
ENSMUSG00000074028	14.9054	-3.92246	1.5543	-2.52362	0.0116154	0.301257	10.0714	16.4029	6.33398	2.6372	4.19329	0.922288	3.69056	0	2.92632	0	0	1.35753	Slc22a13
ENSMUSG00000019808	46.7438	-0.843335	0.334602	-2.52041	0.0117217	0.301257	50.357	42.3022	59.3811	64.1719	33.5463	31.3578	49.8226	48.9478	64.3791	43.0418	20.2467	27.8293	Adat2
ENSMUSG00000021130	8.10925	-5.35797	2.1262	-2.51998	0.0117363	0.301257	13.7337	8.6331	4.75048	0.879067	0	0	0	3.15792	0	0	0	0	Galnt16
ENSMUSG00000058022	638.207	0.367141	0.145788	2.51831	0.0117919	0.301257	570.407	478.274	479.799	601.282	691.893	537.694	690.135	748.428	788.156	605.045	579.199	707.951	Adtrp
ENSMUSG00000007836	2610.07	-0.346291	0.137091	-2.52599	0.0115372	0.301257	3064.45	3332.38	2475	2289.97	2193.09	2309.41	2477.6	2103.18	2468.84	2564.06	2212.67	2120.46	Hnrnpa0
ENSMUSG00000085913	8.62248	2.3881	0.946879	2.52207	0.0116665	0.301257	0.915581	0.86331	1.58349	4.39534	8.38658	8.30059	9.8415	18.9475	10.7298	12.2977	32.5393	18.3266	Gm15601
ENSMUSG00000022014	535.134	0.456098	0.180631	2.52503	0.0115688	0.301257	381.797	333.238	442.587	492.278	515.775	460.222	620.629	466.583	556.001	645.627	642.109	521.969	Epsti1
ENSMUSG00000040852	38.3773	-1.36345	0.539629	-2.52664	0.0115158	0.301257	21.9739	41.4389	90.2592	41.3162	18.8698	25.8241	32.6	71.8427	45.8457	19.6763	16.6312	25.1143	Plekhh2
ENSMUSG00000032946	29.4198	-2.9902	1.18694	-2.51925	0.0117605	0.301257	148.324	1.72662	131.43	0.879067	0	0.922288	5.53584	26.0529	11.7053	7.3786	13.0157	6.78764	Rasgrp2
ENSMUSG00000117896	3.80613	-4.58856	1.81681	-2.52561	0.0115497	0.301257	5.49349	1.72662	7.12573	0.879067	2.09665	0	3.07547	0.789481	3.90176	0	0	0	AA387883
ENSMUSG00000031165	9.42917	-3.63761	1.44316	-2.52059	0.0117158	0.301257	50.357	2.58993	30.8782	2.6372	4.19329	3.68915	1.84528	4.73688	1.95088	4.91906	0	0	Was
ENSMUSG00000020827	1268.33	-0.587517	0.233385	-2.51738	0.0118233	0.301578	1986.81	1904.46	1005.52	1218.39	1022.11	1293.97	1154.53	1055.54	1166.63	1063.75	880.007	1172.9	Mink1
ENSMUSG00000056724	1521.4	-0.397895	0.158103	-2.51669	0.0118464	0.301687	2212.96	1798.27	1617.54	1428.48	1316.69	1533.76	1113.32	1221.33	1144.19	1516.3	1233.6	1536.72	Nbeal2
ENSMUSG00000055197	10.4394	-1.96922	0.783843	-2.51226	0.0119961	0.301884	5.49349	10.3597	12.668	7.03254	5.24161	6.45601	14.1472	18.9475	11.7053	3.6893	0	4.07258	Fev
ENSMUSG00000064080	5.47574	-5.62609	2.23955	-2.51215	0.0119998	0.301884	21.9739	0	8.70922	0.879067	0	1.84458	1.84528	45.0004	0	0	0	0	Fbln2
ENSMUSG00000005481	903.68	0.339348	0.135016	2.5134	0.0119573	0.301884	858.815	761.439	1018.98	790.281	907.847	925.055	885.735	740.533	816.444	1146.14	1180.09	973.347	Ddx39
ENSMUSG00000032035	46.4751	-1.85853	0.739064	-2.5147	0.0119133	0.301884	180.369	16.4029	173.393	19.3395	17.8215	7.3783	33.2151	47.3688	26.3369	20.906	19.5236	33.9382	Ets1
ENSMUSG00000020159	9.43009	-2.48056	0.986006	-2.51576	0.0118774	0.301884	10.987	15.5396	3.16699	3.51627	10.4832	2.76686	3.69056	9.47377	7.80352	1.22977	0	4.07258	Gabrp
ENSMUSG00000000320	8.67546	-4.32523	1.72183	-2.51199	0.0120051	0.301884	11.9026	6.90648	9.50097	0.879067	13.6282	0	3.69056	3.15792	2.92632	1.22977	0	0	Alox12
ENSMUSG00000041895	226.371	-0.606477	0.24127	-2.51369	0.0119476	0.301884	187.694	309.065	226.44	286.576	240.066	260.085	247.268	254.213	198.014	186.924	141.727	141.183	Wipi1
ENSMUSG00000058057	128.397	-1.2187	0.484803	-2.51381	0.0119434	0.301884	226.149	234.82	70.4655	93.1811	134.185	111.597	232.505	56.0531	244.836	86.0836	77.3712	42.0834	Mettl7a3
ENSMUSG00000026069	12.0686	-3.0218	1.20338	-2.5111	0.0120355	0.301991	32.9609	1.72662	50.6718	2.6372	1.04832	0	4.30565	5.52636	5.85264	2.45953	0	6.78764	Il1rl1
ENSMUSG00000024766	267.98	0.580576	0.231235	2.51076	0.0120471	0.301991	237.135	173.525	134.597	247.897	389.976	264.697	323.539	375.793	322.871	275.468	244.406	355.672	Lipo3
ENSMUSG00000057329	150.073	-0.54143	0.215925	-2.50749	0.0121591	0.302894	157.48	159.712	179.727	118.674	129.992	138.343	129.17	181.581	135.586	116.828	101.233	141.183	Bcl2
ENSMUSG00000067006	860.551	0.385749	0.153869	2.50699	0.0121764	0.302894	693.095	720.864	703.863	749.844	921.476	776.566	1046.27	772.112	1051.52	929.703	1018.84	1083.31	Serpinb5
ENSMUSG00000053925	4.31842	2.79484	1.11505	2.50648	0.0121942	0.302894	1.83116	1.72662	2.37524	7.03254	3.14497	0.922288	5.53584	15.0001	3.90176	9.83813	12.2926	7.4664	Gm9929
ENSMUSG00000106734	284.553	0.677572	0.270396	2.50585	0.0122158	0.302894	162.058	179.568	319.074	319.98	229.583	414.107	224.509	288.95	245.811	340.645	358.655	413.367	Gm20559
ENSMUSG00000108446	10.2265	-3.86852	1.54362	-2.50613	0.0122061	0.302894	4.57791	14.6763	5.54223	0	0	1.84458	2.46037	1.57896	1.95088	0	0	1.35753	Gm44997
ENSMUSG00000031636	7.86759	-4.84756	1.93365	-2.50695	0.0121779	0.302894	10.987	2.58993	15.8349	2.6372	0	0	4.30565	72.6322	7.80352	0	0	0.678764	Pdlim3
ENSMUSG00000021270	3125.54	0.415935	0.16582	2.50836	0.0121294	0.302894	4632.84	2589.93	3056.94	2144.92	2276.96	2417.32	2687.96	2144.23	2718.55	4523.08	5246.78	4105.84	Hsp90aa1
ENSMUSG00000049916	69.6899	-0.992688	0.396507	-2.50358	0.0122943	0.30437	91.5581	41.4389	100.552	79.9951	57.6577	118.975	37.5207	35.5266	44.8703	71.3264	19.5236	51.586	2610318N02Rik
ENSMUSG00000029919	182.647	-0.716707	0.287213	-2.49539	0.0125819	0.304422	260.941	277.986	110.053	145.925	235.873	115.286	199.29	221.055	202.892	105.76	141.727	123.535	Hpgds
ENSMUSG00000038429	937.004	-0.32676	0.130735	-2.49941	0.01244	0.304422	900.016	1113.67	1034.81	850.058	868.011	798.701	874.048	1002.64	881.798	1025.62	665.971	803.656	Usp5
ENSMUSG00000031861	71.8276	-0.765619	0.306442	-2.49841	0.012475	0.304422	93.3893	113.094	76.7995	105.488	37.7396	66.4047	58.4339	72.6322	54.6247	44.2716	57.1245	50.9073	Lpar2
ENSMUSG00000036151	535.604	0.833548	0.333779	2.4973	0.0125142	0.304422	500.823	549.928	319.074	348.99	383.686	293.288	1030.9	300.792	999.826	878.053	903.869	576.27	Tm6sf2
ENSMUSG00000015023	351.12	-0.442928	0.177401	-2.49677	0.0125331	0.304422	357.992	381.583	435.461	323.497	343.85	240.717	386.279	381.319	372.618	253.332	235.729	388.253	Ddx19a
ENSMUSG00000020099	1894.43	-0.609477	0.244202	-2.49579	0.0125676	0.304422	3593.66	2738.42	1357.06	1782.75	1932.06	1754.19	1535.89	1655.54	1486.57	1579.02	1362.31	1578.13	Unc5b
ENSMUSG00000000301	62.7001	0.700139	0.280452	2.49646	0.0125438	0.304422	40.2856	71.6547	45.9214	61.5347	76.5276	59.9487	62.1244	58.4216	47.7966	83.6241	97.6179	74.664	Pemt
ENSMUSG00000020705	977.225	-0.330703	0.132284	-2.49994	0.0124215	0.304422	1036.44	998.85	985.726	958.183	946.635	1046.8	1008.14	985.272	1031.04	801.807	709.356	963.166	Ddx42
ENSMUSG00000076757	7.01685	2.30698	0.924421	2.4956	0.0125746	0.304422	4.57791	0.86331	3.95874	5.2744	5.24161	0.922288	15.3773	8.68429	8.77896	12.2977	2.89238	23.078	Tcrg-C4
ENSMUSG00000023272	762.613	0.579665	0.231741	2.50135	0.012372	0.304422	1026.37	767.483	848.753	540.626	445.537	591.186	655.69	402.635	620.38	1433.91	1365.93	822.662	Creld2
ENSMUSG00000058290	158.323	-0.592872	0.2371	-2.50051	0.0124013	0.304422	160.227	178.705	229.607	167.902	157.248	162.323	111.947	146.843	97.544	132.815	112.08	172.406	Espl1
ENSMUSG00000022668	288.52	0.370267	0.148274	2.49718	0.0125184	0.304422	213.33	230.504	326.992	293.608	311.352	308.966	315.543	322.898	277.025	344.334	331.178	335.988	Gtpbp8
ENSMUSG00000071984	5.23755	-5.34263	2.1402	-2.49633	0.0125487	0.304422	9.15581	0	12.668	0	0	1.84458	0.615094	46.5794	0.97544	0	0	0	Fndc1
ENSMUSG00000024206	119.817	1.32749	0.53186	2.49593	0.0125626	0.304422	159.311	63.0216	113.22	22.8557	89.1074	8.30059	52.283	43.4214	57.551	287.765	349.978	268.112	Rfx2
ENSMUSG00000059040	370.846	-4.03003	1.61272	-2.4989	0.0124581	0.304422	31.1298	1178.42	14.2515	7.9116	20.9665	10.1452	2130.07	7.89481	1891.38	38.1227	25.3083	10.8602	Eno1b
ENSMUSG00000108415	7.66796	-4.96864	1.99321	-2.49279	0.0126744	0.305629	2.74674	18.9928	0	0	0	0	6.76603	0	5.85264	0	0	0	Gm30146
ENSMUSG00000047730	55676.1	0.830549	0.333236	2.49238	0.0126891	0.305629	57108.5	58419.3	29711.9	40902.1	47869.6	41258.5	56233.1	60899.7	55307.5	125673	120634	29793.7	Fcgbp
ENSMUSG00000099757	4.33932	-6.06915	2.43455	-2.49292	0.0126696	0.305629	25.6363	0	6.33398	0	1.04832	0	0	13.4212	0	0	0	0	BE692007
ENSMUSG00000035829	60.1677	0.69482	0.279047	2.48997	0.0127753	0.305861	46.6946	58.7051	38.7956	59.7766	60.8027	55.3373	71.9659	68.6848	49.7475	68.8669	101.956	76.7003	Ppp1r26
ENSMUSG00000086952	17.543	-1.55563	0.624698	-2.49022	0.0127665	0.305861	8.24023	13.813	11.8762	16.7023	13.6282	23.9795	10.4566	22.8949	15.607	7.3786	3.61548	5.43011	Gm12596
ENSMUSG00000041638	1179.53	-0.453181	0.181914	-2.49119	0.0127317	0.305861	1484.16	1951.08	1208.21	997.741	1082.92	1035.73	846.984	1165.27	953.981	1036.69	1026.8	1176.3	Gcn1
ENSMUSG00000042873	7.30792	-4.44162	1.78351	-2.49039	0.0127605	0.305861	14.6493	12.0863	0	4.39534	0	3.68915	1.23019	3.9474	0	1.22977	0	0	Lhfpl4
ENSMUSG00000063952	2414.09	-0.425161	0.170863	-2.48831	0.0128352	0.306836	3128.54	2255.83	1777.47	2087.78	2365.02	2132.33	2823.89	2977.13	2711.72	1826.2	1555.38	1962.31	Brpf3
ENSMUSG00000030583	2693.34	-0.783813	0.315363	-2.48543	0.0129396	0.307493	4877.3	4523.74	1707.01	2092.18	2005.44	1953.41	2162.67	2790.81	2093.3	2227.11	2238.7	1564.55	Sipa1l3
ENSMUSG00000031637	7.20317	-3.37133	1.35619	-2.48589	0.0129229	0.307493	9.15581	5.17986	11.0845	10.5488	4.19329	3.68915	12.3019	7.89481	5.85264	1.22977	0	0.678764	Lrp2bp
ENSMUSG00000041073	149.271	-0.825597	0.332086	-2.48609	0.0129154	0.307493	173.045	107.05	247.025	183.725	256.839	130.043	173.456	68.6848	178.506	104.53	81.7098	87.5605	Nacad
ENSMUSG00000001228	415.133	0.515067	0.207203	2.48582	0.0129255	0.307493	266.434	478.274	414.084	324.376	352.236	308.044	427.49	333.161	396.029	637.019	619.693	634.644	Uhrf1
ENSMUSG00000026043	105.608	-4.37841	1.76223	-2.48458	0.0129706	0.307577	494.414	4.31655	168.642	8.79067	9.4349	26.7463	17.2226	832.902	15.607	14.7572	5.06167	0	Col3a1
ENSMUSG00000029345	519.631	-0.488212	0.196584	-2.48348	0.0130107	0.307577	776.413	569.785	441.003	537.989	400.459	553.373	491.46	503.689	535.517	448.865	303.7	436.445	Tfip11
ENSMUSG00000030306	9.41921	-3.55814	1.43348	-2.48217	0.0130585	0.307577	2.74674	9.49641	1.58349	6.15347	7.33826	9.22288	4.30565	29.2108	8.77896	0	0	1.35753	Tmtc1
ENSMUSG00000040488	68.9311	-2.08441	0.83957	-2.48271	0.0130388	0.307577	180.369	29.3525	87.0922	34.2836	14.6765	22.1349	39.366	461.846	29.2632	17.2167	16.6312	12.8965	Ltbp4
ENSMUSG00000020923	2071.52	-0.34006	0.136985	-2.48247	0.0130476	0.307577	2506.86	2266.19	1968.28	1767.8	1957.22	1822.44	2056.87	1742.38	2165.48	2166.85	1784.6	1518.39	Ubtf
ENSMUSG00000041096	127.145	-0.552758	0.222532	-2.48395	0.0129934	0.307577	141.915	105.324	159.141	167.023	131.04	144.799	102.721	83.685	122.906	106.99	86.7714	97.742	Tspyl2
ENSMUSG00000071266	410.723	0.447543	0.180427	2.48047	0.0131211	0.308596	317.707	265.036	449.713	440.413	481.18	427.942	466.241	434.214	498.45	389.836	488.812	558.623	Zfp946
ENSMUSG00000029703	192.85	-0.616891	0.249294	-2.47455	0.0133405	0.312373	311.298	197.698	239.108	183.725	190.795	138.343	174.687	143.685	181.432	179.546	106.295	171.727	Lrwd1
ENSMUSG00000040430	33.5201	-1.09006	0.440462	-2.4748	0.013331	0.312373	41.2011	31.0792	53.0471	36.0418	28.3047	23.9795	30.1396	26.8423	18.5334	18.4465	24.5852	15.6116	Pitpnc1
ENSMUSG00000021252	633.058	0.490668	0.198275	2.47468	0.0133354	0.312373	487.089	632.806	473.465	619.742	602.786	570.896	839.603	867.639	813.517	740.319	705.018	606.136	Erg28
ENSMUSG00000021200	13.0885	-2.47331	0.99971	-2.47403	0.0133598	0.312373	49.4414	6.04317	30.8782	6.15347	4.19329	6.45601	18.4528	30.0003	5.85264	1.22977	3.61548	5.43011	Asb2
ENSMUSG00000067149	44.6418	-2.2646	0.915752	-2.47294	0.0134006	0.31287	66.8374	0.86331	64.9233	14.0651	27.2564	10.1452	6.76603	104.211	12.6807	18.4465	13.0157	5.43011	Jchain
ENSMUSG00000058207	13.1433	-7.34175	2.96951	-2.47238	0.0134218	0.312907	21.9739	5.17986	2.37524	0	0	0.922288	0	0	0	0	0	0	Serpina3k
ENSMUSG00000041670	11.175	-5.04842	2.04488	-2.46881	0.0135562	0.313051	10.0714	12.9497	0	0	0	0	0	22.8949	2.92632	0	0	0	Rims1
ENSMUSG00000042198	459.558	0.45983	0.186269	2.46863	0.0135632	0.313051	449.55	419.569	345.994	546.78	474.89	452.843	540.667	349.74	444.801	590.288	533.644	476.492	Chchd7
ENSMUSG00000030592	5.79132	-4.97562	2.01456	-2.46983	0.0135178	0.313051	13.7337	4.31655	5.54223	0.879067	0	0	0	3.9474	0.97544	0	0	0	Ryr1
ENSMUSG00000040711	105.289	-0.744124	0.301438	-2.46858	0.013565	0.313051	115.363	135.54	133.014	105.488	79.6725	104.219	86.7282	126.317	119.979	87.3134	47.0012	83.4879	Sh3pxd2b
ENSMUSG00000023826	21.4101	-3.17501	1.28534	-2.47016	0.0135052	0.313051	14.6493	31.9425	5.54223	11.4279	17.8215	7.3783	6.15094	12.6317	5.85264	0	0	3.39382	Prkn
ENSMUSG00000048440	2268.56	-0.662093	0.267952	-2.47094	0.013476	0.313051	4360	2456.98	2232.73	2140.53	2436.3	2113.88	1705.04	1432.12	1679.71	1903.68	1956.7	1289.65	Cyp4f16
ENSMUSG00000024059	16.7804	-5.85514	2.37102	-2.46946	0.0135319	0.313051	9.15581	16.4029	11.8762	0	0	0	0	3.9474	0	0	0	0	Clip4
ENSMUSG00000040035	77.7486	-1.00426	0.407107	-2.46682	0.0136317	0.314138	76.9088	88.0576	76.7995	35.1627	87.0108	57.1818	63.3546	117.633	77.0598	35.6632	31.0931	51.586	Disp2
ENSMUSG00000018654	19.9851	-3.09649	1.25641	-2.46456	0.0137183	0.315225	103.461	2.58993	82.3417	4.39534	4.19329	0	7.99622	16.5791	0.97544	4.91906	0	10.8602	Ikzf1
ENSMUSG00000062070	7286.16	0.412434	0.167345	2.46457	0.0137178	0.315225	8417.85	7392.52	6111.5	4648.51	5565.55	4642.8	7323.3	6377.42	7582.1	10552.6	11249.2	7741.98	Pgk1
ENSMUSG00000031860	19.7807	-1.9472	0.790589	-2.46298	0.0137788	0.315636	41.2011	23.3094	69.6738	16.7023	28.3047	19.368	10.4566	6.31585	1.95088	12.2977	0	14.254	Pbx4
ENSMUSG00000101792	7.50361	-4.91109	1.99431	-2.46255	0.0137954	0.315636	14.6493	1.72662	3.95874	0.879067	0	0	0.615094	3.15792	0	0	0	0	Gm28447
ENSMUSG00000058099	11.0338	-3.69868	1.50167	-2.46305	0.0137762	0.315636	29.2986	6.90648	12.668	7.03254	0	11.9897	4.92075	11.0527	5.85264	1.22977	0	1.35753	Nfam1
ENSMUSG00000068699	16.3968	-3.99627	1.62333	-2.46178	0.0138251	0.315865	10.0714	7.76979	7.91747	1.75813	0	3.68915	4.92075	78.1586	2.92632	0	0	0.678764	Flnc
ENSMUSG00000071715	17.3813	-2.47847	1.00726	-2.46062	0.0138699	0.316435	86.0646	4.31655	56.2141	4.39534	0	1.84458	4.30565	9.47377	8.77896	14.7572	0	5.43011	Ncf4
ENSMUSG00000025981	916.383	0.438977	0.178782	2.45537	0.0140741	0.317286	854.237	524.029	695.154	607.435	741.164	708.317	1159.45	1125.8	1164.68	880.512	965.332	836.237	Coq10b
ENSMUSG00000060985	6.76946	-4.36726	1.77849	-2.4556	0.014065	0.317286	9.15581	8.6331	0	0	1.04832	0	0.615094	1.57896	3.90176	1.22977	0	0	Tdrd5
ENSMUSG00000027845	108.394	0.56322	0.229506	2.45406	0.0141254	0.317286	75.9932	84.6044	87.884	113.4	87.0108	77.4722	131.015	107.369	123.881	120.517	135.942	145.934	Dclre1b
ENSMUSG00000003379	69.2914	-3.47425	1.41307	-2.45865	0.0139462	0.317286	350.668	2.58993	320.658	0	1.04832	4.61144	9.2264	35.5266	1.95088	19.6763	21.6929	4.07258	Cd79a
ENSMUSG00000019539	7.2731	-3.6546	1.48836	-2.45545	0.0140708	0.317286	9.15581	4.31655	27.7112	6.15347	0	5.53373	3.69056	11.8422	0	3.6893	0	0	Rcn3
ENSMUSG00000046794	1203.73	-0.686557	0.279696	-2.45465	0.014102	0.317286	2441.85	2021.87	1193.16	984.555	972.843	988.693	1121.32	686.059	1226.13	1111.71	1259.63	883.072	Ppp1r3b
ENSMUSG00000101517	342.387	-0.782086	0.318151	-2.45822	0.0139626	0.317286	569.491	470.504	361.037	250.534	326.028	299.744	173.456	144.475	154.12	303.752	391.918	200.914	4732465J04Rik
ENSMUSG00000020669	778.234	0.378901	0.154248	2.45644	0.014032	0.317286	655.556	639.713	738.7	652.268	726.488	639.145	757.18	706.585	737.433	937.082	892.3	887.823	Sh3yl1
ENSMUSG00000005982	722.601	0.343453	0.139878	2.45538	0.0140735	0.317286	812.12	705.324	630.231	521.287	579.722	573.663	830.991	738.164	799.861	764.914	981.963	866.103	Naa60
ENSMUSG00000073418	44.8233	-3.40065	1.38371	-2.45764	0.0139855	0.317286	309.466	12.0863	163.892	3.51627	0	4.61144	3.07547	74.2112	6.82808	8.60836	18.8005	3.39382	C4b
ENSMUSG00000073008	3.84859	-5.77081	2.35108	-2.45454	0.0141066	0.317286	15.5649	0	14.2515	0	0	0	1.84528	7.89481	0	0	0	0	Gpr174
ENSMUSG00000112778	29.5649	-1.17255	0.478035	-2.45286	0.0141725	0.317896	21.0584	38.849	36.4204	64.1719	34.5946	54.415	26.449	40.2635	26.3369	22.1358	5.78476	12.2177	Gm33677
ENSMUSG00000015961	1012.85	0.401991	0.163994	2.45125	0.014236	0.317941	929.315	660.432	729.199	1272.01	1221.3	1228.49	803.927	1113.17	804.738	1084.65	1151.17	1071.09	Adss
ENSMUSG00000094786	12.8791	-2.24002	0.914183	-2.4503	0.0142739	0.317941	15.5649	10.3597	3.95874	11.4279	15.7248	23.0572	20.2981	25.2634	13.6562	9.83813	0.723095	0.678764	Gm14403
ENSMUSG00000051727	243.939	0.715521	0.291891	2.45133	0.0142329	0.317941	133.675	170.935	152.807	247.897	267.322	206.592	283.558	208.423	261.418	329.577	439.642	211.096	Kctd14
ENSMUSG00000021514	224.642	0.590739	0.240937	2.45184	0.0142128	0.317941	208.752	170.072	296.905	198.669	229.583	210.282	228.2	198.16	261.418	243.494	425.903	294.583	Zfp369
ENSMUSG00000022272	1624.9	-0.509627	0.20798	-2.45037	0.014271	0.317941	2126.89	2368.06	1243.04	1654.4	1541.03	1567.89	1383.96	1841.07	1466.09	1347.82	1346.4	1266.57	Myo10
ENSMUSG00000041000	260.071	-0.605788	0.247538	-2.44725	0.014395	0.319749	366.232	370.36	266.819	206.581	273.612	249.018	246.653	168.949	231.179	233.656	201.744	142.54	Trim62
ENSMUSG00000087314	5.22537	2.96393	1.21104	2.44742	0.0143883	0.319749	0	0.86331	0.791747	2.6372	0	6.45601	3.07547	16.5791	8.77896	4.91906	4.33857	18.3266	Prkag2os2
ENSMUSG00000041565	16.466	-3.65279	1.49364	-2.44556	0.0144629	0.320811	10.0714	13.813	0	2.6372	6.28994	0	6.15094	3.9474	15.607	2.45953	0	0	L3mbtl4
ENSMUSG00000027868	5.13736	-5.40091	2.20914	-2.44481	0.014493	0.321035	4.57791	12.0863	0	0	0	0	3.07547	0	0	0	0	0	Tbx15
ENSMUSG00000039760	19.954	-4.60683	1.88607	-2.44255	0.0145838	0.322154	96.136	0	98.9684	8.79067	0	9.22288	11.6868	17.3686	4.8772	6.14883	0	0	Il22ra2
ENSMUSG00000021610	2395.61	0.26632	0.109033	2.44255	0.0145838	0.322154	2369.52	2363.74	2377.62	2437.65	2623.95	2490.18	2264.16	2358.97	2069.88	2754.68	2864.9	2660.75	Clptm1l
ENSMUSG00000016529	5.89416	-5.12109	2.09717	-2.44191	0.01461	0.322286	2.74674	9.49641	6.33398	0	0	0	0	0	0.97544	0	0	0	Il10
ENSMUSG00000005947	32.6571	1.05573	0.432725	2.43972	0.0146987	0.323797	24.7207	28.4892	13.4597	32.5255	10.4832	23.0572	38.1358	32.3687	49.7475	31.9739	50.6167	65.1613	Itgae
ENSMUSG00000039671	1156.71	-0.287522	0.117979	-2.43706	0.0148072	0.324053	1159.13	1194.82	1305.59	1085.65	1351.29	1021.89	1264.63	1251.33	1278.8	1008.41	879.284	1050.05	Zmynd8
ENSMUSG00000038388	621.94	0.370664	0.152059	2.43763	0.014784	0.324053	487.089	555.108	717.323	578.426	557.708	583.808	664.916	435.004	614.528	816.565	719.48	758.858	Mpp6
ENSMUSG00000096986	9.61693	2.12297	0.871158	2.43695	0.0148116	0.324053	5.49349	4.31655	0	9.66974	7.33826	5.53373	12.917	11.0527	8.77896	3.6893	24.5852	20.3629	4930509E16Rik
ENSMUSG00000021177	62.2057	-0.898149	0.368482	-2.43743	0.0147922	0.324053	71.4153	69.9281	77.5913	50.1068	55.5611	52.5704	63.3546	67.8953	51.6983	55.3395	15.185	57.0162	Tdp1
ENSMUSG00000022385	97.1529	-0.556297	0.228239	-2.43734	0.0147956	0.324053	85.149	130.36	118.762	79.116	89.1074	73.783	79.9622	56.8426	75.1089	77.4753	96.1717	93.6694	Gtse1
ENSMUSG00000074364	12.3927	-3.33844	1.37075	-2.43549	0.0148718	0.324924	41.2011	6.04317	10.2927	2.6372	8.38658	7.3783	12.3019	58.4216	12.6807	3.6893	0	1.35753	Ehd2
ENSMUSG00000097384	8.30798	-5.02484	2.06383	-2.43472	0.0149035	0.325173	4.57791	8.6331	0	0	1.04832	0	0.615094	0	1.95088	0	0	0	Gm26815
ENSMUSG00000040840	14.1739	-2.65927	1.09274	-2.43359	0.01495	0.325743	13.7337	20.7194	11.8762	20.2185	7.33826	32.2801	16.6075	52.8952	23.4106	0	0	6.10887	4930579G18Rik
ENSMUSG00000029649	1127.19	0.392766	0.161479	2.43231	0.0150028	0.326295	921.075	981.584	1152.78	1096.2	1196.14	1088.3	1094.87	832.113	1189.06	1511.38	1282.77	1191.23	Pomp
ENSMUSG00000001247	356.425	-0.766491	0.31517	-2.43199	0.0150161	0.326295	621.68	638.849	258.11	312.948	217.003	332.946	481.003	446.057	366.766	290.225	224.16	263.36	Lsr
ENSMUSG00000021373	23.639	-2.04252	0.840423	-2.43035	0.0150841	0.326685	6.40907	39.7123	9.50097	22.8557	18.8698	26.7463	41.8264	22.1055	49.7475	8.60836	0	10.1815	Cap2
ENSMUSG00000073437	19.6651	1.5427	0.634629	2.43087	0.0150628	0.326685	7.32465	12.9497	22.9607	20.2185	19.9181	5.53373	27.0641	39.474	24.386	27.0549	15.9081	59.7312	D330041H03Rik
ENSMUSG00000024601	681.581	0.468353	0.192731	2.43008	0.0150954	0.326685	538.362	591.367	621.522	667.212	772.614	747.053	560.965	823.428	546.247	612.423	845.298	1074.48	Isoc1
ENSMUSG00000038252	608.593	-0.565082	0.232598	-2.42944	0.0151221	0.326821	572.238	660.432	894.675	639.961	658.347	536.771	615.709	614.216	679.882	581.679	400.595	515.182	Ncapd2
ENSMUSG00000052613	14.9598	-5.75339	2.36903	-2.42858	0.015158	0.327154	21.0584	8.6331	1.58349	0	0	0	0	3.9474	0	0	0	0	Pcdh15
ENSMUSG00000030615	301.325	0.45539	0.187661	2.42666	0.0152385	0.328449	194.103	249.497	310.365	339.32	318.69	295.132	339.532	263.687	340.429	336.956	392.641	355.672	Tmem126a
ENSMUSG00000024074	691.359	-0.578887	0.23861	-2.42608	0.0152629	0.328533	994.321	827.051	404.583	874.672	604.882	754.431	781.169	900.008	764.745	416.891	439.642	570.84	Crim1
ENSMUSG00000026574	15.1033	-7.17924	2.96077	-2.42478	0.0153175	0.328822	91.5581	0	20.5854	0	0	0	2.46037	127.896	1.95088	0	0	0	Dpt
ENSMUSG00000024981	1093.33	0.353959	0.145966	2.42495	0.0153106	0.328822	1008.97	1021.3	1102.11	1012.69	1058.81	1054.17	1175.44	1157.38	1099.32	1385.95	1359.42	1295.08	Acsl5
ENSMUSG00000060802	9025.27	0.632831	0.261125	2.42348	0.0153727	0.329397	6557.39	5373.24	7988.73	7655.8	7668.48	7219.67	9943.6	5381.1	9265.71	10176.3	9936.78	13504.7	B2m
ENSMUSG00000072875	8.69736	-3.82936	1.58062	-2.42269	0.0154061	0.329397	0.915581	2.58993	45.1296	4.39534	5.24161	7.3783	2.46037	10.2632	0	2.45953	0	0.678764	Gpr27
ENSMUSG00000014426	642.86	-0.311334	0.128501	-2.42282	0.0154006	0.329397	757.186	758.85	659.526	622.38	675.12	610.555	540.667	611.058	570.633	527.57	509.059	719.49	Map3k4
ENSMUSG00000021947	2110.25	-0.336277	0.138978	-2.41964	0.0155359	0.330847	2152.53	2349.93	2106.84	2028.89	2012.78	1801.23	2271.54	1885.28	2079.64	1671.25	1600.93	1838.09	Cryl1
ENSMUSG00000031155	85.6765	-0.639435	0.264223	-2.42006	0.0155179	0.330847	88.8114	88.0576	114.012	70.3254	132.089	102.374	65.815	68.6848	73.158	71.3264	72.3095	41.4046	Pim2
ENSMUSG00000039278	125.618	-1.00565	0.415572	-2.41991	0.0155242	0.330847	128.181	151.079	153.599	140.651	136.282	125.431	135.936	141.317	91.6914	72.5562	28.2007	75.3428	Pcsk1n
ENSMUSG00000031389	75.2863	-1.06611	0.440872	-2.41819	0.015598	0.331727	211.499	44.0288	164.683	57.1394	47.1745	65.4824	55.3584	59.2111	64.3791	59.0288	47.7243	65.8401	Arhgap4
ENSMUSG00000032387	9.46004	-2.2215	0.919075	-2.41711	0.0156444	0.331831	7.32465	9.49641	10.2927	2.6372	5.24161	5.53373	5.53584	12.6317	4.8772	6.14883	0	3.39382	Rbpms2
ENSMUSG00000022403	1292.34	0.302714	0.125218	2.41749	0.0156278	0.331831	1413.66	1250.07	1307.97	1005.65	1126.95	1025.58	1235.72	1062.64	1317.82	1513.84	1928.5	1472.24	St13
ENSMUSG00000039108	451.516	-0.401193	0.166203	-2.41387	0.0157843	0.332593	588.719	379.856	342.827	510.738	504.243	528.471	571.422	498.952	496.499	333.267	287.069	329.879	Lsm14b
ENSMUSG00000027855	5.53737	-4.4982	1.86348	-2.41388	0.0157838	0.332593	4.57791	2.58993	0	0	0	0	26.449	0	26.3369	0	0	0	Sycp1
ENSMUSG00000037601	712.84	0.598743	0.248023	2.41407	0.0157756	0.332593	706.829	778.706	633.398	553.812	546.176	545.994	766.407	457.109	665.25	1306.01	1146.11	706.593	Nme1
ENSMUSG00000038736	409.257	0.374194	0.154902	2.41569	0.0157055	0.332593	283.83	381.583	428.335	405.25	458.117	426.097	346.913	420.004	351.159	457.473	423.734	583.737	Nudcd1
ENSMUSG00000038128	9.74537	-2.10747	0.872585	-2.4152	0.0157266	0.332593	15.5649	12.0863	10.2927	10.5488	14.6765	11.0675	14.7622	10.2632	20.4843	2.45953	0	4.07258	Camk4
ENSMUSG00000040875	330.455	-0.622604	0.258057	-2.41266	0.0158365	0.333254	386.375	494.677	282.654	250.534	231.679	294.21	273.102	318.161	305.313	234.885	261.037	302.05	Osbpl10
ENSMUSG00000111811	14.3946	-1.71025	0.709354	-2.41099	0.0159092	0.334344	17.396	24.1727	12.668	14.9441	9.4349	6.45601	17.8377	15.7896	24.386	1.22977	2.89238	12.2177	Gm39327
ENSMUSG00000014846	1863.8	0.748733	0.310973	2.40771	0.0160529	0.33648	2771.46	2250.65	1664.25	600.403	877.446	534.005	840.833	402.635	676.956	5150.26	4640.1	2530.43	Tppp3
ENSMUSG00000112030	22.3625	-1.83665	0.762673	-2.40817	0.0160325	0.33648	15.5649	43.1655	18.2102	27.2511	36.6913	28.5909	40.5962	23.6844	35.1159	8.60836	0	13.5753	Gm35189
ENSMUSG00000056116	1283.28	0.468381	0.194592	2.407	0.0160843	0.336696	1360.55	1076.55	1062.53	1165.64	1163.64	1233.1	1258.48	779.217	1152.97	1636.82	1734.71	1379.93	H2-T22
ENSMUSG00000023018	206.738	-0.453605	0.188491	-2.40651	0.0161058	0.336706	223.402	197.698	222.481	213.613	175.07	226.883	209.747	213.949	191.186	178.316	128.711	172.406	Smarcd1
ENSMUSG00000022322	85.1505	-0.867446	0.36061	-2.40549	0.0161506	0.336789	65.9218	82.0145	107.678	74.7207	66.0443	71.9384	96.5697	105.001	91.6914	55.3395	65.8017	67.8764	Shcbp1
ENSMUSG00000039220	1193.24	-0.412137	0.171337	-2.40542	0.0161538	0.336789	1279.07	1510.79	1178.12	1293.11	1273.71	1288.44	1174.83	1028.69	1116.88	1010.87	1047.77	1014.75	Ppp1r10
ENSMUSG00000024302	5.02538	-4.72706	1.96552	-2.40499	0.0161729	0.336789	17.396	4.31655	2.37524	0	0	0	2.46037	8.68429	1.95088	0	0	0	Dtna
ENSMUSG00000059434	4.893	-4.69705	1.95426	-2.4035	0.0162392	0.33716	0	12.0863	4.75048	5.2744	6.28994	9.22288	0	0	1.95088	0	0	0	Gckr
ENSMUSG00000039578	342.401	-0.462711	0.192581	-2.40269	0.0162751	0.33716	433.985	319.425	277.903	348.111	356.43	373.527	346.913	363.951	341.404	264.4	240.068	287.117	Ccser1
ENSMUSG00000045414	377.804	-0.515642	0.214522	-2.40368	0.0162309	0.33716	396.447	480	379.247	370.966	289.337	432.553	441.637	432.635	421.39	318.509	252.36	340.739	Dipk2a
ENSMUSG00000117278	7.56675	-3.16266	1.31608	-2.40309	0.0162572	0.33716	5.49349	13.813	15.0432	0.879067	0	9.22288	12.3019	9.47377	13.6562	4.91906	0	0	Gm36684
ENSMUSG00000027180	916.093	0.364892	0.151939	2.40157	0.0163247	0.33775	760.848	617.267	779.871	785.886	823.982	790.401	1125.01	1169.22	1082.74	901.418	1188.05	978.099	Fbxo3
ENSMUSG00000028211	1411.86	0.433453	0.180729	2.39836	0.0164689	0.338301	1091.37	929.785	1060.94	1475.07	1372.25	1332.71	1645.99	2159.23	1861.14	1369.96	1563.33	1667.04	Trp53inp1
ENSMUSG00000028708	218.687	0.457526	0.190753	2.39853	0.0164612	0.338301	218.824	186.475	223.273	232.953	201.278	217.66	255.879	262.108	225.327	229.966	316.716	276.936	Mknk1
ENSMUSG00000040428	16.285	-1.9354	0.807515	-2.39674	0.0165417	0.338301	9.15581	8.6331	34.8369	15.8232	26.2081	1.84458	18.4528	11.0527	8.77896	9.83813	2.16929	3.39382	Plekha4
ENSMUSG00000031799	1479.84	0.381378	0.158985	2.39883	0.0164474	0.338301	1223.22	1433.09	1718.09	1185.86	1381.69	1269.07	1428.25	1162.91	1410.49	1962.71	2334.87	1823.84	Tpm4
ENSMUSG00000069712	5.98121	-4.23161	1.76508	-2.39741	0.0165116	0.338301	0.915581	11.223	0	3.51627	4.19329	2.76686	4.30565	0.789481	2.92632	0	0	0	4930444G20Rik
ENSMUSG00000034833	5.11685	-4.00569	1.67108	-2.39706	0.0165271	0.338301	20.1428	5.17986	16.6267	0	0	0.922288	1.84528	3.15792	2.92632	1.22977	0	0.678764	Tespa1
ENSMUSG00000039989	196.133	-0.665916	0.277694	-2.39802	0.0164838	0.338301	171.214	263.31	240.691	224.162	223.293	195.525	227.585	202.897	248.737	157.41	69.4171	165.618	Cbx4
ENSMUSG00000068105	20.1768	-6.07656	2.53455	-2.39749	0.0165078	0.338301	119.026	0	92.6345	0.879067	0	0	3.69056	9.47377	0	2.45953	0	0	Tnfrsf13c
ENSMUSG00000034998	216.485	0.512584	0.21366	2.39906	0.0164372	0.338301	174.876	186.475	160.725	214.492	189.746	176.157	267.566	290.529	267.271	236.115	267.545	306.122	Foxn2
ENSMUSG00000001420	159.315	-0.590499	0.24657	-2.39486	0.0166269	0.338355	217.908	200.288	114.012	167.902	127.895	162.323	182.683	192.633	170.702	147.572	89.6638	115.39	Tmem79
ENSMUSG00000045934	569.885	-0.473993	0.198066	-2.39311	0.0167061	0.338355	746.199	704.461	477.424	552.054	577.626	515.559	591.72	384.477	539.419	485.758	436.026	443.911	Mtmr11
ENSMUSG00000001622	34.1898	5.71253	2.3852	2.39498	0.0166211	0.338355	9.15581	6.04317	0	2.6372	0	3.68915	0	0	0	236.115	289.238	0	Csn3
ENSMUSG00000014498	612.657	-0.736857	0.307602	-2.39549	0.0165983	0.338355	1185.68	879.713	464.756	472.059	392.073	459.299	590.49	871.587	669.152	431.648	397.702	546.405	Ankrd52
ENSMUSG00000075590	511.165	-0.381111	0.159195	-2.39399	0.016666	0.338355	395.531	543.885	489.3	607.435	670.927	699.094	455.169	525.005	466.261	355.402	415.057	331.915	Nrbp2
ENSMUSG00000116840	3.99704	-4.92378	2.05744	-2.39315	0.0167042	0.338355	11.9026	7.76979	6.33398	0	0	0	1.84528	0	2.92632	0	0	0	Gm21691
ENSMUSG00000037321	802.673	0.736305	0.307698	2.39295	0.0167136	0.338355	500.823	687.195	809.166	667.212	623.752	689.871	671.067	452.372	595.019	1381.03	1120.8	871.533	Tap1
ENSMUSG00000118086	7.87729	-2.57585	1.07574	-2.39449	0.0166434	0.338355	2.74674	3.45324	12.668	12.3069	16.7732	9.22288	6.15094	7.10533	5.85264	1.22977	0	4.75135	AC106834.1
ENSMUSG00000055322	28.5799	-3.11711	1.30332	-2.39167	0.0167718	0.339105	38.4544	2.58993	22.1689	1.75813	0	0	12.917	297.634	20.4843	1.22977	4.33857	0	Tns1
ENSMUSG00000085048	3.95881	-4.44072	1.85809	-2.38994	0.016851	0.340275	1.83116	7.76979	0	3.51627	3.14497	1.84458	0	7.89481	0	0	0	0	Gm15537
ENSMUSG00000034708	1853.61	-0.434279	0.181892	-2.38757	0.0169604	0.341621	2684.48	2676.26	1725.22	1565.62	1627	1625.07	1890.18	1781.07	1855.29	1563.03	1386.17	1669.76	Grn
ENSMUSG00000033576	204.656	0.655507	0.27454	2.38766	0.0169562	0.341621	213.33	128.633	166.267	196.032	221.196	196.447	175.917	148.422	178.506	260.71	308.039	217.883	Apol6
ENSMUSG00000063354	4384.19	0.301652	0.126393	2.38661	0.0170043	0.342075	3809.73	3862.45	4065.62	3395.84	4217.4	3236.31	4422.52	4578.99	3884.2	4620.23	5034.19	5726.05	Slc39a4
ENSMUSG00000015950	21.8749	-2.27156	0.95287	-2.38392	0.0171295	0.343239	87.8958	8.6331	92.6345	7.9116	12.5799	6.45601	4.92075	22.1055	16.5825	17.2167	6.50786	2.71505	Ncf1
ENSMUSG00000038637	126.726	-0.460562	0.193165	-2.38429	0.017112	0.343239	130.928	145.036	151.224	124.828	135.234	114.364	129.785	146.843	129.734	106.99	99.7872	100.457	Lrrc56
ENSMUSG00000042275	178.671	0.674945	0.283032	2.3847	0.0170931	0.343239	138.253	170.935	167.85	174.934	145.717	140.188	215.898	95.5272	172.653	282.846	281.284	150.686	Pelo
ENSMUSG00000031066	29.1425	-1.15878	0.486164	-2.38352	0.017148	0.343239	32.0453	25.036	53.0471	31.6464	52.4161	19.368	20.9132	28.4213	27.3123	25.8251	6.50786	21.0417	Usp11
ENSMUSG00000004837	13.4041	-2.79119	1.1714	-2.38278	0.0171825	0.343499	67.753	0	55.4223	5.2744	5.24161	0.922288	4.92075	12.6317	0.97544	8.60836	0	4.07258	Grap
ENSMUSG00000001119	36.8775	-4.30309	1.80699	-2.38136	0.0172489	0.344397	178.538	2.58993	57.0058	5.2744	0	21.2126	11.0717	262.108	19.5088	4.91906	0	2.71505	Col6a1
ENSMUSG00000045730	31.718	-1.53801	0.646555	-2.37878	0.0173698	0.346379	36.6232	42.3022	34.0451	17.5813	3.14497	25.8241	21.5283	24.4739	30.2387	14.7572	12.2926	6.78764	Adrb2
ENSMUSG00000027531	1693.31	0.390487	0.164193	2.37821	0.0173967	0.346483	1307.45	1190.5	1649.21	1574.41	1820.94	1662.88	2090.09	1924.75	2096.22	1735.2	1754.23	2334.27	Impa1
ENSMUSG00000054675	6.58223	-3.69078	1.55383	-2.37528	0.0175357	0.348816	30.2142	2.58993	6.33398	0.879067	3.14497	3.68915	9.2264	40.2635	7.80352	1.22977	0	0.678764	Tmem119
ENSMUSG00000017264	525.029	-0.324051	0.136475	-2.37444	0.0175757	0.349075	666.543	498.13	490.883	516.891	603.834	516.481	493.92	533.689	489.671	475.919	446.873	438.481	Exosc10
ENSMUSG00000030109	19.086	-1.6869	0.710546	-2.37409	0.0175924	0.349075	17.396	20.7194	22.9607	18.4604	11.5315	14.7566	16.6075	24.4739	5.85264	9.83813	12.2926	0	Slc6a12
ENSMUSG00000014329	8.32171	-2.73974	1.15449	-2.37313	0.0176382	0.349551	14.6493	5.17986	8.70922	0	2.09665	7.3783	4.92075	26.8423	4.8772	0	0	3.39382	Bicc1
ENSMUSG00000046295	135.74	-0.725755	0.306013	-2.37165	0.017709	0.349849	102.545	175.252	254.151	150.32	190.795	108.83	97.1848	100.264	97.544	125.436	119.311	99.7783	Ankle1
ENSMUSG00000037206	3.34443	-5.20163	2.19277	-2.37217	0.017684	0.349849	21.9739	0	1.58349	0.879067	0	0	3.07547	15.7896	0.97544	0	0	0	Islr
ENSMUSG00000035640	37.2288	-1.26232	0.5323	-2.37144	0.0177188	0.349849	28.383	47.4821	117.97	38.679	23.0631	44.2698	33.8301	41.8425	22.4351	30.7441	12.2926	25.793	Cbarp
ENSMUSG00000019986	21.5138	-1.23977	0.523544	-2.36804	0.0178824	0.351816	28.383	30.2159	28.5029	22.8557	5.24161	27.6686	26.449	24.4739	27.3123	19.6763	13.0157	4.75135	Ahi1
ENSMUSG00000021072	1035.39	0.485114	0.204806	2.36865	0.0178532	0.351816	975.094	836.547	897.842	1122.57	1088.16	1090.14	1015.52	1311.33	1151.02	1213.78	1308.8	1200.05	Tmx1
ENSMUSG00000024965	93.4754	-1.3925	0.588049	-2.368	0.0178845	0.351816	165.72	97.554	168.642	72.9626	81.7692	82.0836	54.7433	54.4742	58.5264	75.0157	12.2926	38.0108	Fermt3
ENSMUSG00000037845	48.9125	0.892742	0.377263	2.36637	0.0179636	0.352505	26.5519	37.1223	47.5048	68.5672	44.0296	37.8138	33.2151	33.9477	33.165	82.3943	98.341	53.6223	Fdxacb1
ENSMUSG00000068184	174.318	0.546211	0.230807	2.36652	0.0179561	0.352505	154.733	120.863	163.1	214.492	167.732	244.406	194.37	131.843	194.113	237.345	190.897	208.38	Ndufaf2
ENSMUSG00000027162	3475.28	0.305825	0.129263	2.36591	0.0179858	0.352508	2749.49	2753.1	2879.59	3601.54	3395.52	3589.54	4167.87	4487.41	4311.45	3557.71	3964.01	3423.68	Lin7c
ENSMUSG00000002250	3685.33	-0.361225	0.152777	-2.36439	0.0180598	0.353525	4680.45	3969.5	2944.51	3665.71	3501.4	3687.31	3947.06	3659.24	3546.7	3123.61	2619.05	2902.39	Ppard
ENSMUSG00000027318	3.81169	-5.08135	2.14969	-2.36376	0.0180907	0.353697	9.15581	0	2.37524	2.6372	0	6.45601	1.23019	20.5265	0.97544	0	0	0	Adam33
ENSMUSG00000073643	543.53	-0.834845	0.353835	-2.35942	0.0183035	0.353812	323.2	906.476	1092.61	377.999	486.422	427.019	337.686	316.582	370.667	387.376	483.028	496.855	Wdfy1
ENSMUSG00000027378	68.2511	-0.600654	0.254472	-2.36039	0.0182557	0.353812	59.5128	85.4677	82.3417	70.3254	68.141	46.1144	57.2037	84.4744	81.937	46.7311	44.1088	48.1922	Nphp1
ENSMUSG00000028415	7055.24	1.16371	0.493453	2.3583	0.0183588	0.353812	5457.78	6523.17	4248.52	6947.27	4315.94	5341.89	7919.33	3013.45	6748.1	24474.8	13895.7	2138.78	Spink4
ENSMUSG00000059810	473.711	-0.329535	0.139581	-2.36088	0.0182314	0.353812	535.615	494.677	422.793	403.492	350.14	388.283	428.105	473.688	485.769	435.337	400.595	384.859	Rgs3
ENSMUSG00000036526	79.0804	-0.732393	0.310404	-2.35949	0.0183002	0.353812	127.266	65.6116	149.64	58.8975	78.6242	54.415	52.898	58.4216	89.7405	66.4074	49.8936	65.1613	Card11
ENSMUSG00000034285	709.162	-0.407804	0.172919	-2.35835	0.0183565	0.353812	600.621	776.979	903.384	774.458	769.469	807.924	665.531	501.32	693.538	612.423	574.138	564.053	Nipsnap1
ENSMUSG00000078920	290.133	1.03447	0.438051	2.36153	0.0181996	0.353812	97.0516	170.935	168.642	250.534	317.642	311.733	350.603	142.896	341.404	382.457	331.178	499.57	Ifi47
ENSMUSG00000000957	1256.77	-0.527355	0.223531	-2.3592	0.0183144	0.353812	1210.4	1265.61	1462.36	1220.15	1148.96	1075.39	1243.1	967.114	1087.62	1287.56	1159.84	633.287	Mmp14
ENSMUSG00000046546	278.274	1.54637	0.655386	2.35947	0.018301	0.353812	108.039	40.5756	161.516	166.144	90.1558	168.779	223.894	547.11	229.229	150.031	177.881	610.887	Fam43a
ENSMUSG00000024030	136.152	-1.21155	0.513424	-2.35974	0.0182877	0.353812	271.928	303.022	86.3005	62.4138	48.2228	59.9487	83.0376	83.685	99.4949	67.6371	96.1717	97.0632	Abcg1
ENSMUSG00000024675	5.23341	-5.33993	2.26142	-2.36132	0.0182102	0.353812	28.383	0	28.5029	0	0	0	0	1.57896	0	1.22977	0	0	Ms4a4c
ENSMUSG00000025225	667.705	-0.497742	0.211065	-2.35824	0.0183621	0.353812	1008.05	939.281	634.19	643.477	583.916	627.156	495.765	465.004	429.194	632.1	532.921	614.281	Nfkb2
ENSMUSG00000109764	7.11938	-5.12492	2.17369	-2.3577	0.0183883	0.353892	8.24023	11.223	0	1.75813	0	0	0	0	1.95088	0	0	0	Klkb1
ENSMUSG00000104737	21.2552	-1.31173	0.556539	-2.35694	0.0184265	0.3542	29.2986	25.036	15.0432	21.0976	22.0148	23.9795	19.683	36.3161	50.7229	12.2977	2.16929	10.1815	Gm42937
ENSMUSG00000113780	27.41	-1.14217	0.484825	-2.35584	0.0184806	0.354389	40.2856	32.8058	23.7524	43.9534	41.9329	35.0469	10.4566	14.2107	18.5334	17.2167	15.9081	9.50269	Gm33195
ENSMUSG00000046805	19.4411	-2.78827	1.18347	-2.35601	0.0184725	0.354389	71.4153	0.86331	41.9626	8.79067	1.04832	8.30059	8.61131	68.6848	15.607	2.45953	10.1233	0.678764	Mpeg1
ENSMUSG00000040363	528.69	-0.496387	0.210947	-2.35313	0.0186159	0.356556	881.705	719.137	555.015	508.101	511.581	551.528	523.445	691.585	474.064	429.188	430.242	474.456	Bcor
ENSMUSG00000026531	20966.9	1.63879	0.696752	2.35205	0.0186705	0.357173	15752.6	3289.21	11841.4	22134.9	19315.3	21063.2	9065.86	16722	8438.54	78135.6	63963.6	9268.52	Mptx1
ENSMUSG00000035692	858.537	1.69234	0.719693	2.35147	0.0186996	0.357302	322.285	208.058	379.247	523.924	449.73	546.917	715.354	114.475	726.703	2318.11	2151.93	796.869	Isg15
ENSMUSG00000041859	307.433	0.550788	0.234323	2.35056	0.0187454	0.357751	206.006	407.482	277.903	243.502	235.873	207.515	269.411	243.16	291.657	429.188	499.659	454.093	Mcm3
ENSMUSG00000073802	1315.48	-0.358234	0.152558	-2.34819	0.0188649	0.358869	1515.29	1316.55	1339.64	1680.78	1407.9	1732.98	1241.87	889.745	1142.24	1100.64	1119.35	957.736	Cdkn2b
ENSMUSG00000033530	31.2868	-1.17444	0.500175	-2.34806	0.0188713	0.358869	42.1167	26.7626	28.5029	34.2836	48.2228	31.3578	26.449	26.8423	19.5088	2.45953	13.7388	28.5081	Ttc7b
ENSMUSG00000021408	879.027	0.251592	0.107115	2.3488	0.0188342	0.358869	921.99	786.475	889.132	895.769	877.446	920.443	800.852	832.902	950.079	946.92	1151.89	896.647	Ripk1
ENSMUSG00000020402	6172.37	0.239581	0.102117	2.34615	0.0189685	0.359973	5651.88	5635.69	5349.84	5899.42	5977.54	5850.99	7344.22	5951.89	7032.93	7266.69	7268.55	5426.72	Vdac1
ENSMUSG00000022371	7.87619	-4.47552	1.9077	-2.34603	0.0189744	0.359973	14.6493	3.45324	0	2.6372	6.28994	0	1.23019	63.9479	2.92632	0	0	0	Col14a1
ENSMUSG00000062028	4.00987	-4.1388	1.76467	-2.34536	0.0190087	0.360127	1.83116	2.58993	11.8762	7.9116	3.14497	4.61144	4.30565	2.36844	2.92632	1.22977	0	0	Irgc1
ENSMUSG00000097007	3.35027	-4.95725	2.11398	-2.34499	0.0190276	0.360127	2.74674	6.04317	0	0	0	1.84458	0.615094	0	4.8772	0	0	0	4930432B10Rik
ENSMUSG00000037016	10.5125	-2.55792	1.09133	-2.34385	0.0190858	0.360703	9.15581	10.3597	10.2927	1.75813	1.04832	3.68915	2.46037	22.1055	11.7053	1.22977	0	3.39382	Frem2
ENSMUSG00000104631	4.54391	-4.39208	1.87414	-2.34351	0.0191031	0.360703	8.24023	4.31655	0	1.75813	5.24161	4.61144	3.69056	0	1.95088	0	0	0	Gm43774
ENSMUSG00000021803	145.124	-1.10917	0.473427	-2.34286	0.0191366	0.360909	151.071	189.065	182.894	171.418	183.456	169.701	94.1093	127.896	83.8879	59.0288	11.5695	164.261	Cdhr1
ENSMUSG00000020357	7.31569	-4.84932	2.07025	-2.34239	0.0191609	0.360942	15.5649	2.58993	0	0	0	0	1.23019	24.4739	0	0	0	0	Flt4
ENSMUSG00000015619	9.2024	-3.82502	1.6336	-2.34147	0.0192079	0.360978	0.915581	6.90648	2.37524	0.879067	0	0.922288	13.5321	3.9474	3.90176	1.22977	0	0	Gata3
ENSMUSG00000097636	34.1324	-1.16616	0.497998	-2.34171	0.0191958	0.360978	47.6102	34.5324	24.5442	48.3487	49.2712	31.3578	57.2037	12.6317	47.7966	30.7441	7.23095	15.6116	Mirt1
ENSMUSG00000030629	1459.12	0.333686	0.142552	2.34081	0.0192421	0.361196	1193	1217.27	1603.29	1375.74	1501.2	1694.24	1418.41	1098.17	1414.39	1531.06	1738.32	2001	Zfand6
ENSMUSG00000046240	76.3991	-0.988642	0.422505	-2.33995	0.0192861	0.361598	189.525	127.77	30.8782	46.5906	54.5128	43.3475	84.8829	53.6847	86.8142	47.9609	57.1245	39.3683	Hepacam
ENSMUSG00000035934	6.22533	-3.58505	1.53285	-2.33881	0.0193454	0.36186	5.49349	6.04317	3.16699	4.39534	15.7248	1.84458	4.92075	7.89481	5.85264	0	0	0.678764	Pknox2
ENSMUSG00000024472	838.684	0.419289	0.179272	2.33884	0.0193439	0.36186	609.777	804.605	778.288	837.751	795.677	880.785	901.112	1073.69	885.7	921.095	1039.09	1005.25	Dcp2
ENSMUSG00000035948	6.3093	-4.57484	1.95684	-2.33787	0.0193941	0.362232	2.74674	9.49641	0	1.75813	0	3.68915	0.615094	2.36844	0	0	0	0	Acss3
ENSMUSG00000050747	389.714	0.725062	0.31018	2.33755	0.0194105	0.362232	327.778	251.223	323.825	522.166	452.875	574.585	302.011	146.054	282.878	601.356	636.324	374.678	Trim15
ENSMUSG00000022075	237.37	-0.51258	0.219383	-2.33645	0.0194676	0.36245	327.778	195.971	262.86	247.897	284.095	228.727	202.981	239.213	178.506	197.992	135.219	198.878	Rhobtb2
ENSMUSG00000042705	324.645	0.38921	0.166581	2.33647	0.019467	0.36245	211.499	273.669	345.202	348.111	364.816	298.821	367.211	329.213	364.815	359.092	418.672	319.698	Commd10
ENSMUSG00000090582	12.7906	-2.39741	1.02654	-2.33543	0.019521	0.362601	10.0714	6.90648	2.37524	9.66974	6.28994	11.0675	9.2264	15.0001	21.4597	3.6893	0	5.43011	Gm17024
ENSMUSG00000024008	5.52303	-3.71016	1.58845	-2.33572	0.0195059	0.362601	2.74674	1.72662	3.16699	3.51627	7.33826	6.45601	11.6868	5.52636	4.8772	0	0	0.678764	Cpne5
ENSMUSG00000027201	81.4885	-0.838698	0.359621	-2.33217	0.0196918	0.364925	38.4544	69.0648	121.929	81.7532	74.4309	83.0059	75.6565	115.264	80.9616	43.0418	43.3857	73.9852	Myef2
ENSMUSG00000028573	86.7768	-0.578444	0.248011	-2.33233	0.0196835	0.364925	86.0646	94.9641	72.049	111.642	99.5907	115.286	103.336	105.001	79.0107	68.8669	54.2321	44.7984	Fggy
ENSMUSG00000021981	645.095	0.351253	0.150668	2.3313	0.0197374	0.364925	498.076	570.648	719.698	657.542	580.771	722.151	649.539	609.479	690.612	689.899	877.115	794.154	Cab39l
ENSMUSG00000024354	7.99295	-2.28673	0.980787	-2.33152	0.0197258	0.364925	7.32465	12.9497	3.95874	9.66974	3.14497	9.22288	8.61131	9.47377	9.7544	6.14883	0	0	Slc23a1
ENSMUSG00000055320	347.736	-0.561184	0.241054	-2.32804	0.0199098	0.365814	216.077	397.123	359.453	421.073	424.571	442.698	337.071	370.266	375.545	205.371	201.744	308.837	Tead1
ENSMUSG00000000216	67.9488	1.14407	0.491755	2.32651	0.0199913	0.365814	40.2856	25.8993	16.6267	17.5813	42.9812	28.5909	144.547	180.791	109.249	81.1646	73.7557	49.5498	Scnn1g
ENSMUSG00000039470	198.806	0.648986	0.278729	2.32838	0.019892	0.365814	172.129	149.353	246.233	173.176	223.293	171.546	222.049	187.896	198.014	290.225	404.21	196.163	Zdhhc2
ENSMUSG00000033731	4.39305	-3.28615	1.41122	-2.32859	0.0198807	0.365814	3.66232	10.3597	6.33398	0	2.09665	1.84458	4.92075	0	2.92632	2.45953	0	0.678764	3300002A11Rik
ENSMUSG00000037798	9.90439	-4.00987	1.72249	-2.32796	0.0199144	0.365814	9.15581	4.31655	0	0.879067	5.24161	0	2.46037	3.15792	1.95088	1.22977	0	2.71505	Mat1a
ENSMUSG00000021973	1141.85	0.252141	0.108243	2.3294	0.0198378	0.365814	839.588	953.958	981.767	1092.68	1314.6	1091.07	1260.33	1196.85	1369.52	1046.53	1222.03	1217.7	Micu2
ENSMUSG00000097643	6.55942	2.30984	0.992346	2.32765	0.0199305	0.365814	3.66232	7.76979	0	7.03254	0	18.4458	1.23019	3.9474	4.8772	13.5274	18.8005	16.2903	A130051J06Rik
ENSMUSG00000076939	4.21247	-4.66337	2.00435	-2.32662	0.0199853	0.365814	10.0714	0.86331	27.7112	0.879067	0	0	0	5.52636	0	1.22977	0	0	Iglv3
ENSMUSG00000118084	6.01049	-2.88925	1.24151	-2.3272	0.0199545	0.365814	11.9026	10.3597	2.37524	3.51627	8.38658	5.53373	14.1472	8.68429	8.77896	1.22977	0	2.03629	AA388235
ENSMUSG00000051527	8.38837	-5.17885	2.22714	-2.32533	0.0200541	0.366282	2.74674	7.76979	0	0	1.04832	0	0	0	0	0	0	0	Usp29
ENSMUSG00000031364	9.39925	-2.43838	1.04869	-2.32517	0.0200627	0.366282	7.32465	10.3597	11.8762	4.39534	1.04832	4.61144	5.53584	15.7896	3.90176	3.6893	4.33857	0	Grpr
ENSMUSG00000064262	32.1757	-1.58344	0.68143	-2.3237	0.0201415	0.367302	86.0646	9.49641	64.1315	17.5813	17.8215	17.5235	20.9132	42.632	28.2878	13.5274	7.95405	24.4355	Gimap8
ENSMUSG00000034902	630.246	-0.368018	0.158424	-2.323	0.0201792	0.367346	840.503	781.296	668.235	621.5	725.439	794.09	561.58	648.164	521.861	462.392	522.075	605.457	Pip5k1c
ENSMUSG00000073555	3.65319	4.48356	1.93024	2.3228	0.0201899	0.367346	0	1.72662	0	0	8.38658	0	1.23019	0	1.95088	11.0679	7.23095	7.4664	Gm4951
ENSMUSG00000026021	1849.86	0.437173	0.188291	2.3218	0.0202437	0.367591	1843.98	1546.19	1930.28	1532.21	1749.65	1757.88	1861.89	1102.9	1980.14	2540.7	2624.11	1875.42	Sumo1
ENSMUSG00000100967	11.051	1.66091	0.715386	2.3217	0.0202493	0.367591	2.74674	3.45324	8.70922	11.4279	12.5799	11.0675	11.6868	19.737	5.85264	9.83813	7.95405	29.8656	Gm29666
ENSMUSG00000060487	69.9059	-1.06709	0.459706	-2.32124	0.0202737	0.367616	44.8635	109.64	60.1728	87.0276	72.3343	55.3373	40.5962	70.2638	54.6247	12.2977	40.4933	57.0162	Samd5
ENSMUSG00000041483	122.283	0.601622	0.259389	2.31938	0.0203746	0.368164	81.4867	109.64	100.552	109.004	62.8994	106.985	158.694	166.58	123.881	163.559	119.311	126.25	Zfp281
ENSMUSG00000025781	5181.9	0.338102	0.145724	2.32015	0.0203329	0.368164	4677.7	4746.48	4495.54	5248.91	5801.42	5010.79	6174.31	4848.99	6125.77	5745.47	5914.92	5350.02	Atp5c1
ENSMUSG00000092060	7.26258	-3.99339	1.72157	-2.31962	0.0203616	0.368164	8.24023	6.90648	6.33398	0	0	0	1.23019	9.47377	2.92632	1.22977	0	0	Bend4
ENSMUSG00000100164	51.9757	0.891398	0.384673	2.31729	0.0204881	0.368164	43.0323	42.3022	47.5048	47.4696	50.3195	26.7463	45.5169	47.3688	29.2632	86.0836	97.6179	40.0471	2610306M01Rik
ENSMUSG00000097812	5.49216	-4.65543	2.00811	-2.31831	0.0204323	0.368164	8.24023	5.17986	0	0	3.14497	0	3.07547	0	3.90176	0	0	0	Gm26812
ENSMUSG00000020256	25.4846	-1.5936	0.687309	-2.31861	0.0204163	0.368164	4.57791	56.9785	8.70922	11.4279	23.0631	22.1349	28.2943	39.474	32.1895	6.14883	15.9081	8.14516	Aldh1l2
ENSMUSG00000024462	184.885	-0.678178	0.292558	-2.3181	0.0204437	0.368164	186.779	132.95	319.866	184.604	237.969	249.018	110.717	168.159	148.267	105.76	105.572	194.126	Gabbr1
ENSMUSG00000036961	30.5416	-1.25622	0.542024	-2.31764	0.0204689	0.368164	25.6363	28.4892	23.7524	21.9767	32.498	17.5235	57.8188	39.474	79.0107	23.3656	3.61548	3.39382	Wnt8b
ENSMUSG00000027108	939.823	0.249358	0.107683	2.31567	0.020576	0.369329	839.588	769.209	868.547	940.602	978.085	822.681	1070.26	877.903	1002.75	1088.34	997.148	1045.3	Ola1
ENSMUSG00000037852	148.81	-0.869455	0.375694	-2.31427	0.0206531	0.369468	130.013	192.518	80.7582	156.474	196.036	110.675	173.456	364.74	135.586	98.3813	55.6783	70.5914	Cpe
ENSMUSG00000020810	6.89954	-3.94249	1.70355	-2.31427	0.0206528	0.369468	19.2272	2.58993	6.33398	0	0	4.61144	1.84528	34.7371	3.90176	2.45953	0	0	Cygb
ENSMUSG00000060615	3504	2.20545	0.952895	2.31447	0.0206418	0.369468	1087.71	1132.66	707.822	850.058	1085.01	853.116	5412.82	1927.12	4730.89	16713.7	14730.9	404.543	Ang4
ENSMUSG00000014158	12.1714	-1.99241	0.86179	-2.31194	0.0207807	0.370922	7.32465	3.45324	12.668	28.1301	59.7544	9.22288	9.8415	11.8422	6.82808	4.91906	0	2.71505	Trpv4
ENSMUSG00000039087	1054.3	-0.506197	0.218932	-2.31211	0.0207714	0.370922	1523.53	1293.24	978.6	898.407	951.877	937.967	1159.45	1620.01	1246.61	879.283	655.124	926.512	Rreb1
ENSMUSG00000020571	2361.56	0.540075	0.233833	2.30966	0.020907	0.372759	1929.13	2558.85	2288.15	2180.09	2272.76	2093.59	2577.86	2579.23	2370.32	3429.82	2937.94	3247.88	Pdia6
ENSMUSG00000024043	3.86099	-4.09405	1.77354	-2.3084	0.0209767	0.373586	1.83116	6.90648	2.37524	1.75813	1.04832	10.1452	5.53584	11.8422	8.77896	0	0	0	Arhgap28
ENSMUSG00000101872	12.7557	-1.62566	0.704579	-2.30727	0.0210395	0.374288	15.5649	16.4029	12.668	7.03254	3.14497	13.8343	10.4566	29.2108	20.4843	6.14883	2.89238	7.4664	Gm29237
ENSMUSG00000034353	990.279	0.673964	0.292655	2.30293	0.0212826	0.374448	754.439	1225.04	795.706	1206.08	962.36	1069.85	888.81	750.007	874.97	1709.37	1479.45	771.754	Ramp1
ENSMUSG00000002103	401.547	0.424075	0.18397	2.30513	0.0211592	0.374448	386.375	329.784	345.202	388.548	427.716	371.682	445.943	533.689	487.72	478.379	524.244	416.082	Acp2
ENSMUSG00000028826	823.209	0.327806	0.142201	2.30523	0.0211536	0.374448	704.082	837.411	740.284	842.146	912.041	819.914	904.187	960.798	855.461	1008.41	959.547	834.201	Maco1
ENSMUSG00000036905	15.2553	-3.02615	1.31363	-2.30366	0.0212417	0.374448	51.2725	0	49.0883	2.6372	4.19329	1.84458	9.8415	37.8951	7.80352	8.60836	0	0	C1qb
ENSMUSG00000001467	2094.81	0.576066	0.250115	2.30321	0.0212673	0.374448	1135.32	1761.15	1239.08	2907.08	2284.3	3038.94	2203.88	3320.56	2332.28	2535.78	2319.69	1843.52	Cyp51
ENSMUSG00000094091	368.223	0.723637	0.314054	2.30418	0.0212125	0.374448	171.214	91.5109	119.554	523.924	529.403	543.228	435.486	780.007	481.868	173.397	202.467	374.678	Gm21885
ENSMUSG00000020674	13.1545	-2.06054	0.894253	-2.3042	0.0212113	0.374448	21.0584	35.3957	26.9194	1.75813	1.04832	0	6.15094	33.9477	0	8.60836	5.78476	2.03629	Pxdn
ENSMUSG00000022040	468.509	0.431373	0.187094	2.30564	0.0211305	0.374448	512.725	416.115	387.165	356.022	389.976	413.185	514.833	525.794	461.383	440.256	489.536	661.795	Ephx2
ENSMUSG00000004460	2425.85	0.348179	0.151137	2.30373	0.0212381	0.374448	2482.14	2621.87	2508.26	2300.52	2221.4	2126.8	2473.91	1820.54	2405.44	3469.17	3249.59	2431.33	Dnajb11
ENSMUSG00000050921	11.544	-3.67662	1.59491	-2.30521	0.0211547	0.374448	58.5972	0	66.5068	1.75813	4.19329	0	1.84528	8.68429	0.97544	3.6893	0	3.39382	P2ry10
ENSMUSG00000026360	89.3922	1.26146	0.548	2.30194	0.0213388	0.374767	39.37	50.072	95.8014	114.279	73.3826	109.752	70.1207	148.422	65.3545	57.799	55.6783	279.651	Rgs2
ENSMUSG00000056708	1008.54	-0.621977	0.270556	-2.29888	0.0215117	0.374767	1360.55	1423.6	1155.16	818.412	973.892	866.951	591.72	458.688	635.987	896.499	768.65	1202.09	Ier5
ENSMUSG00000078794	5.03935	-3.77674	1.64286	-2.29889	0.0215115	0.374767	3.66232	7.76979	4.75048	6.15347	7.33826	14.7566	0.615094	18.1581	0.97544	1.22977	0	0	Dact3
ENSMUSG00000031538	4.52022	-3.58246	1.5577	-2.29984	0.0214575	0.374767	16.4805	4.31655	3.95874	2.6372	11.5315	10.1452	2.46037	4.73688	0	0	0	1.35753	Plat
ENSMUSG00000047003	55.7519	-0.854529	0.371654	-2.29926	0.0214902	0.374767	53.1037	59.5684	62.548	49.2278	70.2376	75.6276	75.6565	70.2638	80.9616	31.9739	39.0471	27.1505	Zfp41
ENSMUSG00000023033	17.6661	-5.7072	2.48071	-2.30063	0.0214124	0.374767	14.6493	28.4892	0	8.79067	0	2.76686	1.84528	7.89481	0	0	0	0	Scn8a
ENSMUSG00000101320	7.1032	-2.11362	0.918797	-2.30043	0.0214241	0.374767	9.15581	3.45324	7.12573	2.6372	6.28994	7.3783	6.76603	18.9475	5.85264	2.45953	0	3.39382	Gm28529
ENSMUSG00000024758	3955.74	0.226473	0.0984075	2.30138	0.02137	0.374767	3871.08	3836.55	3844.73	3944.37	4227.89	3788.76	4393.61	3946.61	4334.86	4376.74	4575.75	4255.17	Rtn3
ENSMUSG00000016409	202.772	0.353197	0.153605	2.29939	0.0214828	0.374767	193.188	185.612	186.852	163.506	209.665	163.245	197.445	209.212	228.253	201.682	253.806	253.858	Nkap
ENSMUSG00000027381	302.064	0.410808	0.178772	2.29795	0.0215648	0.374876	277.421	323.741	254.151	341.957	291.434	289.598	258.954	266.055	266.295	333.267	451.935	361.781	Bcl2l11
ENSMUSG00000017830	206.724	0.804243	0.349962	2.29809	0.0215569	0.374876	146.493	124.317	148.057	199.548	168.78	225.961	191.294	116.054	213.621	311.131	276.946	215.168	Dhx58
ENSMUSG00000032254	274.708	-0.634063	0.276166	-2.29595	0.0216788	0.37604	213.33	256.403	457.63	209.218	331.27	221.349	245.422	281.055	216.548	202.911	201.744	282.366	Kif23
ENSMUSG00000034164	7.54843	-3.8398	1.67231	-2.29611	0.0216695	0.37604	24.7207	0	19.0019	1.75813	0	0	0.615094	7.89481	1.95088	1.22977	0	1.35753	Emid1
ENSMUSG00000026946	488.113	0.453179	0.197432	2.29537	0.0217121	0.376209	471.524	374.677	356.286	453.599	557.708	447.31	482.233	412.109	545.271	498.055	654.401	452.735	Nmi
ENSMUSG00000056598	53.8468	0.69138	0.301371	2.29411	0.0217841	0.376642	47.6102	37.9856	41.1709	53.6231	41.9329	50.7258	38.7509	56.8426	62.4282	60.2585	86.0483	51.586	Drc3
ENSMUSG00000022868	12.8052	-7.47845	3.25976	-2.29417	0.0217806	0.376642	18.3116	4.31655	0	0	0	0	1.23019	0	0	0	0	0	Ahsg
ENSMUSG00000005107	116.656	0.723984	0.315729	2.29306	0.0218448	0.376876	89.7269	81.1511	68.882	123.948	134.185	106.063	121.173	156.317	122.906	60.2585	138.111	190.054	Slc2a9
ENSMUSG00000060992	2540.76	0.329185	0.143551	2.29316	0.021839	0.376876	2368.61	2564.89	2779.03	2216.13	2629.19	2277.13	2614.76	1635.01	2580.04	3488.85	3644.4	2603.06	Copz1
ENSMUSG00000006344	14.5466	-5.46823	2.38831	-2.28958	0.0220455	0.379111	17.396	14.6763	1.58349	0	14.6765	0	1.84528	6.31585	0	0	0	0	Ggt5
ENSMUSG00000009739	89.9644	-0.686411	0.299706	-2.29028	0.0220051	0.379111	89.7269	118.273	81.55	118.674	60.8027	74.7053	94.1093	126.317	93.6423	65.1776	44.8319	68.5551	Pou6f1
ENSMUSG00000024007	483.296	0.430487	0.188015	2.28964	0.0220423	0.379111	378.135	436.835	567.683	340.199	400.459	390.128	449.633	328.424	429.194	719.413	573.415	703.878	Ppil1
ENSMUSG00000055128	464.675	0.335484	0.146581	2.28873	0.0220948	0.379551	468.778	423.022	373.705	443.05	378.444	428.864	555.429	465.004	516.983	509.123	519.906	536.902	Cgrrf1
ENSMUSG00000112527	9.726	-2.03014	0.887638	-2.28712	0.0221886	0.380754	13.7337	11.223	7.12573	0.879067	10.4832	10.1452	7.38112	4.73688	8.77896	7.3786	0	3.39382	Gm35696
ENSMUSG00000097462	22.1692	-1.26471	0.553359	-2.28551	0.022283	0.381964	42.1167	18.1295	15.0432	22.8557	12.5799	21.2126	27.6792	15.0001	30.2387	13.5274	7.23095	6.78764	9530026P05Rik
ENSMUSG00000055148	79.8303	-0.749957	0.328244	-2.28475	0.0223272	0.382312	148.324	126.043	110.845	35.1627	78.6242	35.9692	47.9773	44.2109	52.6738	83.6241	67.2479	62.4463	Klf2
ENSMUSG00000029610	90.2389	-0.682541	0.298881	-2.28366	0.0223917	0.382569	101.629	106.187	67.2985	82.6323	73.3826	47.959	87.9584	109.738	103.397	52.8799	49.1705	84.1667	Aimp2
ENSMUSG00000030766	1340.55	-0.460026	0.201518	-2.28281	0.0224418	0.382569	1855.88	1616.12	1316.68	1153.34	1381.69	1180.53	1252.33	1052.38	1195.89	1246.98	1123.69	1087.38	Arhgap17
ENSMUSG00000035202	5646.22	-2.1157	0.926873	-2.28262	0.0224528	0.382569	6151.79	7597.99	1226.42	9757.65	1566.19	2100.97	1757.32	900.797	1973.32	2329.18	1650.83	1329.7	Lars2
ENSMUSG00000087574	19.788	-1.49087	0.652785	-2.28386	0.0223798	0.382569	17.396	38.849	6.33398	14.9441	20.9665	18.4458	13.5321	12.6317	8.77896	4.91906	5.06167	13.5753	C030037D09Rik
ENSMUSG00000076613	25.0137	-3.77129	1.65229	-2.28247	0.0224619	0.382569	65.0063	0	140.139	1.75813	0	0	2.46037	2.36844	1.95088	4.91906	7.95405	1.35753	Ighg2b
ENSMUSG00000097167	3.39553	-4.09789	1.79675	-2.28072	0.022565	0.383102	1.83116	3.45324	2.37524	7.03254	0	3.68915	4.92075	5.52636	5.85264	1.22977	0	0	Gm16740
ENSMUSG00000036120	273.925	-0.476468	0.208855	-2.28133	0.0225288	0.383102	351.583	322.015	275.528	235.59	294.579	210.282	263.875	208.423	325.797	239.804	274.053	196.841	Rfxank
ENSMUSG00000020265	1279.04	0.303544	0.13309	2.28073	0.0225641	0.383102	1188.42	1286.33	1400.6	1279.04	1353.38	1165.77	1382.73	928.429	1297.34	1655.26	1621.18	1563.19	Sumo3
ENSMUSG00000036446	6.40539	-4.50107	1.97421	-2.27994	0.0226114	0.383483	7.32465	0.86331	6.33398	1.75813	0	0	0	52.1057	3.90176	0	0	0	Lum
ENSMUSG00000042289	655.673	0.340798	0.149511	2.27941	0.0226426	0.383604	550.264	592.231	663.484	579.305	573.433	570.896	591.72	566.847	597.945	648.087	752.742	1007.96	Hsd3b7
ENSMUSG00000023247	26894	0.397952	0.174662	2.27842	0.0227017	0.384199	20269.1	27719.2	24702.5	27504.3	26772.1	25269.8	30119.3	18931	26129.1	40684.3	31480.7	26755.5	Guca2a
ENSMUSG00000032575	1057.85	0.587683	0.258183	2.27622	0.0228328	0.385277	1100.53	1012.66	1064.9	909.834	991.713	870.64	1104.71	723.954	1019.34	1646.66	1727.47	1196.66	Manf
ENSMUSG00000021948	5697.8	-0.417391	0.18334	-2.27659	0.0228106	0.385277	7991.19	6948.78	5493.14	4509.61	5049.77	4555.18	4520.32	4376.88	4484.1	5638.48	5318.37	5415.86	Prkcd
ENSMUSG00000024948	241.062	-0.6003	0.263736	-2.27614	0.0228377	0.385277	428.492	246.043	424.377	218.888	200.23	208.437	199.905	177.633	148.267	217.669	219.821	217.204	Map4k2
ENSMUSG00000029369	29.5072	-1.13743	0.499906	-2.2753	0.0228882	0.385723	12.8181	44.8921	16.6267	34.2836	22.0148	34.1246	26.449	37.1056	35.1159	4.91906	14.4619	23.078	Afm
ENSMUSG00000031568	285.79	0.339965	0.149569	2.27296	0.0230283	0.387675	251.785	224.461	269.194	247.018	265.226	237.95	274.947	257.371	355.06	336.956	358.655	320.376	Rwdd4a
ENSMUSG00000097908	81.8203	0.955026	0.420259	2.27247	0.0230582	0.38777	84.2335	66.4749	22.9607	31.6464	48.2228	26.7463	97.7999	103.422	79.9861	67.6371	141.727	103.851	4933404O12Rik
ENSMUSG00000024502	8.06503	-5.09398	2.24288	-2.27118	0.0231361	0.388673	6.40907	2.58993	0	0	0	0	1.23019	2.36844	0	0	0	0	Jakmip2
ENSMUSG00000027876	6058.05	1.48184	0.65292	2.26956	0.0232344	0.389097	3535.97	4623.89	3313.46	3811.64	3621.95	3982.44	8815.52	2415.81	8641.43	20007.1	18326.1	2027.47	Reg4
ENSMUSG00000040502	114.504	-0.703199	0.309808	-2.26979	0.0232203	0.389097	133.675	165.756	140.139	117.795	106.929	148.488	132.86	88.4218	134.611	109.449	41.9395	88.918	2025-03-09
ENSMUSG00000021070	5.19081	-5.27008	2.3216	-2.27003	0.023206	0.389097	24.7207	0	1.58349	0	2.09665	0	0	18.9475	2.92632	0	0	0	Bdkrb2
ENSMUSG00000043456	20.8551	-6.23262	2.74673	-2.26911	0.0232618	0.389148	26.5519	20.7194	3.95874	0	0	0	0	7.10533	0	0	0	0	Zfp536
ENSMUSG00000085236	6.42939	-3.8761	1.7089	-2.26818	0.0233184	0.389555	9.15581	7.76979	0	6.15347	4.19329	8.30059	4.30565	0	3.90176	1.22977	0	0	2610206C17Rik
ENSMUSG00000034593	27.4327	-2.1438	0.945443	-2.26751	0.0233592	0.389555	83.3179	20.7194	94.2179	9.66974	14.6765	9.22288	17.2226	45.0004	4.8772	7.3786	0	21.0417	Myo5a
ENSMUSG00000046982	1177.72	-0.436862	0.192648	-2.26767	0.0233493	0.389555	1771.65	1362.3	980.183	979.281	1110.17	965.635	1048.73	1196.85	1251.49	982.583	1028.96	952.306	Tshz1
ENSMUSG00000017446	6.67456	-2.4628	1.08664	-2.26643	0.0234251	0.389842	9.15581	10.3597	5.54223	3.51627	2.09665	1.84458	4.30565	15.7896	10.7298	4.91906	0	0.678764	C1qtnf1
ENSMUSG00000025582	9.25496	2.04323	0.901422	2.26667	0.0234102	0.389842	2.74674	2.58993	0	4.39534	7.33826	7.3783	4.30565	15.0001	5.85264	34.4334	19.5236	2.03629	Nptx1
ENSMUSG00000027796	3.79548	-3.51585	1.55181	-2.26564	0.0234733	0.390238	9.15581	0.86331	2.37524	4.39534	5.24161	4.61144	5.53584	8.68429	7.80352	0	0	0.678764	Smad9
ENSMUSG00000015222	90.104	-1.49617	0.660989	-2.26353	0.0236033	0.39067	58.5972	331.511	74.4243	20.2185	54.5128	6.45601	60.2792	72.6322	61.4528	61.4883	58.5707	73.9852	Map2
ENSMUSG00000026956	523.004	-0.468672	0.207115	-2.26286	0.0236442	0.39067	636.329	662.159	441.795	610.073	545.128	607.788	415.188	315.003	398.955	515.272	430.242	367.89	Uap1l1
ENSMUSG00000028328	3.40309	-4.61477	2.03911	-2.26313	0.0236278	0.39067	1.83116	4.31655	6.33398	4.39534	15.7248	0	0	2.36844	0	0	0	0	Tmod1
ENSMUSG00000033253	961.955	-0.400389	0.177106	-2.26073	0.0237758	0.39067	1245.19	1124.03	852.712	857.09	1063	944.423	774.403	1003.43	708.17	800.578	801.913	838.952	Szt2
ENSMUSG00000040964	620.841	-0.392498	0.173531	-2.26184	0.0237075	0.39067	797.471	868.49	552.64	697.1	616.414	578.274	558.505	588.953	562.829	592.747	588.6	448.663	Arhgef10l
ENSMUSG00000029591	244.649	0.620738	0.274292	2.26305	0.0236326	0.39067	144.662	367.77	181.31	266.357	200.23	171.546	224.509	143.685	208.744	457.473	360.101	253.179	Ung
ENSMUSG00000006673	726.446	-0.295056	0.130461	-2.26165	0.0237192	0.39067	858.815	760.576	765.62	677.761	733.826	667.736	784.244	776.06	780.352	660.384	523.521	721.526	Qrich1
ENSMUSG00000061878	5.27538	-2.74764	1.21502	-2.26139	0.0237349	0.39067	3.66232	1.72662	11.8762	9.66974	0	3.68915	2.46037	6.31585	4.8772	0	0	3.39382	Sphk1
ENSMUSG00000072972	19.7413	1.20018	0.531011	2.26017	0.0238106	0.39067	28.383	11.223	9.50097	13.186	18.8698	31.3578	20.2981	20.5265	20.4843	45.5013	46.2781	17.6479	Adam4
ENSMUSG00000076752	9.33468	1.62193	0.717354	2.26099	0.02376	0.39067	3.66232	3.45324	0	5.2744	7.33826	3.68915	20.2981	15.7896	15.607	15.987	5.06167	10.8602	Tcrg-C2
ENSMUSG00000090659	23.2763	0.932323	0.411702	2.26456	0.0235399	0.39067	22.8895	23.3094	30.0864	28.1301	13.6282	23.0572	21.5283	15.0001	11.7053	55.3395	36.8779	31.2231	Zfp493
ENSMUSG00000021668	160.399	0.510781	0.226002	2.26007	0.0238169	0.39067	145.577	142.446	140.139	148.562	124.75	132.809	200.52	222.634	215.572	166.018	202.467	228.743	Polk
ENSMUSG00000117964	6.52152	-2.20826	0.976786	-2.26074	0.0237751	0.39067	4.57791	17.2662	8.70922	7.03254	0	5.53373	8.61131	4.73688	4.8772	4.91906	0	2.03629	Gm36043
ENSMUSG00000025017	38.3577	-1.9488	0.862774	-2.25877	0.0238979	0.391597	76.9088	13.813	91.8427	40.4371	32.498	47.0367	33.8301	43.4214	48.772	7.3786	0	28.5081	Pik3ap1
ENSMUSG00000013483	382.973	-0.581759	0.257628	-2.25814	0.0239369	0.391836	574.069	490.36	285.029	382.394	350.14	313.578	299.551	423.162	311.166	297.603	307.316	266.754	Card14
ENSMUSG00000029075	13.7403	-1.47702	0.654591	-2.2564	0.0240453	0.392006	19.2272	11.223	23.7524	12.3069	8.38658	9.22288	15.3773	7.89481	17.5579	12.2977	0	8.82393	Tnfrsf4
ENSMUSG00000030577	51.8268	-3.38183	1.49805	-2.25748	0.0239781	0.392006	251.785	1.72662	221.689	0.879067	5.24161	5.53373	6.15094	49.7373	5.85264	20.906	14.4619	0	Cd22
ENSMUSG00000031903	221.566	-0.79312	0.351558	-2.25601	0.0240699	0.392006	198.681	420.432	304.031	205.702	180.312	196.447	324.769	118.422	325.797	188.154	162.696	159.509	Pla2g15
ENSMUSG00000020057	4.60636	-6.10723	2.70668	-2.25636	0.0240484	0.392006	30.2142	0	7.91747	0.879067	0	0	0.615094	17.3686	0	0	0	0	Dram1
ENSMUSG00000069874	555.344	0.758153	0.336009	2.25635	0.0240489	0.392006	327.778	444.605	342.827	487.003	486.422	474.056	516.679	373.424	443.825	734.17	891.577	622.426	Irgm2
ENSMUSG00000028469	3.72001	-4.71492	2.09247	-2.25328	0.0242415	0.393598	13.7337	0	7.12573	0.879067	0	0	2.46037	23.6844	0	0	0	0	Npr2
ENSMUSG00000020407	2409.26	0.609568	0.270472	2.25372	0.0242138	0.393598	2967.4	1400.29	1573.2	1417.94	1856.58	1413.87	3595.84	1766.86	3267.73	3456.87	3577.15	1789.22	Upp1
ENSMUSG00000022996	6.16082	-4.75003	2.10804	-2.25329	0.0242408	0.393598	6.40907	6.90648	0	0	0	0.922288	0.615094	0.789481	0.97544	0	0	0	Wnt10b
ENSMUSG00000048852	12.6428	1.30547	0.579575	2.25246	0.0242935	0.394042	3.66232	9.49641	11.0845	7.9116	11.5315	4.61144	11.0717	5.52636	12.6807	23.3656	24.5852	28.5081	Gm12185
ENSMUSG00000015932	20258.7	0.324635	0.144206	2.25119	0.0243737	0.394569	19436.9	14601.2	17809.6	18623	23484.5	20049.6	20227.4	18075.9	20837.4	23021.2	27283.8	19134.3	Dstn
ENSMUSG00000021208	3139.29	0.704008	0.312731	2.25116	0.0243753	0.394569	2989.37	2489.79	2351.49	2849.06	2268.57	2527.07	2924.77	1291.59	2710.75	5917.63	4355.93	2908.5	Ifi27l2b
ENSMUSG00000033985	699.427	0.453852	0.201725	2.24986	0.0244579	0.394625	703.166	500.72	510.677	649.631	631.09	613.321	924.486	798.165	887.651	791.969	945.086	481.922	Tesk2
ENSMUSG00000033191	3.72214	-4.2512	1.89024	-2.24903	0.0245108	0.394625	0.915581	0.86331	7.12573	0.879067	5.24161	0.922288	2.46037	23.6844	0.97544	0	0	0	Tie1
ENSMUSG00000038456	6.89253	-2.78109	1.23655	-2.24907	0.0245083	0.394625	7.32465	4.31655	24.5442	8.79067	6.28994	10.1452	2.46037	16.5791	0.97544	0	3.61548	0	Dennd2a
ENSMUSG00000048371	870.125	-0.614085	0.273223	-2.24756	0.0246042	0.394625	1082.22	1257.84	811.541	727.868	823.982	821.758	929.406	792.639	1082.74	903.878	802.636	428.979	Pdp2
ENSMUSG00000036781	1151.8	0.510712	0.227141	2.24843	0.0245485	0.394625	838.672	921.152	838.461	1361.68	1199.28	1187.91	1385.19	1039.75	1363.67	1731.51	1260.36	1074.48	Rps27l
ENSMUSG00000001123	2037.48	0.799639	0.355878	2.24695	0.0246435	0.394625	1098.7	806.332	2017.37	1956.8	1805.21	2104.66	1692.12	1223.7	1438.77	2603.41	2574.94	2985.88	Lgals9
ENSMUSG00000078763	7.90641	2.91426	1.29647	2.24784	0.0245865	0.394625	1.83116	1.72662	3.16699	0.879067	0	1.84458	0.615094	0	0.97544	22.1358	72.3095	4.07258	Slfn1
ENSMUSG00000017311	889.981	-0.712138	0.316826	-2.24773	0.0245937	0.394625	882.62	1646.33	813.916	741.933	729.633	525.704	1360.59	550.268	1196.87	807.956	501.105	400.471	Pyy
ENSMUSG00000045975	338.696	-0.896815	0.398601	-2.24991	0.0244548	0.394625	339.681	840.864	257.318	363.934	204.423	336.635	234.966	246.318	256.541	222.588	319.608	236.21	C2cd2
ENSMUSG00000024164	146.424	-1.40205	0.622996	-2.25049	0.0244176	0.394625	506.316	63.0216	128.263	174.934	55.5611	174.312	52.898	195.002	26.3369	122.977	110.634	24.4355	C3
ENSMUSG00000102697	5.32298	-3.39112	1.50928	-2.24684	0.0246502	0.394625	7.32465	12.9497	3.95874	0	9.4349	4.61144	9.2264	10.2632	7.80352	2.45953	0	0	Pcdhac2
ENSMUSG00000026564	4.99161	-3.44069	1.53195	-2.24595	0.024707	0.394724	6.40907	8.6331	5.54223	4.39534	10.4832	0	12.3019	6.31585	7.80352	2.45953	0	0	Dusp27
ENSMUSG00000026830	15.5286	1.44588	0.644407	2.24374	0.0248489	0.394724	7.32465	6.90648	9.50097	23.7348	17.8215	17.5235	17.8377	6.31585	8.77896	15.987	49.8936	29.8656	Ermn
ENSMUSG00000006494	1002.15	-0.314674	0.140258	-2.24354	0.0248618	0.394724	925.652	992.807	750.577	1016.2	1197.18	1075.39	1355.67	1286.06	1430.97	692.358	715.141	725.598	Pdk1
ENSMUSG00000027678	1073.22	-0.473469	0.211115	-2.24271	0.0249155	0.394724	1740.52	1400.29	880.423	896.648	849.141	844.816	1104.71	1120.27	1219.3	1029.31	912.546	859.315	Ncoa3
ENSMUSG00000037922	11.7472	-3.4582	1.54124	-2.24378	0.0248463	0.394724	45.7791	0	56.2141	4.39534	0	0.922288	0.615094	8.68429	0.97544	2.45953	5.06167	0	Bank1
ENSMUSG00000029366	211.21	0.474208	0.211563	2.24145	0.0249967	0.394724	142.831	163.166	235.149	193.395	224.341	171.546	215.283	248.686	249.713	242.264	269.715	272.863	Dck
ENSMUSG00000029811	3967.55	-0.577269	0.25726	-2.24391	0.0248381	0.394724	6423.72	5454.39	2685.61	4597.52	4825.43	4838.32	4255.22	3831.35	4241.22	2779.27	2765.84	3152.18	Aoc1
ENSMUSG00000031709	193.096	0.834871	0.37233	2.24229	0.0249428	0.394724	190.441	208.058	77.5913	191.637	97.494	190.914	92.8791	135.791	115.102	266.859	364.44	382.823	Tbc1d9
ENSMUSG00000018507	14.3746	-2.97611	1.3273	-2.24223	0.0249464	0.394724	31.1298	2.58993	18.2102	0.879067	0	3.68915	1.84528	2.36844	2.92632	4.91906	0	1.35753	Trpv2
ENSMUSG00000025280	245.972	-0.439617	0.196082	-2.24201	0.0249609	0.394724	248.122	196.835	245.442	245.26	289.337	241.639	199.905	345.793	246.786	185.695	141.727	213.811	Polr3a
ENSMUSG00000021936	425.937	0.263143	0.117353	2.24232	0.0249407	0.394724	391.869	345.324	349.952	458.873	466.504	485.123	440.407	446.057	443.825	413.201	459.166	493.461	Mapk8
ENSMUSG00000116581	5.57946	-4.17657	1.8634	-2.24137	0.0250019	0.394724	4.57791	6.04317	0	6.15347	0	1.84458	0.615094	1.57896	6.82808	0	0	0	Gm46565
ENSMUSG00000024420	7.51366	-4.98905	2.22132	-2.24598	0.0247053	0.394724	7.32465	10.3597	1.58349	0	0	0	0	1.57896	0	0	0	0	Zfp521
ENSMUSG00000031161	266.99	-0.413321	0.184084	-2.24528	0.0247502	0.394724	321.369	254.676	342.827	287.455	250.549	270.23	223.279	182.37	200.941	274.238	237.898	192.09	Hdac6
ENSMUSG00000001128	69.2499	-0.849097	0.379017	-2.24026	0.025074	0.395471	92.4737	55.2518	121.929	43.9534	82.8175	59.0264	51.0528	47.3688	56.5755	59.0288	54.2321	30.5444	Cfp
ENSMUSG00000038005	230.853	0.420686	0.18784	2.2396	0.025117	0.39576	201.428	197.698	278.695	196.911	241.114	230.572	226.354	204.475	208.744	264.4	287.069	314.946	Hpf1
ENSMUSG00000018921	310.994	-0.322341	0.14399	-2.23864	0.0251796	0.396355	398.278	393.669	338.076	293.608	245.308	243.484	243.577	246.318	247.762	307.441	308.039	277.614	Pelp1
ENSMUSG00000048120	9.15594	-3.27332	1.46281	-2.2377	0.0252409	0.39693	30.2142	6.04317	15.8349	0	0	0	0.615094	46.5794	0.97544	2.45953	0	1.35753	Entpd1
ENSMUSG00000031930	4064.59	-0.530567	0.237154	-2.23722	0.0252719	0.397027	6134.39	5103.03	3287.34	3798.45	4039.19	3809.97	3688.1	2557.13	3683.26	3916.8	3713.82	2282	Wwp2
ENSMUSG00000030795	1624.93	-0.328856	0.147029	-2.23668	0.0253075	0.397196	1571.14	1604.03	1220.08	2061.41	1464.51	1855.64	1887.72	1992.65	1993.8	1313.39	1091.87	1209.56	Fus
ENSMUSG00000029108	5.13915	-4.88697	2.18586	-2.23572	0.0253704	0.397568	4.57791	0.86331	3.16699	0	0	0	0	32.3687	0	0	0	0	Pcdh7
ENSMUSG00000055022	7.23114	-4.0046	1.79132	-2.23556	0.0253809	0.397568	1.83116	8.6331	7.12573	2.6372	0	0	0	11.8422	0	1.22977	0	0	Cntn1
ENSMUSG00000010095	937.63	-0.32047	0.143386	-2.23501	0.0254165	0.397736	1287.31	1424.46	923.178	758.635	657.298	787.634	831.606	791.06	822.296	922.324	897.361	955.699	Slc3a2
ENSMUSG00000021732	5.57227	-4.56954	2.04551	-2.23393	0.0254874	0.398456	5.49349	12.0863	3.95874	1.75813	0	0	1.23019	3.9474	0	0	0	0	Fgf10
ENSMUSG00000029186	1551.65	0.368351	0.164919	2.23353	0.0255138	0.398479	1125.25	896.979	1528.86	1759.89	1736.02	1885.16	1826.83	1647.65	1905.04	1553.19	1457.04	1862.53	Pi4k2b
ENSMUSG00000022032	30.3054	1.37429	0.615548	2.23263	0.025573	0.399014	12.8181	9.49641	45.9214	11.4279	4.19329	17.5235	27.0641	37.8951	31.2141	38.1227	83.156	95.7057	Scara5
ENSMUSG00000052776	1969.03	0.677228	0.30348	2.23154	0.0256451	0.399423	1668.19	1177.55	1512.24	1852.19	1374.35	1859.33	1757.94	998.693	1600.7	3463.02	2665.33	2015.93	Oas1a
ENSMUSG00000048776	5.7401	-3.29241	1.47564	-2.23118	0.0256694	0.399423	18.3116	3.45324	21.3772	0.879067	1.04832	8.30059	7.38112	10.2632	13.6562	2.45953	0	0.678764	Pthlh
ENSMUSG00000058589	10.6294	-4.64555	2.08217	-2.23111	0.0256741	0.399423	10.987	8.6331	3.16699	1.75813	3.14497	0.922288	0	5.52636	0	0	0	0	Anks1b
ENSMUSG00000029723	1790.41	-0.49897	0.223701	-2.23052	0.0257131	0.39964	2621.31	2328.35	1781.43	1548.04	1609.18	1592.79	1485.45	1087.9	1154.92	1779.47	1261.08	1631.75	Tsc22d4
ENSMUSG00000039384	172.646	0.863495	0.387566	2.228	0.0258808	0.399817	155.649	118.273	128.263	123.069	171.925	139.265	102.106	84.4744	118.028	266.859	311.654	250.464	Dusp10
ENSMUSG00000028412	5193.39	-0.340647	0.152811	-2.2292	0.0258004	0.399817	6826.57	5836.84	4327.69	5694.6	6003.74	6045.6	5335.94	5471.1	5456.61	4036.09	4445.59	4422.82	Slc44a1
ENSMUSG00000028750	39.4811	0.878623	0.394155	2.22913	0.0258053	0.399817	21.9739	27.6259	22.1689	40.4371	69.1893	36.8915	42.4415	38.6846	40.9685	72.5562	53.5091	17.6479	Pla2g2c
ENSMUSG00000100291	24.4668	-1.40721	0.631833	-2.22719	0.0259348	0.399817	22.8895	21.5828	11.8762	46.5906	62.8994	56.2596	9.2264	3.9474	13.6562	12.2977	11.5695	8.82393	2310069B03Rik
ENSMUSG00000074221	164.79	0.520202	0.233463	2.22819	0.0258675	0.399817	147.409	167.482	192.395	134.497	114.267	118.975	187.604	195.002	200.941	189.384	255.976	207.702	Zfp568
ENSMUSG00000009292	11.8456	-3.4822	1.56367	-2.22694	0.0259511	0.399817	29.2986	10.3597	15.0432	3.51627	0	0	1.84528	3.15792	0	2.45953	0	1.35753	Trpm2
ENSMUSG00000003348	348.33	0.31053	0.139402	2.22759	0.0259077	0.399817	311.298	358.274	310.365	336.683	331.27	351.392	390.584	318.95	379.446	431.648	429.519	366.532	Mob3a
ENSMUSG00000020472	206.891	-0.478478	0.214657	-2.22904	0.0258113	0.399817	162.973	262.446	206.646	241.743	288.289	213.048	188.219	220.265	150.218	209.06	131.603	163.582	Zkscan17
ENSMUSG00000020681	458.779	-0.796887	0.357895	-2.22659	0.0259745	0.399817	986.081	778.706	316.699	392.064	400.459	440.854	557.275	475.267	526.738	435.337	382.517	137.11	Ace
ENSMUSG00000051606	148.285	0.778734	0.349465	2.22836	0.0258565	0.399817	122.688	86.331	114.803	204.823	187.65	203.826	81.1923	123.948	64.3791	263.17	297.192	88.918	2010001K21Rik
ENSMUSG00000030724	77.6232	-3.85423	1.73143	-2.22605	0.0260111	0.399996	363.486	0	387.165	0	0	4.61144	6.15094	53.6847	16.5825	14.7572	18.8005	8.14516	Cd19
ENSMUSG00000035781	1673.51	-0.328412	0.147558	-2.22564	0.0260382	0.400028	1794.54	2121.15	1682.46	1725.61	1512.73	1578.96	1789.92	1398.96	1529.49	1538.44	1211.91	1676.55	R3hdm4
ENSMUSG00000064326	115.23	0.722293	0.324679	2.22464	0.0261057	0.40068	67.753	102.734	96.5932	129.223	121.605	98.6848	122.404	57.6321	95.5932	182.005	132.326	159.509	Siva1
ENSMUSG00000024404	2498.96	0.239349	0.107628	2.22385	0.0261588	0.401109	2411.64	2184.17	2418.79	2632.81	2528.55	2569.49	2327.51	2272.91	2528.34	2593.58	3102.8	2753.07	Riok3
ENSMUSG00000089774	1008.38	0.654081	0.294457	2.22131	0.0263298	0.403346	1525.36	996.26	876.464	800.83	1002.2	799.624	1129.31	1036.59	1159.8	1489.25	2045.64	1185.12	Slc5a3
ENSMUSG00000102758	60.0283	-0.894154	0.403147	-2.21794	0.0265592	0.404254	83.3179	63.8849	62.548	57.1394	64.996	69.1716	79.9622	117.633	86.8142	27.0549	26.7545	46.1559	Naaladl2
ENSMUSG00000038619	1779.36	0.303356	0.13678	2.21784	0.026566	0.404254	1626.07	1540.15	1770.35	1564.74	1668.93	1608.47	2150.37	1768.44	2094.27	2180.38	2241.6	1850.31	Ensa
ENSMUSG00000029700	430.752	1.64882	0.742882	2.21949	0.0264532	0.404254	106.207	153.669	193.186	327.892	299.82	313.578	262.03	1334.22	279.951	148.802	141.004	1350.06	Slc13a1
ENSMUSG00000032758	3.50327	5.84927	2.63502	2.21982	0.026431	0.404254	0	0	0	10.5488	0	18.4458	0	0	0	15.987	18.0774	0	Kap
ENSMUSG00000074272	60221.4	0.475348	0.214248	2.21868	0.0265086	0.404254	57034.3	48753.7	40545.4	52052.2	69379	58147.5	60297.6	67734.3	62754	50447.5	61775.5	91783.1	Ceacam1
ENSMUSG00000038943	132.31	-0.825022	0.371868	-2.21859	0.0265147	0.404254	119.026	122.59	197.145	154.716	122.654	109.752	159.924	182.37	157.046	73.786	94.0024	112.675	Prc1
ENSMUSG00000074183	119.76	0.894358	0.40322	2.21804	0.0265523	0.404254	43.0323	66.4749	90.2592	137.134	77.5759	98.6848	114.407	175.265	87.7896	145.112	133.05	151.364	Gsta1
ENSMUSG00000089687	4.09615	-3.35151	1.51279	-2.21545	0.0267295	0.404938	0.915581	8.6331	3.16699	2.6372	5.24161	0	8.61131	4.73688	5.85264	0	0	1.35753	Rab42
ENSMUSG00000029152	1206.96	0.28318	0.127801	2.21578	0.0267066	0.404938	1186.59	1303.6	1182.08	1285.2	1199.28	1161.16	1237.57	1121.06	1185.16	1326.92	1497.53	1419.97	Ociad1
ENSMUSG00000033706	178.478	-0.458139	0.206704	-2.2164	0.0266642	0.404938	220.655	174.389	211.397	208.339	221.196	180.768	163.615	159.475	135.586	173.397	116.418	131.68	Smyd5
ENSMUSG00000004902	4.11388	-3.14553	1.42032	-2.21466	0.0267833	0.404938	7.32465	3.45324	11.8762	4.39534	1.04832	3.68915	4.30565	2.36844	11.7053	2.45953	0	0	Slc25a18
ENSMUSG00000039115	4.83494	-4.5933	2.07411	-2.21459	0.0267883	0.404938	7.32465	0.86331	12.668	4.39534	2.09665	0.922288	3.07547	44.2109	0	0	0	0	Itga9
ENSMUSG00000085665	7.15278	-2.16698	0.978137	-2.21542	0.0267313	0.404938	10.987	5.17986	2.37524	4.39534	9.4349	8.30059	7.38112	9.47377	11.7053	4.91906	0	0	Gm12059
ENSMUSG00000114563	6.6608	-3.20957	1.44922	-2.21469	0.0267813	0.404938	5.49349	11.223	3.16699	0.879067	2.09665	12.912	3.07547	0.789481	3.90176	0	1.44619	0.678764	1700016K05Rik
ENSMUSG00000022283	9197.33	-0.202366	0.0914424	-2.21305	0.0268943	0.406157	9084.4	9682.02	9542.14	9198.56	10119.5	8865.03	8784.77	9353.77	8564.37	8280.01	7807.26	8498.8	Pabpc1
ENSMUSG00000033508	37.4766	-1.23194	0.556981	-2.21182	0.0269793	0.406701	56.766	30.2159	21.3772	52.744	30.4014	55.3373	52.283	18.1581	33.165	17.2167	33.2624	5.43011	Asprv1
ENSMUSG00000036099	345.042	0.303114	0.137044	2.21179	0.0269812	0.406701	361.655	277.986	300.072	399.976	384.734	354.159	326	326.845	348.232	362.781	441.811	376.035	Vezt
ENSMUSG00000028778	7.47814	-2.93053	1.32597	-2.21011	0.0270979	0.407692	0.915581	4.31655	33.2534	5.2744	23.0631	11.9897	1.84528	1.57896	2.92632	1.22977	0	2.71505	Hcrtr1
ENSMUSG00000036123	7352.19	0.518983	0.2348	2.21032	0.027083	0.407692	6638.88	4553.96	3693.5	6287.09	6613.87	6863.67	8438.47	10369.8	8343.92	7223.65	7943.93	6713.65	Slc9a3
ENSMUSG00000025993	4503.38	-0.532286	0.241112	-2.20763	0.0272699	0.408434	6057.48	4989.07	2680.07	4699.49	5021.47	4800.51	5928.27	5996.9	6119.91	2446	2746.32	3418.25	Slc40a1
ENSMUSG00000026833	8.01301	-1.97556	0.895197	-2.20684	0.0273253	0.408434	5.49349	9.49641	8.70922	6.15347	7.33826	3.68915	3.69056	21.316	7.80352	1.22977	0	6.10887	Olfm1
ENSMUSG00000015627	24.1669	-1.27172	0.576618	-2.20548	0.0274204	0.408434	39.37	10.3597	16.6267	14.9441	24.1114	18.4458	28.2943	12.6317	25.3615	4.91906	8.67714	12.2177	Gata5
ENSMUSG00000007655	16.3261	-3.23542	1.46697	-2.2055	0.0274187	0.408434	15.5649	0.86331	15.8349	8.79067	0	7.3783	11.6868	155.528	8.77896	3.6893	0	0	Cav1
ENSMUSG00000010760	35.635	-1.02329	0.463588	-2.20731	0.0272921	0.408434	48.5258	45.7554	34.0451	40.4371	41.9329	43.3475	30.7547	9.47377	14.6316	43.0418	10.8464	20.3629	Phlda2
ENSMUSG00000070713	86.9652	-0.578094	0.261988	-2.20657	0.0273444	0.408434	90.6425	98.4173	108.469	67.6882	67.0927	47.0367	89.8037	60.79	89.7405	73.786	73.7557	49.5498	Gm10282
ENSMUSG00000057337	23.2816	-5.29609	2.39812	-2.20843	0.0272142	0.408434	131.844	0	127.471	0	0	0	1.84528	25.2634	2.92632	4.91906	0	0	Chst3
ENSMUSG00000020475	23.5801	-1.01794	0.461649	-2.20501	0.0274536	0.408434	39.37	20.7194	30.0864	21.0976	32.498	11.9897	22.7585	27.6318	32.1895	12.2977	7.23095	23.7567	Pgam2
ENSMUSG00000021423	8.9432	-3.69194	1.67383	-2.20568	0.0274062	0.408434	29.2986	3.45324	34.0451	2.6372	0	0	1.23019	7.89481	0	4.91906	0	0	Ly86
ENSMUSG00000078963	53.7865	-1.16703	0.528968	-2.20625	0.0273668	0.408434	117.194	32.8058	64.1315	94.0602	71.2859	86.6951	28.2943	23.6844	21.4597	39.3525	19.5236	23.7567	Hsbp1l1
ENSMUSG00000037349	376.431	-0.663174	0.300751	-2.20506	0.0274499	0.408434	351.583	476.547	652.4	391.185	353.285	350.469	274.332	240.002	236.057	241.034	228.498	380.786	Nudt22
ENSMUSG00000042498	241.502	-0.573992	0.260217	-2.20582	0.0273965	0.408434	314.044	240	228.815	167.902	264.177	179.846	251.573	212.37	280.927	163.559	180.051	180.551	Radx
ENSMUSG00000062397	3431.98	0.258107	0.117088	2.20437	0.027498	0.408713	3456.32	3255.54	2895.42	3219.14	3317.94	3172.67	3654.27	2872.92	3477.45	3870.07	4150.57	3500.38	Zfp706
ENSMUSG00000026674	9.91728	-6.19362	2.81087	-2.20346	0.0275625	0.409292	18.3116	0	37.2121	0	0	2.76686	5.53584	90.0008	2.92632	0	0	0	Ddr2
ENSMUSG00000070332	4.79458	-2.66545	1.21003	-2.2028	0.0276089	0.409601	1.83116	4.31655	8.70922	2.6372	1.04832	4.61144	2.46037	3.15792	9.7544	1.22977	0	2.03629	Trim80
ENSMUSG00000115338	1287.34	0.374529	0.170118	2.20158	0.0276949	0.410495	1432.88	1329.5	1118.74	1010.93	1095.5	1081.84	1363.05	859.744	1334.4	1704.46	2005.87	1439.66	Pnp
ENSMUSG00000028911	214.685	-0.31706	0.144164	-2.1993	0.0278568	0.411953	218.824	217.554	241.483	233.832	211.761	236.106	235.581	225.002	228.253	180.776	171.374	194.126	Srsf4
ENSMUSG00000033294	168.93	-0.449666	0.204415	-2.19977	0.0278231	0.411953	177.623	227.051	179.727	145.925	144.669	163.245	182.683	152.37	136.562	173.397	101.956	140.504	Noc4l
ENSMUSG00000049336	8.3827	-4.63815	2.10911	-2.1991	0.0278705	0.411953	12.8181	5.17986	0	0	0	0	1.84528	4.73688	0	0	0	0	Tenm2
ENSMUSG00000041729	13.3973	-1.28702	0.585376	-2.19862	0.0279052	0.412085	11.9026	26.7626	14.2515	13.186	5.24161	7.3783	15.3773	12.6317	15.607	7.3786	2.16929	12.2177	Coro2b
ENSMUSG00000030286	1039.69	0.245248	0.111612	2.19732	0.0279978	0.413071	931.146	1002.3	1009.48	1007.41	1003.24	1123.35	1058.58	1089.48	1099.32	1126.47	1278.43	1085.34	Emc3
ENSMUSG00000037058	1237.59	0.228202	0.103873	2.19694	0.028025	0.413092	1071.23	1071.37	1211.37	1415.3	1598.69	1317.03	1123.78	1056.33	1156.87	1336.76	1355.8	1505.5	Paip2
ENSMUSG00000014030	71.127	-2.72931	1.24308	-2.1956	0.0281207	0.413152	251.785	12.0863	349.952	5.2744	0	5.53373	6.76603	33.9477	9.7544	38.1227	31.8162	2.71505	Pax5
ENSMUSG00000014907	137.263	-0.56246	0.256173	-2.19562	0.0281191	0.413152	142.831	138.993	114.803	125.707	94.349	110.675	157.464	153.949	198.99	108.219	111.357	78.0578	Naf1
ENSMUSG00000022129	7.14682	-2.81738	1.28329	-2.19543	0.0281325	0.413152	7.32465	6.04317	6.33398	3.51627	15.7248	11.9897	4.92075	3.9474	2.92632	0	0	2.03629	Dct
ENSMUSG00000022517	1724.24	-0.326379	0.148657	-2.19551	0.0281269	0.413152	2223.03	1830.22	1567.66	1530.46	1528.45	1541.14	1649.07	1803.17	1617.28	1362.58	1366.65	1708.45	Mgrn1
ENSMUSG00000037306	17.382	-1.54882	0.7057	-2.19473	0.0281828	0.413232	18.3116	23.3094	19.0019	4.39534	34.5946	16.6012	30.7547	41.053	15.607	2.45953	5.06167	11.539	Man1c1
ENSMUSG00000052160	12.9938	-2.98463	1.35996	-2.19464	0.0281896	0.413232	44.8635	1.72662	51.4636	0	2.09665	7.3783	2.46037	18.1581	0.97544	3.6893	0	6.78764	Pld4
ENSMUSG00000085421	19.6201	-1.2285	0.56037	-2.1923	0.0283577	0.415315	13.7337	21.5828	37.2121	21.9767	23.0631	31.3578	14.1472	35.5266	9.7544	13.5274	5.78476	8.14516	4732490B19Rik
ENSMUSG00000038324	1676.19	-0.26009	0.118736	-2.19049	0.028489	0.416164	1853.14	1749.93	1710.97	1567.38	1787.39	1684.1	1438.09	1730.54	1391.95	1539.67	1291.45	1673.83	Trpc4ap
ENSMUSG00000038047	130.67	-0.481598	0.219895	-2.19012	0.0285153	0.416164	112.616	135.54	149.64	113.4	126.847	156.789	140.241	153.949	122.906	100.841	75.925	128.965	Haus6
ENSMUSG00000030222	3.76538	-4.78284	2.18324	-2.19071	0.028473	0.416164	6.40907	0	16.6267	6.15347	6.28994	5.53373	0	14.2107	0	0	0	0	Rerg
ENSMUSG00000032673	160.086	0.437847	0.199924	2.19006	0.0285197	0.416164	108.954	129.497	158.349	169.66	154.103	153.1	203.596	154.738	198.014	200.452	173.543	175.121	Prorsd1
ENSMUSG00000113930	6.46265	-4.11365	1.88001	-2.1881	0.0286624	0.417865	0	6.04317	0	4.39534	0	9.22288	17.8377	6.31585	23.4106	1.22977	0	0	Gm36235
ENSMUSG00000031257	163.94	-0.936337	0.427999	-2.18771	0.0286906	0.417895	190.441	180.432	120.346	213.613	138.379	249.94	174.687	233.686	195.088	100.841	139.557	71.949	Nox1
ENSMUSG00000028884	198.519	0.4481	0.204916	2.18674	0.0287612	0.418542	124.519	227.051	257.318	164.386	191.843	173.39	162.385	155.528	150.218	329.577	307.316	209.738	Rpa2
ENSMUSG00000036256	29.9333	-3.6642	1.67628	-2.18592	0.0288216	0.41904	148.324	1.72662	87.884	0.879067	0	8.30059	11.6868	97.1061	16.5825	13.5274	0	0	Igfbp7
ENSMUSG00000036825	1588.08	-0.3434	0.157301	-2.18308	0.0290298	0.421303	1884.27	2013.24	1951.66	1126.96	1038.89	1074.47	1562.95	1160.54	1581.19	1510.15	1626.24	1632.43	Ssx2ip
ENSMUSG00000041459	1972.98	0.400076	0.183262	2.18308	0.0290299	0.421303	1520.78	1827.63	1970.66	1844.28	1854.48	1726.52	2446.23	2151.33	2524.44	2332.87	2495.4	2539.93	Tardbp
ENSMUSG00000074489	267.966	-1.17195	0.53727	-2.18131	0.0291604	0.421456	166.636	748.49	171.809	199.548	188.698	188.147	458.245	75.7901	433.096	172.167	180.774	86.203	Bglap3
ENSMUSG00000046985	565.014	0.378942	0.173735	2.18115	0.0291723	0.421456	446.804	511.943	598.561	630.291	633.187	620.7	532.056	712.112	544.296	512.812	671.032	799.584	Tapt1
ENSMUSG00000047547	3171.38	0.330913	0.151709	2.18124	0.0291655	0.421456	3161.5	3621.59	2960.34	2961.58	2492.91	2723.52	3249.54	2516.86	2923.4	4306.64	4123.09	2995.38	Cltb
ENSMUSG00000022021	52.599	-0.863808	0.395847	-2.18218	0.0290964	0.421456	49.4414	34.5324	76.7995	49.2278	53.4645	45.1921	49.8226	71.8427	52.6738	51.6502	23.8621	35.2957	Diaph3
ENSMUSG00000025207	10196.8	-0.331477	0.151945	-2.18156	0.029142	0.421456	10337.8	9938.43	10110.6	11170.3	12671.1	11373.7	8427.4	9859.82	8325.38	8811.27	8772.59	7116.84	Sema4g
ENSMUSG00000003354	8.51223	-4.40238	2.01898	-2.1805	0.0292202	0.421768	2.74674	12.0863	0	0	0	0	1.84528	2.36844	0	0	0	0	Ccdc65
ENSMUSG00000025486	229.301	-0.368666	0.169242	-2.17834	0.0293807	0.423702	219.739	211.511	290.571	238.227	271.516	217.66	201.136	224.213	225.327	206.601	151.127	226.707	Sirt3
ENSMUSG00000087694	7.09758	-4.94734	2.27249	-2.17706	0.0294762	0.424313	7.32465	8.6331	0	1.75813	0	0.922288	0	0.789481	0	0	0	0	A530058N18Rik
ENSMUSG00000031482	476.307	0.310869	0.142789	2.17712	0.0294714	0.424313	352.499	511.943	440.212	457.115	480.132	440.854	532.671	452.372	519.91	517.731	568.353	546.405	Slc25a15
ENSMUSG00000104667	6.94817	2.00291	0.920345	2.17626	0.0295355	0.424567	5.49349	4.31655	4.75048	11.4279	8.38658	4.61144	9.2264	4.73688	8.77896	11.0679	26.0314	2.71505	Gm4961
ENSMUSG00000059934	6.69676	-3.32766	1.52918	-2.17611	0.0295468	0.424567	18.3116	14.6763	0	8.79067	7.33826	4.61144	9.2264	0	7.80352	0	0	2.03629	Prh1
ENSMUSG00000014748	1468.87	0.272009	0.125039	2.17539	0.029601	0.424582	1663.61	1590.22	1208.21	1393.32	1277.91	1412.02	1660.14	1515.8	1574.36	1569.18	1721.69	1792.62	Tex261
ENSMUSG00000020257	1035.22	0.268748	0.123528	2.17561	0.0295846	0.424582	999.815	960.864	950.097	930.053	793.58	1008.06	1277.55	1037.38	1234.91	1052.68	1193.83	1247.57	Wdr82
ENSMUSG00000032812	1408.95	-0.285096	0.131104	-2.17459	0.0296611	0.424953	1577.55	1591.94	1596.95	1560.34	1434.11	1480.27	1337.21	1169.22	1409.51	1595.01	1211.91	1056.16	Arap1
ENSMUSG00000069793	431.433	0.541392	0.248992	2.17433	0.02968	0.424953	265.519	509.353	409.333	313.827	299.82	306.2	474.237	356.845	493.573	592.747	731.049	648.898	Slfn9
ENSMUSG00000027111	2927.06	0.418226	0.192403	2.1737	0.0297276	0.425253	2625.89	2446.62	2414.83	2838.51	2940.55	2899.67	3426.07	4595.57	3742.77	2920.69	3301.65	3528.21	Itga6
ENSMUSG00000062017	12.0232	-1.80021	0.828992	-2.17157	0.0298882	0.426788	11.9026	6.04317	9.50097	10.5488	49.2712	5.53373	19.0679	15.7896	12.6807	3.6893	0	4.07258	Abca14
ENSMUSG00000053111	10.6038	-1.88488	0.867847	-2.1719	0.0298631	0.426788	16.4805	12.9497	13.4597	19.3395	4.19329	20.2903	3.07547	1.57896	10.7298	4.91906	0	6.10887	Fank1
ENSMUSG00000052125	6.81793	-3.20437	1.47592	-2.17109	0.029924	0.426918	7.32465	6.90648	0	4.39534	2.09665	0.922288	3.07547	5.52636	1.95088	1.22977	0	1.35753	F730043M19Rik
ENSMUSG00000041219	340	-0.520771	0.239988	-2.16999	0.0300075	0.426986	286.577	278.849	536.805	298.004	367.961	313.578	286.634	389.214	299.46	286.535	310.208	278.293	Arhgap11a
ENSMUSG00000027377	4002.9	0.490747	0.226112	2.17037	0.0299786	0.426986	4063.35	3272.81	2555.76	3136.51	3767.67	3285.19	4239.22	3161.08	4113.43	5408.51	5124.58	3883.21	Mall
ENSMUSG00000038729	660.419	-0.647268	0.298284	-2.16997	0.0300089	0.426986	1050.17	1014.39	409.333	582.822	634.235	466.678	640.312	799.744	687.686	618.572	569.799	396.398	Pakap
ENSMUSG00000026018	3.94338	-3.39407	1.56709	-2.16584	0.0303232	0.42763	4.57791	2.58993	3.95874	6.15347	0	7.3783	2.46037	5.52636	4.8772	1.22977	0	0	Ica1l
ENSMUSG00000026605	276.431	-0.749285	0.345975	-2.16572	0.0303328	0.42763	193.188	208.921	433.878	337.562	398.363	306.2	224.509	345.003	268.246	159.87	170.65	269.469	Cenpf
ENSMUSG00000046618	4.82277	-4.41233	2.03533	-2.16787	0.0301683	0.42763	0	0.86331	0	0	0	5.53373	2.46037	8.68429	1.95088	0	0	0	Olfml2a
ENSMUSG00000017760	2970.72	-0.269183	0.124279	-2.16596	0.0303144	0.42763	3404.13	3345.33	3266.75	2885.98	3107.23	3097.04	3061.94	2632.92	2997.53	2630.47	2327.64	2653.97	Ctsa
ENSMUSG00000041235	1380.35	-0.422033	0.19468	-2.16783	0.0301716	0.42763	1598.6	1670.5	1397.43	1200.81	1317.74	1320.72	1126.24	1179.48	1316.84	1200.25	1330.5	1081.95	Chd7
ENSMUSG00000041120	413.308	-0.702445	0.324282	-2.16615	0.0302996	0.42763	772.75	476.547	451.296	295.367	225.389	216.738	618.784	248.686	531.615	368.93	274.776	302.729	Nbl1
ENSMUSG00000105300	18.5007	-1.48111	0.684062	-2.16517	0.030375	0.42763	23.8051	15.5396	14.2515	17.5813	35.643	35.0469	10.4566	19.737	11.7053	18.4465	0	6.10887	Gm30613
ENSMUSG00000029504	139.248	-0.429657	0.198335	-2.16633	0.0302863	0.42763	162.973	138.993	151.224	153.837	149.91	126.353	118.098	146.843	123.881	113.138	86.7714	137.11	Ddx51
ENSMUSG00000001741	17.5177	-2.11431	0.97574	-2.16688	0.0302442	0.42763	18.3116	6.90648	64.9233	19.3395	15.7248	18.4458	13.5321	17.3686	3.90176	7.3786	0	12.2177	Il16
ENSMUSG00000032534	566.074	-0.337293	0.155661	-2.16685	0.0302462	0.42763	565.829	550.792	663.484	679.519	593.351	730.452	502.531	383.688	501.376	577.99	482.305	399.113	Cep63
ENSMUSG00000025279	15.3935	-2.8154	1.29919	-2.16704	0.0302316	0.42763	56.766	3.45324	35.6286	1.75813	0	1.84458	6.15094	24.4739	1.95088	11.0679	0	0	Dnase1l3
ENSMUSG00000051316	119.986	-0.509131	0.235142	-2.16521	0.0303717	0.42763	127.266	120.863	106.094	91.423	106.929	144.799	130.4	105.001	138.513	77.4753	86.0483	102.493	Taf7
ENSMUSG00000079357	9.96579	-3.35342	1.54944	-2.16428	0.0304429	0.428208	20.1428	6.90648	11.0845	0.879067	9.4349	3.68915	0	0.789481	1.95088	1.22977	0	1.35753	Gm11100
ENSMUSG00000026185	19.5324	-2.53406	1.17259	-2.16109	0.0306883	0.430281	15.5649	1.72662	24.5442	0	0	0	28.9094	138.949	20.4843	4.91906	0	3.39382	Igfbp5
ENSMUSG00000104340	61.6019	1.54609	0.715921	2.15958	0.0308054	0.430281	51.2725	11.223	1.58349	38.679	50.3195	37.8138	39.366	28.4213	43.8948	125.436	174.989	104.53	Gm10522
ENSMUSG00000050600	5.98395	-4.27628	1.97994	-2.1598	0.0307881	0.430281	37.5388	0	22.9607	1.75813	0	0	0	9.47377	1.95088	0	0	2.03629	Zfp831
ENSMUSG00000062006	3259.1	0.522817	0.241874	2.16152	0.030655	0.430281	2536.16	2699.57	2183.64	4306.55	3260.28	3379.26	3463.59	1935.02	3302.84	5617.57	3686.34	2235.85	Rpl34
ENSMUSG00000028467	211.698	-0.603724	0.279596	-2.15927	0.0308292	0.430281	149.24	181.295	315.115	218.888	239.018	243.484	179.607	225.791	188.26	140.193	83.156	217.883	Gba2
ENSMUSG00000029830	6.1453	-4.00694	1.85376	-2.16152	0.030655	0.430281	7.32465	12.0863	0	0.879067	0	0	2.46037	0.789481	0	0	0	0.678764	Svopl
ENSMUSG00000037337	34.0207	-1.80228	0.834563	-2.15955	0.0308077	0.430281	111.701	6.90648	109.261	17.5813	13.6282	9.22288	16.6075	31.5792	15.607	28.2846	8.67714	12.2177	Map4k1
ENSMUSG00000022329	253.837	0.467654	0.216504	2.16003	0.0307704	0.430281	178.538	233.094	224.856	290.971	241.114	239.795	238.656	217.107	313.116	216.439	362.271	343.454	Stk3
ENSMUSG00000056515	257.191	-0.499972	0.231551	-2.15923	0.0308324	0.430281	376.304	344.461	174.184	237.348	283.047	272.997	300.781	246.318	312.141	245.953	185.112	158.152	Rab31
ENSMUSG00000053318	4.12616	-4.8904	2.27038	-2.154	0.0312398	0.43044	7.32465	0.86331	8.70922	0	0	0	0.615094	3.9474	0	0	0	0	Slamf8
ENSMUSG00000057234	46.6379	-0.694013	0.322468	-2.15219	0.0313821	0.43044	43.9479	41.4389	49.8801	53.6231	27.2564	42.4252	52.898	56.8426	47.7966	40.5823	33.9855	15.6116	Mettl15
ENSMUSG00000027379	114.753	-0.885087	0.41121	-2.1524	0.0313662	0.43044	81.4867	85.4677	168.642	70.3254	112.171	92.2288	91.6489	82.106	118.028	83.6241	24.5852	139.147	Bub1
ENSMUSG00000013338	102.467	0.925114	0.429176	2.15556	0.0311183	0.43044	70.4997	52.6619	38.0039	90.5439	154.103	121.742	75.0414	107.369	89.7405	180.776	198.128	44.7984	Fer1l4
ENSMUSG00000028532	1073.29	-0.414833	0.192648	-2.15332	0.0312937	0.43044	1484.16	1429.64	897.05	1135.75	1247.5	1182.37	844.523	1242.64	816.444	866.985	822.159	1028.33	Cachd1
ENSMUSG00000028883	13.2717	-5.72191	2.65529	-2.15491	0.0311688	0.43044	14.6493	11.223	0	0	0	0	0	22.1055	0	0	0	0	Sema3a
ENSMUSG00000029413	309.817	-0.547819	0.254464	-2.15284	0.0313314	0.43044	454.128	315.108	262.068	379.757	381.589	327.412	314.313	354.477	343.355	276.697	169.204	220.598	Naaa
ENSMUSG00000040242	1443.12	0.206376	0.0957118	2.15623	0.031066	0.43044	1398.09	1265.61	1311.13	1548.04	1282.1	1336.39	1403.64	1368.17	1517.79	1612.22	1543.09	1544.87	Fgfr1op2
ENSMUSG00000008435	431.221	0.316678	0.147052	2.15351	0.0312789	0.43044	432.154	327.195	346.785	443.929	478.035	469.444	434.256	437.372	367.741	482.068	582.092	441.875	Rdh13
ENSMUSG00000100005	15.9285	-2.75016	1.27666	-2.15419	0.0312251	0.43044	13.7337	18.9928	4.75048	2.6372	5.24161	3.68915	5.53584	8.68429	0	6.14883	0	0	B130024G19Rik
ENSMUSG00000030657	347.845	-0.822464	0.382	-2.15305	0.031315	0.43044	722.393	475.684	162.308	327.892	326.028	269.308	210.362	247.897	211.671	317.28	266.099	241.64	Xylt1
ENSMUSG00000036180	1175.93	-0.4152	0.192337	-2.15871	0.0308726	0.43044	1565.64	1525.47	1169.41	1003.02	1160.49	975.78	874.048	1044.48	787.18	1013.33	1050.66	998.461	Gatad2a
ENSMUSG00000031822	688.071	-0.648262	0.300654	-2.15617	0.0310701	0.43044	1094.12	1116.26	452.088	538.868	451.827	491.579	646.463	922.113	737.433	446.405	468.566	630.572	Gse1
ENSMUSG00000032181	11.7448	-1.9332	0.897335	-2.15438	0.0312106	0.43044	8.24023	21.5828	22.1689	14.0651	2.09665	1.84458	20.2981	21.316	10.7298	3.6893	0	7.4664	Scg3
ENSMUSG00000038268	140.731	0.569758	0.26457	2.15352	0.0312776	0.43044	153.818	114.82	136.972	148.562	140.475	132.809	135.936	74.2112	111.2	248.413	227.775	138.468	Ovca2
ENSMUSG00000048442	106.107	0.614359	0.285407	2.15257	0.0313523	0.43044	98.8828	101.871	98.1767	101.093	109.026	96.8402	105.181	84.4744	101.446	200.452	101.233	109.281	Smim5
ENSMUSG00000011179	2538.7	0.253193	0.117316	2.15821	0.0309112	0.43044	2380.51	2283.46	2630.19	2493.91	2456.22	2408.09	2165.74	2085.81	2092.32	2864.12	3213.44	2884.75	Odc1
ENSMUSG00000071267	309.813	0.335808	0.155886	2.15418	0.0312257	0.43044	258.194	263.31	327.783	322.618	345.946	361.537	325.384	319.74	348.232	257.021	375.286	371.284	Zfp942
ENSMUSG00000024399	39.7853	-1.48627	0.690536	-2.15235	0.0313702	0.43044	145.577	14.6763	129.847	13.186	17.8215	17.5235	14.7622	18.9475	9.7544	33.2037	34.7086	16.9691	Ltb
ENSMUSG00000002012	5.25536	-3.50533	1.62533	-2.15668	0.0310304	0.43044	10.987	1.72662	2.37524	4.39534	10.4832	4.61144	15.3773	11.0527	19.5088	1.22977	0	0	Pnck
ENSMUSG00000044220	3.92779	-4.67088	2.17101	-2.15148	0.0314386	0.430846	10.987	0	18.2102	0.879067	4.19329	0	0	11.8422	0	1.22977	0	0	Nkx2-3
ENSMUSG00000057396	76.1331	0.603044	0.280435	2.15038	0.0315249	0.431658	74.1621	54.3885	55.4223	48.3487	73.3826	67.327	83.6527	67.8953	59.5019	114.368	117.141	120.141	Zfp759
ENSMUSG00000028807	150.954	0.426231	0.198451	2.1478	0.0317299	0.432614	116.279	142.446	108.469	185.483	147.813	153.1	188.219	143.685	161.923	182.005	189.451	171.048	Zbtb8a
ENSMUSG00000035951	4.14534	-2.65784	1.23704	-2.14854	0.0316705	0.432614	6.40907	3.45324	7.12573	0.879067	3.14497	4.61144	8.61131	1.57896	4.8772	1.22977	0	2.03629	Ascl3
ENSMUSG00000031021	1291.71	0.347949	0.161922	2.14887	0.0316448	0.432614	1290.97	1208.63	1067.28	1339.7	1444.59	1275.52	1484.84	1263.17	1276.85	1558.11	1453.42	1360.92	Tmem9b
ENSMUSG00000018570	100.607	-0.744934	0.346786	-2.14811	0.031705	0.432614	87.8958	98.4173	113.22	97.5765	100.639	130.043	78.1169	67.8953	87.7896	51.6502	66.5248	50.9073	2810408A11Rik
ENSMUSG00000031207	64.1905	-1.53004	0.712186	-2.14837	0.031684	0.432614	253.616	11.223	169.434	6.15347	11.5315	9.22288	28.2943	127.106	34.1404	43.0418	45.555	26.4718	Msn
ENSMUSG00000020990	15.0492	1.69008	0.787276	2.14675	0.0318134	0.433383	6.40907	0	10.2927	19.3395	16.7732	23.9795	11.6868	40.2635	8.77896	9.83813	11.5695	39.3683	Cdkl1
ENSMUSG00000026637	34.6072	-1.10485	0.515236	-2.14436	0.0320043	0.435613	43.0323	24.1727	65.715	42.1952	42.9812	31.3578	27.6792	35.5266	19.5088	28.2846	5.06167	25.1143	Traf5
ENSMUSG00000029204	16.3655	-2.56903	1.19833	-2.14384	0.0320455	0.435803	54.0193	2.58993	58.5893	3.51627	1.04832	2.76686	7.99622	6.31585	7.80352	8.60836	0	5.43011	Rhoh
ENSMUSG00000078503	11.8472	-6.32736	2.95436	-2.14171	0.0322172	0.437394	0	43.1655	0	4.39534	0	0	63.9697	0	49.7475	0	0	0	Zfp990
ENSMUSG00000037725	93.961	-0.795019	0.371154	-2.14202	0.032192	0.437394	84.2335	63.0216	125.888	119.553	156.2	86.6951	85.498	93.9482	92.6668	61.4883	31.0931	99.7783	Ckap2
ENSMUSG00000029759	600.875	0.510208	0.238328	2.14078	0.0322919	0.438036	441.31	445.468	600.145	705.891	630.042	631.767	562.811	902.376	708.17	474.69	604.508	989.638	Pon3
ENSMUSG00000089960	35.2732	1.81155	0.846667	2.13962	0.0323854	0.43819	1.83116	21.5828	15.0432	37.7999	6.28994	46.1144	30.7547	130.264	23.4106	18.4465	19.5236	105.887	Ugt1a1
ENSMUSG00000030768	112.01	-0.562639	0.262958	-2.13966	0.0323826	0.43819	140.999	157.986	124.304	114.279	116.364	159.556	115.022	155.528	98.5195	75.0157	70.8633	99.0995	Disp1
ENSMUSG00000085375	28.2481	-1.11867	0.523001	-2.13894	0.0324403	0.43819	41.2011	42.3022	38.7956	24.6139	13.6282	10.1452	25.2188	22.1055	24.386	17.2167	26.7545	7.4664	Gm12506
ENSMUSG00000034168	1044.73	-0.44367	0.207416	-2.13904	0.0324326	0.43819	1649.88	1465.04	861.421	795.556	805.112	816.225	1005.68	1082.38	1009.58	828.862	769.373	1011.36	Irf2bpl
ENSMUSG00000039903	20.3049	-1.5379	0.718854	-2.13937	0.0324054	0.43819	22.8895	22.4461	24.5442	11.4279	20.9665	23.9795	8.61131	11.8422	9.7544	4.91906	5.78476	8.14516	Eva1c
ENSMUSG00000024736	26.164	-0.988395	0.46224	-2.13827	0.0324946	0.438553	27.4674	38.849	35.6286	27.2511	24.1114	14.7566	18.4528	38.6846	35.1159	11.0679	9.40024	26.4718	Tmem132a
ENSMUSG00000029110	1453.92	-0.196085	0.0917831	-2.1364	0.032647	0.439431	1643.47	1622.16	1646.04	1428.48	1308.31	1474.74	1525.43	1258.43	1350.99	1362.58	1328.33	1450.52	Rnf4
ENSMUSG00000076609	179.348	-1.94793	0.9116	-2.13683	0.032612	0.439431	418.421	14.6763	450.504	36.0418	71.2859	32.2801	52.283	304.74	30.2387	99.611	86.7714	52.9436	Igkc
ENSMUSG00000076612	7.91885	-3.59003	1.68034	-2.13649	0.0326391	0.439431	8.24023	0	64.1315	0	0	0.922288	1.23019	0	0	3.6893	0	2.03629	Ighg2c
ENSMUSG00000114553	7.94497	-2.02536	0.94815	-2.13612	0.0326695	0.439431	21.0584	16.4029	5.54223	7.9116	16.7732	3.68915	4.30565	3.15792	11.7053	1.22977	0	7.4664	Gm7644
ENSMUSG00000022178	48.4866	-1.07318	0.502609	-2.13522	0.0327427	0.440045	55.8504	41.4389	61.7563	55.3812	44.0296	73.783	39.9811	62.369	33.165	22.1358	13.7388	38.0108	Ajuba
ENSMUSG00000033382	1099.11	-0.411811	0.193049	-2.1332	0.0329086	0.441904	1411.83	1109.35	1003.94	937.086	1153.15	993.304	1082.56	1388.7	1163.7	739.089	899.531	1115.89	Trappc8
ENSMUSG00000048621	4.35729	-2.52687	1.18501	-2.13235	0.032978	0.442463	10.987	1.72662	1.58349	4.39534	5.24161	7.3783	1.84528	3.15792	0	1.22977	0	2.71505	Gm6377
ENSMUSG00000021427	1954.67	0.383243	0.17978	2.13174	0.0330285	0.44277	1627.9	1989.93	2049.83	1869.78	1754.89	1890.69	2325.05	2215.28	2214.25	2271.38	2396.34	2519.57	Ssr1
ENSMUSG00000019320	48.7741	-1.06668	0.500495	-2.13125	0.0330687	0.442938	26.5519	60.4317	52.2553	53.6231	41.9329	53.4927	60.2792	47.3688	48.772	43.0418	7.23095	25.793	Noxo1
ENSMUSG00000026817	25.7987	-1.78515	0.837806	-2.13074	0.0331104	0.443125	23.8051	29.3525	11.8762	25.4929	14.6765	19.368	3.69056	19.737	18.5334	14.7572	4.33857	1.35753	Ak1
ENSMUSG00000028033	6.51899	-4.81985	2.26342	-2.12945	0.0332168	0.443706	6.40907	5.17986	0	0	0	0	0	0.789481	0	0	0	0	Kcnq5
ENSMUSG00000026814	13.0388	-2.23811	1.05169	-2.1281	0.0333288	0.443706	20.1428	1.72662	20.5854	4.39534	8.38658	2.76686	1.23019	32.3687	8.77896	0	1.44619	4.75135	Eng
ENSMUSG00000087528	290.929	-0.604714	0.284188	-2.12787	0.033348	0.443706	481.596	285.756	300.864	306.794	389.976	293.288	248.498	426.32	275.074	158.64	250.191	226.707	9830144P21Rik
ENSMUSG00000040016	133.81	-0.780649	0.366841	-2.12803	0.0333345	0.443706	162.058	252.95	93.4262	123.069	99.5907	100.529	124.864	103.422	148.267	114.368	113.526	93.6694	Ptger3
ENSMUSG00000108950	3.79856	2.81446	1.32225	2.12853	0.0332931	0.443706	0	1.72662	0	2.6372	0	1.84458	7.99622	6.31585	6.82808	7.3786	0	10.8602	9130015G15Rik
ENSMUSG00000031486	97.8883	-1.12242	0.527429	-2.1281	0.033329	0.443706	216.077	136.403	82.3417	72.9626	68.141	58.1041	184.528	109.738	180.456	98.3813	54.2321	25.793	Adgra2
ENSMUSG00000033126	53.5564	-1.1459	0.538023	-2.12983	0.0331856	0.443706	63.1751	56.9785	68.0903	39.558	82.8175	48.8813	44.9018	43.4214	39.0176	34.4334	7.95405	23.078	Ybey
ENSMUSG00000063856	4031.47	0.539318	0.25354	2.12715	0.0334077	0.443762	3704.44	3738.13	3667.37	4133.37	4389.33	3844.1	4452.66	2357.39	3911.52	6068.9	6352.39	3137.25	Gpx1
ENSMUSG00000010830	284.43	0.544403	0.2559	2.1274	0.0333865	0.443762	160.227	302.159	373.705	323.497	400.459	349.547	270.026	290.529	237.032	408.282	362.271	335.309	Kdelr3
ENSMUSG00000075318	7.24828	-5.05639	2.37875	-2.12565	0.0335323	0.444055	6.40907	6.04317	0	0	0	0	0	0	0	0	0	0	Scn2a
ENSMUSG00000048772	82.4482	-0.545428	0.256584	-2.12573	0.0335256	0.444055	89.7269	97.554	93.4262	123.948	101.687	77.4722	75.6565	72.6322	70.2317	82.3943	44.1088	65.8401	Tmem53
ENSMUSG00000039953	3822.25	-0.285361	0.134274	-2.12522	0.0335686	0.444055	4765.6	5402.59	3554.95	3875.81	4133.54	3982.44	3335.65	3685.3	3496.95	3251.5	3235.13	3721.66	Clstn1
ENSMUSG00000021097	4871.2	-0.542422	0.255221	-2.1253	0.0335614	0.444055	6265.32	6692.38	3297.63	4154.47	4389.33	4069.13	4542.47	6506.11	5059.61	3793.83	3791.91	3492.92	Clmn
ENSMUSG00000021681	808.765	-0.224334	0.105542	-2.12554	0.0335412	0.444055	816.698	852.087	830.543	893.132	735.923	759.043	835.912	779.217	817.419	686.209	768.65	762.93	Aggf1
ENSMUSG00000022372	8.17318	-3.03876	1.43024	-2.12465	0.0336158	0.444311	28.383	0	7.12573	2.6372	0	6.45601	7.99622	15.0001	2.92632	1.22977	0	2.71505	Sla
ENSMUSG00000099876	38.4654	0.831977	0.391672	2.12417	0.033656	0.444477	27.4674	28.4892	26.1277	36.9208	38.7879	35.9692	41.2113	40.2635	46.8211	51.6502	91.8331	35.9745	Gm29650
ENSMUSG00000027739	275.154	0.333294	0.15697	2.1233	0.0337284	0.445065	249.038	263.31	244.65	310.311	223.293	247.173	275.562	329.213	308.239	280.387	337.686	346.17	Rab33b
ENSMUSG00000034226	46.2241	-0.846116	0.398674	-2.12232	0.0338105	0.445155	50.357	60.4317	84.717	65.051	32.498	33.2024	44.2867	21.316	49.7475	33.2037	23.139	41.4046	Rhov
ENSMUSG00000036896	11.1172	-3.69962	1.74315	-2.12237	0.0338066	0.445155	51.2725	0	22.1689	6.15347	6.28994	0	1.23019	38.6846	0.97544	4.91906	0	0	C1qc
ENSMUSG00000111825	3.7612	-4.60306	2.16898	-2.12223	0.0338187	0.445155	11.9026	0	6.33398	1.75813	0	0	0	0	3.90176	0	0	0	Gm10646
ENSMUSG00000079103	4.09604	-2.82969	1.33415	-2.12096	0.0339249	0.445768	1.83116	3.45324	2.37524	5.2744	1.04832	1.84458	1.84528	6.31585	0.97544	0	0	2.03629	Tgm7
ENSMUSG00000111334	15.4258	-3.19225	1.5053	-2.12068	0.0339489	0.445768	15.5649	18.1295	0.791747	3.51627	8.38658	2.76686	4.92075	1.57896	0	1.22977	0	1.35753	Gm30015
ENSMUSG00000036006	31.2503	-1.21959	0.574923	-2.12131	0.0338955	0.445768	36.6232	14.6763	31.6699	12.3069	47.1745	27.6686	22.1434	29.2108	17.5579	19.6763	10.1233	23.078	Ripor2
ENSMUSG00000047963	3.39916	-3.70893	1.75142	-2.11768	0.0342023	0.447215	3.66232	2.58993	23.7524	0.879067	4.19329	0.922288	4.92075	4.73688	2.92632	0	0	1.35753	Stbd1
ENSMUSG00000029777	1843.63	-0.294039	0.138763	-2.119	0.0340901	0.447215	1663.61	1872.52	2179.68	2003.39	2136.48	2042.87	1620.77	1612.12	1683.61	1322	1403.53	2007.1	Gars
ENSMUSG00000007209	3.54934	-3.96946	1.87524	-2.11677	0.0342796	0.447215	1.83116	5.17986	0	2.6372	5.24161	10.1452	3.07547	0	0	0	0	0	Ceacam9
ENSMUSG00000042502	648.417	-0.223466	0.105473	-2.1187	0.0341154	0.447215	684.855	694.101	705.447	660.179	556.659	659.436	608.328	528.952	556.001	589.058	634.155	642.789	Cd2bp2
ENSMUSG00000110101	3.32684	3.26952	1.54443	2.11698	0.0342612	0.447215	0.915581	0	3.16699	4.39534	0	0	4.92075	6.31585	0	3.6893	10.1233	8.82393	Gm6249
ENSMUSG00000111080	344.092	0.419867	0.198311	2.11722	0.0342416	0.447215	225.233	297.842	406.166	349.869	381.589	324.645	399.811	354.477	408.71	383.687	511.228	353.636	Gm20300
ENSMUSG00000042680	483.099	-0.55676	0.263029	-2.11673	0.0342829	0.447215	842.335	731.224	364.204	471.18	365.865	500.802	410.882	453.951	382.373	360.321	453.381	405.222	Garem1
ENSMUSG00000079415	33.8684	0.900949	0.425467	2.11755	0.0342131	0.447215	21.9739	38.849	19.7937	41.3162	17.8215	35.9692	31.9849	15.7896	29.2632	52.8799	75.925	33.9382	Cntf
ENSMUSG00000031843	164.153	0.446232	0.210853	2.11632	0.0343173	0.447299	119.941	107.05	167.85	181.088	155.152	158.633	150.698	176.844	170.702	180.776	231.39	169.691	Mphosph6
ENSMUSG00000044626	1048.78	0.299071	0.141531	2.11311	0.034591	0.4505	1059.33	1225.9	1026.9	1056.64	1061.95	1054.17	1073.95	847.113	987.146	1441.29	1454.14	1007.96	Liph
ENSMUSG00000079049	4.53089	2.55465	1.20973	2.11175	0.0347078	0.451449	0	3.45324	0	7.03254	5.24161	0.922288	2.46037	0.789481	8.77896	7.3786	13.0157	3.39382	Serpinb1c
ENSMUSG00000024019	552.841	0.325897	0.154336	2.11161	0.0347203	0.451449	573.154	463.597	597.769	583.701	398.363	523.859	513.603	557.373	475.04	629.64	646.447	756.822	Cmtr1
ENSMUSG00000055198	12.4161	-1.59673	0.756294	-2.11125	0.0347506	0.451476	11.9026	15.5396	9.50097	20.2185	15.7248	11.9897	8.61131	11.0527	24.386	1.22977	6.50786	4.75135	Gm12830
ENSMUSG00000026626	2153	0.205951	0.0975745	2.1107	0.0347977	0.451721	2134.22	2038.28	2244.6	1720.33	1913.19	1879.62	2092.55	2032.91	2261.07	2313.19	2293.66	2576.59	Ppp2r5a
ENSMUSG00000097503	16.9513	1.27366	0.604089	2.1084	0.0349965	0.45343	7.32465	9.49641	21.3772	31.6464	19.9181	27.6686	17.8377	11.8422	18.5334	8.60836	45.555	19.0054	3110045C21Rik
ENSMUSG00000028878	655.832	0.332518	0.157703	2.10851	0.0349867	0.45343	529.206	599.137	431.502	605.677	548.273	581.964	917.104	741.322	851.56	699.737	659.463	639.395	Fam76a
ENSMUSG00000031562	67.8147	0.81968	0.388807	2.10819	0.0350144	0.45343	60.4284	92.3742	45.9214	53.6231	67.0927	68.2493	31.9849	73.4217	53.6492	71.3264	143.896	87.5605	Dctd
ENSMUSG00000059146	6.69132	-5.107	2.42348	-2.1073	0.0350916	0.453694	2.74674	13.813	0	5.2744	0	0	0	0.789481	0	0	0	0	Ntrk3
ENSMUSG00000023923	260.66	0.339434	0.161058	2.10753	0.0350717	0.453694	249.038	225.324	243.858	254.929	178.215	305.277	259.569	310.266	255.565	304.982	291.407	304.086	Tbc1d5
ENSMUSG00000050549	271.178	0.428195	0.203261	2.10663	0.0351497	0.453712	128.181	221.007	183.685	258.446	286.192	309.889	305.086	252.634	328.723	257.021	298.638	288.475	Fam241a
ENSMUSG00000072884	12.4999	1.27795	0.606588	2.10679	0.0351359	0.453712	3.66232	12.0863	9.50097	18.4604	9.4349	14.7566	14.1472	10.2632	10.7298	15.987	30.37	6.78764	Gm10433
ENSMUSG00000032802	3076.06	0.334941	0.159138	2.10473	0.035315	0.455478	3096.5	2410.36	2786.16	2818.29	3344.15	2765.02	2786.99	2399.23	2760.5	3360.95	3907.61	3406.72	Srxn1
ENSMUSG00000038210	28.3707	0.969685	0.460936	2.10373	0.0354019	0.456231	12.8181	23.3094	22.1689	28.1301	35.643	23.0572	23.3736	18.1581	26.3369	33.2037	49.1705	29.1868	Hoxa11
ENSMUSG00000083282	249.879	0.528146	0.251134	2.10305	0.0354616	0.456633	247.207	224.461	166.267	244.381	256.839	270.23	241.117	322.898	215.572	393.525	300.085	199.557	Ctsf
ENSMUSG00000085121	18.6634	-1.61815	0.769705	-2.1023	0.0355273	0.456742	46.6946	18.9928	11.0845	31.6464	9.4349	25.8241	25.2188	7.10533	17.5579	18.4465	0	6.78764	5730437C11Rik
ENSMUSG00000060924	4.60031	-4.80499	2.28539	-2.10248	0.0355115	0.456742	9.15581	2.58993	7.91747	0	0	0	0	2.36844	0	0	0	0	Csmd1
ENSMUSG00000012519	336.06	0.483646	0.230101	2.10188	0.0355636	0.456842	192.272	196.835	232.774	401.734	332.318	369.837	339.532	354.477	394.078	336.956	340.578	397.756	Mlkl
ENSMUSG00000044938	12.041	-3.19177	1.51925	-2.10088	0.0356516	0.457605	19.2272	25.036	0	0.879067	1.04832	0.922288	1.23019	1.57896	1.95088	3.6893	0	0	Klhl31
ENSMUSG00000107090	8.88002	-4.68339	2.23044	-2.09976	0.0357502	0.458136	1.83116	12.9497	0	0	0	0	0	0	0	0	0	0	Gm42884
ENSMUSG00000030059	883.682	-0.274094	0.13052	-2.10002	0.035727	0.458136	1030.03	946.188	818.667	981.918	865.915	932.433	912.799	927.64	911.061	724.332	761.419	845.061	Tmf1
ENSMUSG00000005566	1883.49	-0.201995	0.0962326	-2.09903	0.0358143	0.458223	1862.29	2193.67	2286.57	1715.94	1765.38	1752.35	1672.44	1664.23	1641.67	1719.21	1867.76	1867.96	Trim28
ENSMUSG00000050982	3859.31	0.917026	0.436835	2.09925	0.035795	0.458223	1171.94	1389.07	3600.87	3833.61	3979.43	4091.27	3494.35	4972.15	3797.39	3037.52	3417.35	6236.48	Apol10a
ENSMUSG00000029177	296.041	-0.639907	0.305002	-2.09804	0.0359012	0.458967	268.265	251.223	501.968	362.176	375.3	320.956	260.8	215.528	230.204	281.616	235.006	202.95	Cenpa
ENSMUSG00000108030	3.98556	-3.60635	1.71977	-2.097	0.035994	0.459057	0	1.72662	0	3.51627	16.7732	5.53373	4.92075	4.73688	2.92632	1.22977	0	0	9530062K07Rik
ENSMUSG00000005410	436.719	0.365565	0.174328	2.09699	0.0359943	0.459057	385.46	506.763	359.453	297.125	270.467	352.314	439.177	367.898	409.685	587.828	508.336	665.188	Mcm5
ENSMUSG00000069053	4.95771	-4.11409	1.96144	-2.09748	0.0359507	0.459057	5.49349	5.17986	0	0.879067	0	0	3.69056	0	5.85264	0	0	0	Uba1y
ENSMUSG00000005674	96.0975	-0.582311	0.277813	-2.09605	0.0360773	0.459383	97.9672	101.871	78.383	132.739	90.1558	104.219	119.328	109.738	112.176	98.3813	54.2321	52.9436	Tomm40l
ENSMUSG00000026843	367.624	-0.389505	0.185807	-2.09629	0.0360561	0.459383	324.116	378.13	285.821	385.91	426.667	395.661	402.271	532.11	447.727	285.306	258.868	251.143	Fubp3
ENSMUSG00000028430	336.262	-0.357193	0.170486	-2.09515	0.0361576	0.459427	366.232	404.892	332.534	378.878	371.106	325.568	333.381	398.688	296.534	339.415	207.528	296.62	Nol6
ENSMUSG00000016520	570.308	-0.425962	0.203319	-2.09504	0.036167	0.459427	614.355	622.447	557.39	501.068	534.645	473.134	613.248	566.058	636.963	411.972	485.197	543.69	Lnx2
ENSMUSG00000020954	462.405	-0.331359	0.158162	-2.09506	0.0361656	0.459427	504.485	412.662	433.086	415.799	500.05	415.03	499.456	579.479	540.394	323.428	339.855	450.699	Strn3
ENSMUSG00000050627	1582.31	-0.332828	0.158928	-2.09421	0.0362415	0.460008	1784.47	1872.52	1584.29	1601.66	1524.26	1585.41	1702.58	1415.54	1658.25	1488.02	1255.29	1555.05	Gpd1l
ENSMUSG00000040940	1334.59	-0.38112	0.182076	-2.09319	0.0363324	0.460022	1624.24	1237.99	1847.94	1245.64	1483.38	1299.5	1078.87	1099.75	994.949	1302.32	1292.89	964.523	Arhgef1
ENSMUSG00000031504	319.256	0.379472	0.181257	2.09356	0.0362991	0.460022	301.226	296.115	295.322	288.334	300.869	308.044	338.917	232.897	247.762	355.402	545.937	321.734	Rab20
ENSMUSG00000005355	230.378	0.832094	0.397579	2.09291	0.0363576	0.460022	214.246	190.792	144.89	171.418	250.549	164.167	461.935	211.581	372.618	372.619	411.441	204.308	Casp14
ENSMUSG00000041538	62.9717	-3.31667	1.58427	-2.0935	0.0363047	0.460022	264.603	5.17986	325.408	1.75813	0	0	5.53584	52.8952	4.8772	24.5953	15.185	6.10887	H2-Ob
ENSMUSG00000025330	5.27755	-4.05376	1.93816	-2.09154	0.0364793	0.460468	12.8181	0.86331	6.33398	1.75813	0	4.61144	3.69056	0	0.97544	1.22977	0	0	Padi4
ENSMUSG00000069270	60.2974	-0.951136	0.454665	-2.09195	0.0364428	0.460468	92.4737	25.036	70.4655	63.2928	82.8175	62.7156	35.6754	65.5269	41.9439	39.3525	36.8779	14.9328	Hist1h2ac
ENSMUSG00000033065	171.115	-0.551257	0.263533	-2.09179	0.0364571	0.460468	213.33	150.216	212.98	203.944	141.524	174.312	134.705	201.318	164.849	89.7729	133.773	145.255	Pfkm
ENSMUSG00000034875	1228.8	0.408936	0.195552	2.09118	0.0365118	0.460515	1008.97	1003.17	1225.63	1138.39	1402.66	1341.93	1199.43	1016.06	1271	1358.89	1746.28	1176.98	Nudt19
ENSMUSG00000021091	6.61367	-4.08973	1.95666	-2.09015	0.036604	0.461315	49.4414	0	22.1689	0	0	0	0	1.57896	0	2.45953	0	0.678764	Serpina3n
ENSMUSG00000019843	32.8174	-1.02298	0.489789	-2.08862	0.0367418	0.462686	35.7077	15.5396	59.3811	28.1301	53.4645	42.4252	30.1396	45.7899	28.2878	7.3786	18.0774	25.793	Fyn
ENSMUSG00000028001	8.41755	-6.71398	3.21534	-2.08811	0.0367879	0.462903	9.15581	7.76979	0	0.879067	0	0	0	0	0	0	0	0	Fga
ENSMUSG00000054690	3.79649	-4.00422	1.91984	-2.08571	0.0370049	0.465267	0	3.45324	1.58349	1.75813	0	0	3.07547	10.2632	0	0	0	0	Emcn
ENSMUSG00000025650	59.2772	-0.820478	0.393567	-2.08472	0.0370947	0.465664	83.3179	58.7051	91.8427	58.0184	48.2228	60.871	23.3736	16.5791	33.165	51.6502	66.5248	31.2231	Col7a1
ENSMUSG00000024393	3454.28	-0.337472	0.161875	-2.08477	0.0370904	0.465664	4929.49	4585.04	3338.01	2965.09	2750.8	3024.18	2994.89	3982.93	3124.34	3041.21	2924.92	3365.31	Prrc2a
ENSMUSG00000027305	152.578	-0.504113	0.241952	-2.08353	0.0372032	0.465929	142.831	116.547	152.016	157.353	179.263	120.82	178.377	157.107	142.414	159.87	91.8331	76.7003	Ndufaf1
ENSMUSG00000021764	1037.81	0.363434	0.174431	2.08354	0.037202	0.465929	836.841	959.137	790.164	1204.32	1153.15	1300.43	1122.55	948.166	1093.47	1244.52	1194.55	943.482	Ndufs4
ENSMUSG00000022146	10.4938	-2.52387	1.21127	-2.08366	0.0371912	0.465929	27.4674	5.17986	14.2515	7.03254	15.7248	1.84458	3.07547	15.0001	11.7053	6.14883	0	0	Osmr
ENSMUSG00000022488	29.3726	-2.01508	0.967563	-2.08264	0.0372842	0.466578	140.084	6.04317	78.383	6.15347	6.28994	1.84458	11.0717	35.5266	12.6807	14.7572	13.0157	11.539	Nckap1l
ENSMUSG00000018171	1969.69	0.349461	0.167867	2.08178	0.0373626	0.466917	1654.45	1772.38	2343.57	2194.15	2363.97	2059.47	1708.73	1819.75	1819.2	2270.15	2290.04	2780.22	Vmp1
ENSMUSG00000021932	216.133	0.487064	0.233974	2.0817	0.0373697	0.466917	114.448	206.331	183.685	167.023	154.103	164.167	241.117	261.318	239.958	322.199	201.02	264.039	Rnaseh2b
ENSMUSG00000028838	19.4681	-1.60001	0.768906	-2.08089	0.0374441	0.467203	41.2011	19.8561	25.3359	36.9208	18.8698	25.8241	22.1434	33.1582	13.6562	3.6893	0	19.6841	Extl1
ENSMUSG00000021993	270.162	0.369305	0.177481	2.08081	0.037451	0.467203	178.538	221.007	288.988	321.739	292.482	249.94	252.803	312.634	273.123	317.28	341.301	318.34	Mipep
ENSMUSG00000053819	1368.61	0.225999	0.108663	2.07982	0.037542	0.467973	1177.44	1093.81	1259.67	1360.8	1596.6	1422.17	1425.17	1414.75	1504.13	1302.32	1449.81	1576.09	Camk2d
ENSMUSG00000106978	35.3064	0.885249	0.426087	2.07762	0.0377439	0.468854	10.987	28.4892	53.0471	31.6464	32.498	39.6584	47.3622	30.7897	34.1404	39.3525	71.5864	54.9799	N4bp2os
ENSMUSG00000073096	69.1527	-0.862468	0.415098	-2.07774	0.037733	0.468854	77.8244	73.3814	48.2966	44.8324	74.4309	59.9487	71.3508	121.58	64.3791	60.2585	12.2926	47.5135	Lrrc61
ENSMUSG00000030659	104.59	0.586023	0.281915	2.07872	0.0376427	0.468854	48.5258	103.597	141.723	76.4788	87.0108	89.4619	91.6489	97.1061	116.077	170.937	145.342	118.784	Nucb2
ENSMUSG00000020386	1387.76	0.385121	0.185381	2.07746	0.0377593	0.468854	1138.98	1083.45	1391.89	1389.81	1430.96	1561.43	1486.07	1449.49	1448.53	1401.93	1374.6	1819.09	Sar1b
ENSMUSG00000022763	31.9155	-1.07745	0.518444	-2.07823	0.037688	0.468854	21.9739	41.4389	27.7112	41.3162	23.0631	46.1144	30.1396	15.7896	33.165	24.5953	15.9081	7.4664	Aifm3
ENSMUSG00000092183	12.9015	1.37276	0.661241	2.07603	0.0378907	0.46994	6.40907	2.58993	11.8762	10.5488	22.0148	14.7566	6.15094	15.0001	13.6562	24.5953	15.185	12.2177	4930515G01Rik
ENSMUSG00000031375	36.2953	-3.45429	1.66402	-2.07588	0.0379055	0.46994	190.441	0	79.1747	7.9116	0	0	13.5321	183.16	21.4597	7.3786	9.40024	0	Bgn
ENSMUSG00000039377	6.46157	-3.99685	1.92637	-2.07481	0.0380045	0.470458	15.5649	3.45324	3.16699	0	0	0	1.23019	3.9474	0.97544	1.22977	0	0	Hlx
ENSMUSG00000091994	12.2864	-1.7363	0.837065	-2.07427	0.038054	0.470458	6.40907	9.49641	26.1277	15.8232	23.0631	35.0469	13.5321	11.0527	6.82808	6.14883	0	6.10887	E130317F20Rik
ENSMUSG00000022332	320.399	0.350103	0.168772	2.07441	0.0380412	0.470458	332.356	315.971	358.662	254.05	324.98	244.406	330.305	273.95	308.239	403.363	420.118	397.077	Khdrbs3
ENSMUSG00000061740	641.455	-0.324173	0.156292	-2.07416	0.0380649	0.470458	797.471	859.857	638.94	576.668	666.733	616.088	673.527	456.32	581.363	530.029	563.291	624.463	Cyp2d22
ENSMUSG00000055560	22.9818	-1.00915	0.486675	-2.07356	0.0381198	0.470772	15.5649	23.3094	40.3791	25.4929	16.7732	17.5235	28.2943	27.6318	25.3615	12.2977	17.3543	14.254	Zfp459
ENSMUSG00000018340	93.3998	-0.709765	0.342414	-2.07283	0.0381883	0.471254	110.785	89.7842	167.85	53.6231	107.977	81.1613	92.8791	107.369	84.8633	91.0027	60.74	45.4772	Anxa6
ENSMUSG00000042474	26.5932	-4.46511	2.15894	-2.0682	0.0386215	0.47445	157.48	0	114.803	2.6372	0	0	1.23019	23.6844	0	4.91906	4.33857	0	Fcmr
ENSMUSG00000026435	813.804	-0.495064	0.23926	-2.06914	0.0385325	0.47445	1172.86	899.569	798.081	911.593	941.394	933.355	937.403	808.428	938.374	773.523	797.574	342.097	Slc45a3
ENSMUSG00000030189	3165.07	0.405499	0.195968	2.06921	0.0385263	0.47445	2657.93	2769.5	4616.68	2442.93	2268.57	2554.74	2182.35	2701.6	2105.98	4990.39	5156.39	3805.15	Ybx3
ENSMUSG00000013643	178602	0.417074	0.201664	2.06816	0.0386247	0.47445	223825	135410	166053	150213	200832	170048	146261	131461	132333	234317	243007	189615	Lypd8
ENSMUSG00000045775	1790.02	0.404145	0.195413	2.06816	0.0386253	0.47445	1160.96	976.404	1277.88	1669.35	2295.83	1835.35	1995.98	2089.76	1957.71	1604.84	1695.66	1647.36	Slc16a5
ENSMUSG00000052142	28.616	-1.69973	0.821618	-2.06876	0.0385687	0.47445	121.772	6.90648	64.9233	6.15347	11.5315	5.53373	10.4566	20.5265	13.6562	25.8251	9.40024	16.9691	Rasal3
ENSMUSG00000086390	397.428	0.452966	0.219104	2.06736	0.0387005	0.474696	241.713	420.432	433.878	438.655	562.949	479.59	421.339	309.476	335.552	559.544	506.167	385.538	1810019D21Rik
ENSMUSG00000018401	1306.55	-0.336082	0.16257	-2.06731	0.0387046	0.474696	1507.05	1503.89	965.932	1257.07	1278.95	1134.41	1340.29	1603.44	1513.88	1023.17	911.1	1252.32	Mtmr4
ENSMUSG00000041237	965.672	-0.36283	0.175582	-2.06645	0.0387864	0.475197	1098.7	1110.22	786.205	811.379	831.32	828.214	1008.75	1005.8	992.998	777.212	595.831	973.347	Pklr
ENSMUSG00000044681	32.5542	-1.12072	0.542411	-2.06618	0.0388116	0.475197	82.4023	35.3957	26.1277	14.0651	32.498	14.7566	47.9773	21.316	51.6983	28.2846	20.9698	14.254	Cnpy1
ENSMUSG00000010461	17.5827	-5.95334	2.88167	-2.06593	0.0388346	0.475197	19.2272	25.036	0	0	0	0	0	0.789481	0.97544	0	0	0	Eya4
ENSMUSG00000004446	298.043	-0.415383	0.20114	-2.06515	0.038909	0.475743	255.447	284.029	243.858	402.613	386.831	418.719	292.785	227.37	310.19	211.52	249.468	199.557	Bid
ENSMUSG00000037254	110.99	-0.779219	0.378112	-2.06081	0.0393209	0.476747	97.9672	145.899	112.428	128.344	146.765	125.431	147.007	203.686	170.702	57.799	85.3252	42.7621	Itih2
ENSMUSG00000025743	8.9848	-2.93892	1.42604	-2.06089	0.0393132	0.476747	22.8895	2.58993	13.4597	0.879067	10.4832	12.912	3.69056	54.4742	3.90176	3.6893	0	0	Sdc3
ENSMUSG00000059273	699.1	-0.345827	0.167765	-2.06138	0.0392671	0.476747	634.498	683.742	747.41	654.905	602.786	648.368	678.448	942.64	668.177	575.53	500.382	676.727	Zc3h4
ENSMUSG00000003363	508.636	-0.453425	0.219755	-2.06332	0.0390819	0.476747	815.783	707.914	545.514	428.985	471.745	500.802	475.467	484.741	500.401	439.026	389.025	414.725	Pld3
ENSMUSG00000030584	5.26032	-4.46567	2.16758	-2.06021	0.0393787	0.476747	4.57791	4.31655	3.95874	0	0	1.84458	0	0	0	0	0	0	Dpf1
ENSMUSG00000038406	2225.85	-0.379232	0.183838	-2.06286	0.039126	0.476747	2840.13	2758.28	2194.72	2070.2	2064.15	1928.5	2022.43	1503.17	1883.58	2420.18	1859.8	1678.58	Scaf1
ENSMUSG00000001829	462.297	-0.423367	0.205446	-2.06072	0.0393295	0.476747	513.641	615.54	509.885	498.431	451.827	399.351	441.637	444.478	406.759	471	278.392	453.414	Clpb
ENSMUSG00000002190	6.36689	-4.86798	2.36161	-2.06129	0.039275	0.476747	4.57791	17.2662	0	1.75813	0	0	0.615094	0	0	0	0	0	Clgn
ENSMUSG00000032353	1784.16	0.478893	0.232298	2.06155	0.0392506	0.476747	1648.96	2033.1	1437.02	1795.93	1723.44	1652.74	1833.59	1150.27	1543.15	3164.19	2578.56	1293.72	Tmed3
ENSMUSG00000004665	184.922	-0.842734	0.409012	-2.06041	0.0393592	0.476747	279.252	135.54	330.95	187.241	187.65	176.157	170.996	89.2113	164.849	131.585	80.2636	173.764	Cnn2
ENSMUSG00000040463	1033.27	-0.3142	0.152394	-2.06176	0.0392305	0.476747	1134.4	1153.38	1100.53	1093.56	1074.53	1055.1	854.98	846.323	814.493	986.272	911.1	773.112	Mybbp1a
ENSMUSG00000067341	13.8804	-4.68792	2.27425	-2.06131	0.0392739	0.476747	66.8374	1.72662	68.882	0	0	3.68915	3.07547	18.9475	0	1.22977	0	2.71505	H2-Eb2
ENSMUSG00000037847	66.6714	0.592809	0.287457	2.06226	0.0391834	0.476747	62.2595	50.9353	52.2553	50.9859	73.3826	72.8607	78.1169	69.4743	60.4773	70.0967	90.3869	76.0215	Nmrk1
ENSMUSG00000033554	111.829	-0.710377	0.344914	-2.05958	0.039439	0.477109	153.818	96.6907	108.469	113.4	143.62	144.799	71.9659	75.7901	73.158	120.517	82.4329	43.4409	Dph5
ENSMUSG00000005836	839.069	-0.220099	0.106882	-2.05927	0.0394682	0.477109	856.984	829.641	906.551	745.449	834.465	758.121	802.697	838.428	857.412	655.465	764.312	788.723	Gata6
ENSMUSG00000024940	19.4897	-1.66358	0.808494	-2.05763	0.0396253	0.478646	41.2011	20.7194	50.6718	10.5488	3.14497	2.76686	15.9924	41.8425	3.90176	12.2977	5.06167	6.78764	Ltbp3
ENSMUSG00000047654	17.3836	-1.22073	0.593802	-2.05579	0.0398031	0.478775	21.9739	25.8993	22.1689	17.5813	5.24161	23.9795	8.61131	4.73688	14.6316	7.3786	13.7388	10.8602	Tssk6
ENSMUSG00000034771	77.6205	-0.956944	0.465552	-2.0555	0.0398304	0.478775	43.0323	72.518	138.556	93.1811	82.8175	66.4047	51.6679	45.7899	48.772	49.1906	33.9855	55.6586	Tle2
ENSMUSG00000034813	28.5157	-1.70986	0.831909	-2.05535	0.0398455	0.478775	16.4805	40.5756	28.5029	20.2185	19.9181	11.9897	9.8415	27.6318	18.5334	8.60836	0	12.2177	Grip1
ENSMUSG00000000782	49.2449	-0.729831	0.35486	-2.05667	0.0397177	0.478775	61.3439	64.7483	72.049	59.7766	24.1114	47.0367	73.8112	41.053	50.7229	30.7441	36.1548	44.7984	Tcf7
ENSMUSG00000076617	144.199	-2.7803	1.35154	-2.05713	0.0396733	0.478775	667.459	2.58993	779.08	8.79067	6.28994	12.912	31.3698	112.896	24.386	71.3264	57.1245	19.6841	Ighm
ENSMUSG00000061665	5563.34	-0.271089	0.131855	-2.05596	0.0397868	0.478775	6523.52	5370.65	5374.38	6414.55	6533.15	6439.41	5830.47	5280.05	6022.37	4498.48	4752.91	5188.47	Cd2ap
ENSMUSG00000063889	80.788	0.592776	0.288329	2.0559	0.039792	0.478775	83.3179	53.5252	59.3811	51.865	87.0108	63.6379	79.9622	48.1583	71.2072	132.815	112.08	94.3482	Crem
ENSMUSG00000030854	5.47433	3.35494	1.63348	2.05386	0.0399895	0.480144	0	0	0	5.2744	2.09665	11.0675	1.84528	7.89481	1.95088	0	0	8.14516	Ptpn5
ENSMUSG00000006014	3.35705	2.83351	1.38046	2.05258	0.0401133	0.480548	0.915581	4.31655	0	4.39534	0	6.45601	4.30565	1.57896	6.82808	8.60836	11.5695	7.4664	Prg4
ENSMUSG00000097253	10.0005	1.44045	0.701771	2.05259	0.0401125	0.480548	0.915581	5.17986	7.91747	7.9116	9.4349	12.912	11.0717	13.4212	6.82808	19.6763	20.2467	13.5753	Gm26770
ENSMUSG00000040446	141.358	0.509934	0.248366	2.05316	0.0400574	0.480548	121.772	132.086	117.97	141.53	184.505	130.965	190.679	191.054	142.414	120.517	197.405	193.448	Rprd1a
ENSMUSG00000058706	532.53	0.369418	0.180046	2.0518	0.0401892	0.481097	614.355	396.259	392.707	487.003	464.407	429.786	634.777	609.479	619.405	569.382	643.555	701.163	0610030E20Rik
ENSMUSG00000030357	4578.93	0.304352	0.148381	2.05116	0.0402516	0.481484	5159.3	4720.58	4725.94	3612.97	3408.1	3660.56	4132.2	2889.5	4176.84	7269.15	6416.02	4608.81	Fkbp4
ENSMUSG00000029455	11942.6	-0.428445	0.208927	-2.05069	0.040297	0.481666	17665.2	17653	8840.65	12234.9	10651	11899.4	12365.2	11144.3	11945.2	12056.6	10346	7578.4	Aldh2
ENSMUSG00000029581	8.40323	-3.17573	1.5494	-2.04964	0.0403991	0.482166	51.2725	0	21.3772	0	3.14497	0	3.07547	11.0527	5.85264	6.14883	0	0	Fscn1
ENSMUSG00000022821	6.20693	-3.57994	1.74657	-2.04969	0.0403945	0.482166	8.24023	6.04317	2.37524	8.79067	0	0	0.615094	2.36844	2.92632	2.45953	0	0	Hgd
ENSMUSG00000093577	24.8269	-1.07356	0.52415	-2.04819	0.0405412	0.48279	12.8181	26.7626	27.7112	23.7348	40.8846	23.0572	31.9849	21.316	17.5579	15.987	5.78476	15.6116	Gm20632
ENSMUSG00000039697	730.263	0.718837	0.351051	2.04767	0.0405921	0.48279	387.291	264.173	444.17	1372.22	1100.74	1365.91	542.512	789.481	559.903	479.609	498.936	897.326	Ncoa7
ENSMUSG00000008398	20.0844	-1.49706	0.731363	-2.04695	0.0406627	0.48279	20.1428	10.3597	18.2102	14.0651	22.0148	8.30059	14.7622	40.2635	4.8772	11.0679	4.33857	10.1815	Elk3
ENSMUSG00000115845	9.13579	-2.70394	1.32092	-2.04701	0.0406569	0.48279	35.7077	5.17986	0	21.9767	15.7248	11.9897	6.15094	0.789481	19.5088	1.22977	0	4.07258	4933402J15Rik
ENSMUSG00000068015	356.384	-0.390179	0.190588	-2.04723	0.0406353	0.48279	412.011	329.784	377.664	439.534	389.976	407.651	417.033	412.109	398.955	338.186	217.652	276.257	Lrch1
ENSMUSG00000032842	753.809	-0.331755	0.161963	-2.04834	0.0405269	0.48279	802.965	766.619	794.123	897.528	901.558	864.184	671.067	699.48	673.054	614.883	529.306	601.385	Abcc10
ENSMUSG00000025425	194.369	-1.19802	0.585186	-2.04724	0.0406341	0.48279	585.972	158.849	116.387	254.05	300.869	257.318	334.611	132.633	322.871	135.274	120.757	23.7567	St8sia5
ENSMUSG00000054074	7.9875	-4.01568	1.96212	-2.04661	0.0406969	0.482838	6.40907	10.3597	4.75048	3.51627	0	0	3.07547	0.789481	0	1.22977	0	0	Skida1
ENSMUSG00000022817	921.937	-0.305269	0.149246	-2.04541	0.0408148	0.483878	1396.26	1235.4	937.429	877.309	907.847	877.096	869.127	636.321	809.616	981.353	905.315	865.424	Itgb5
ENSMUSG00000017697	102.234	0.53487	0.261669	2.04407	0.0409462	0.483948	106.207	92.3742	108.469	109.004	116.364	108.83	78.732	60.79	99.4949	130.355	164.866	97.742	Ada
ENSMUSG00000054091	1568.54	0.537776	0.262969	2.04501	0.0408535	0.483948	1526.27	938.418	1519.36	1722.09	1391.12	1397.27	1234.49	993.956	1210.52	2948.98	1916.93	1411.15	1810037I17Rik
ENSMUSG00000031770	1821.43	0.422873	0.206844	2.0444	0.040914	0.483948	2117.74	1610.94	1322.22	1305.41	1443.54	1400.96	2228.48	2363.71	2041.6	2240.63	2040.57	1895.11	Herpud1
ENSMUSG00000031958	87.492	-0.631493	0.30907	-2.0432	0.0410326	0.483948	85.149	108.777	118.762	87.9067	104.832	124.509	79.3471	88.4218	68.2808	79.9348	32.5393	77.3791	Ldhd
ENSMUSG00000020828	36.276	-1.09424	0.535518	-2.04333	0.0410201	0.483948	65.9218	42.3022	33.2534	29.0092	23.0631	13.8343	43.0565	29.2108	30.2387	30.7441	28.2007	13.5753	Pld2
ENSMUSG00000034460	10.655	-4.05228	1.98308	-2.04343	0.0410098	0.483948	3.66232	18.9928	0	0	19.9181	0.922288	1.84528	3.15792	0	1.22977	0	0	Six4
ENSMUSG00000060675	681.63	0.357839	0.175016	2.04461	0.0408938	0.483948	497.161	592.231	660.317	670.728	606.979	623.467	717.814	562.11	763.77	807.956	711.526	806.371	Plaat3
ENSMUSG00000025217	266.757	-0.363994	0.178369	-2.04068	0.0412824	0.486536	328.694	271.943	224.856	287.455	288.289	272.075	226.354	308.687	254.59	195.533	172.097	259.288	Btrc
ENSMUSG00000059187	6.33319	-2.92361	1.43328	-2.03981	0.0413697	0.486848	4.57791	5.17986	3.16699	4.39534	1.04832	2.76686	1.84528	3.15792	9.7544	2.45953	0	0	Tafa1
ENSMUSG00000111378	8.30722	-4.55098	2.23094	-2.03993	0.0413571	0.486848	3.66232	12.9497	0	0	0	0	0.615094	0	1.95088	0	0	0	Gm47230
ENSMUSG00000106229	8.20075	-4.69587	2.30323	-2.03882	0.0414679	0.48733	2.74674	11.223	0	0	0	0	0	0	6.82808	0	0	0	Gm19409
ENSMUSG00000031924	6228.06	0.274008	0.134398	2.03878	0.0414716	0.48733	4869.98	5735.83	6079.04	6644.87	6185.1	6361.02	7350.37	6285.85	7016.34	6857.18	7672.04	6118.38	Cyb5b
ENSMUSG00000029624	213.196	-0.410324	0.201332	-2.03805	0.0415453	0.487471	219.739	249.497	223.273	232.953	215.954	243.484	262.03	273.95	236.057	156.18	151.85	185.981	Ptcd1
ENSMUSG00000025876	89.5148	-0.655338	0.321629	-2.03756	0.0415943	0.487471	107.123	140.72	83.9252	75.5998	141.524	86.6951	83.0376	97.1061	53.6492	88.5431	36.8779	76.0215	Unc5a
ENSMUSG00000063727	8.22476	-2.07503	1.0184	-2.03754	0.0415955	0.487471	2.74674	0.86331	6.33398	11.4279	17.8215	8.30059	8.61131	5.52636	8.77896	2.45953	0	4.07258	Tnfrsf11b
ENSMUSG00000022503	148.442	-0.466118	0.228776	-2.03744	0.0416056	0.487471	142.831	193.381	155.183	166.144	179.263	162.323	172.226	115.264	140.463	120.517	94.0024	114.032	Nubp1
ENSMUSG00000092008	109.194	-0.857495	0.421029	-2.03666	0.0416838	0.488029	67.753	111.367	68.0903	109.004	115.315	131.887	177.762	140.528	176.555	60.2585	63.6324	20.3629	Cyp2c69
ENSMUSG00000037622	2027.57	-0.597597	0.293643	-2.03511	0.0418395	0.488918	3936.08	3101.87	1224.04	1420.57	1406.85	1405.57	2475.75	1563.96	2320.57	2010.67	1767.97	1197.34	Wdtc1
ENSMUSG00000030707	103.773	-1.93875	0.95263	-2.03516	0.0418351	0.488918	466.031	11.223	298.489	14.0651	15.7248	23.0572	63.3546	91.5798	31.2141	79.9348	41.9395	31.2231	Coro1a
ENSMUSG00000055805	32.5395	-1.98801	0.977058	-2.03469	0.0418819	0.488918	143.746	6.90648	107.678	4.39534	10.4832	14.7566	15.3773	30.0003	7.80352	12.2977	16.6312	16.2903	Fmnl1
ENSMUSG00000035578	18.3202	-1.6437	0.807832	-2.03471	0.04188	0.488918	17.396	14.6763	4.75048	17.5813	25.1597	18.4458	14.1472	18.9475	14.6316	17.2167	0	0.678764	Iqcg
ENSMUSG00000000290	21.9516	-1.80203	0.886137	-2.03358	0.0419944	0.489873	69.5842	7.76979	102.135	5.2744	16.7732	7.3783	19.0679	30.0003	12.6807	6.14883	14.4619	13.5753	Itgb2
ENSMUSG00000040128	1010.6	-0.481031	0.236586	-2.03322	0.0420305	0.489938	1390.77	1077.41	1031.65	1005.65	1009.53	1003.45	873.433	600.795	823.272	881.742	945.809	716.775	Pnrc1
ENSMUSG00000024563	769.971	-0.457672	0.225138	-2.03286	0.0420671	0.490007	996.152	914.245	561.349	701.496	678.265	668.659	818.689	746.059	894.479	574.301	648.616	622.426	Smad2
ENSMUSG00000033579	3190.61	0.397232	0.19547	2.03218	0.0421351	0.490442	2228.52	2140.15	2233.52	2545.78	3109.33	2738.27	4043.01	3996.35	3880.3	2813.7	3097.02	3303.54	Fa2h
ENSMUSG00000026797	465.185	-0.925602	0.455644	-2.03142	0.0422129	0.490989	783.737	740.72	175.768	299.762	353.285	332.946	404.116	418.425	387.25	388.606	402.764	156.794	Stxbp1
ENSMUSG00000037257	840.663	-0.333794	0.16443	-2.03001	0.0423556	0.491934	943.049	872.806	927.928	852.695	816.643	950.879	1073.34	727.901	966.662	773.523	772.266	667.904	Aagab
ENSMUSG00000034709	416.034	-0.322221	0.158724	-2.03007	0.0423493	0.491934	409.265	397.986	459.214	344.594	461.262	430.708	412.113	438.951	397.004	365.24	315.27	384.859	Ppp1r21
ENSMUSG00000086825	116.965	0.809249	0.399112	2.02763	0.0425984	0.49216	104.376	82.8778	134.597	86.1486	74.4309	102.374	131.015	72.6322	112.176	185.695	290.684	98.4207	Gm15675
ENSMUSG00000030105	1162.85	0.203865	0.100485	2.02881	0.0424777	0.49216	1149.05	1135.25	1221.67	1096.2	1091.3	1044.95	1352.59	1083.17	1233.93	1254.36	1300.13	1323.59	Arl8b
ENSMUSG00000062785	31.94	-0.748762	0.369091	-2.02867	0.0424924	0.49216	71.4153	37.1223	43.5461	26.372	27.2564	32.2801	20.2981	32.3687	21.4597	33.2037	19.5236	23.7567	Kcnc3
ENSMUSG00000111291	70.014	0.594122	0.293089	2.0271	0.042652	0.49216	50.357	44.8921	89.4675	61.5347	56.6094	53.4927	74.4263	48.1583	77.0598	95.9217	127.265	99.0995	Gm48604
ENSMUSG00000041481	10.6976	-2.79787	1.3796	-2.02804	0.0425566	0.49216	47.6102	0	31.6699	2.6372	11.5315	0.922288	6.76603	5.52636	6.82808	2.45953	0	5.43011	Serpina3g
ENSMUSG00000041445	3.35226	-3.88274	1.91523	-2.0273	0.042632	0.49216	11.9026	0	4.75048	0	8.38658	1.84458	1.84528	14.2107	0.97544	1.22977	0	0	Mmrn2
ENSMUSG00000039456	486.375	0.326267	0.160943	2.02723	0.0426394	0.49216	451.381	375.54	501.968	488.761	553.514	485.123	535.131	573.163	554.05	462.392	553.891	638.717	Morc3
ENSMUSG00000024910	28.8447	1.14542	0.56502	2.02723	0.0426392	0.49216	23.8051	6.04317	27.7112	10.5488	27.2564	22.1349	27.6792	22.1055	39.9931	57.799	31.0931	21.7204	Ctsw
ENSMUSG00000051984	20.4563	-1.30014	0.641099	-2.02799	0.0425618	0.49216	21.0584	11.223	12.668	27.2511	10.4832	20.2903	20.2981	26.0529	23.4106	9.83813	0	16.9691	Sec31b
ENSMUSG00000063160	11.4564	-2.16001	1.06616	-2.02596	0.0427685	0.492439	8.24023	3.45324	14.2515	7.03254	5.24161	5.53373	5.53584	21.316	10.7298	4.91906	0	3.39382	Numbl
ENSMUSG00000030881	1137.51	0.255349	0.126038	2.02596	0.0427685	0.492439	1055.66	1089.5	1280.26	1117.29	1082.92	1193.44	1028.44	857.376	1025.19	1290.02	1344.96	1369.75	Arfip2
ENSMUSG00000073411	15816.4	0.293433	0.144802	2.02644	0.0427197	0.492439	15608.8	14439.7	15850	12684.1	13383.9	13013.5	16443.9	11205.1	14956.4	19747.6	18440.4	18696.5	H2-D1
ENSMUSG00000117921	21.8756	-1.21778	0.602043	-2.02276	0.0430984	0.495879	10.0714	27.6259	18.2102	21.0976	23.0631	33.2024	22.1434	8.68429	31.2141	11.0679	15.9081	7.4664	Gm50186
ENSMUSG00000023072	397.132	-0.494618	0.244599	-2.02216	0.0431596	0.49588	397.362	382.446	383.206	370.087	454.972	427.019	254.034	255.002	249.713	339.415	384.687	285.76	Cep89
ENSMUSG00000017421	1667.31	0.201958	0.0998726	2.02215	0.0431605	0.49588	1448.45	1388.2	1434.65	1504.96	1577.73	1634.29	1810.22	1960.28	1901.13	1510.15	1744.83	1887.64	Zfp207
ENSMUSG00000063787	314.984	0.498454	0.246569	2.02156	0.0432219	0.49623	282.915	271.943	330.159	349.869	272.564	311.733	310.622	223.423	329.699	568.152	371.671	310.195	Chchd1
ENSMUSG00000028102	289.173	0.299783	0.148334	2.02099	0.0432806	0.496434	268.265	264.173	302.448	339.32	280.95	296.977	260.185	240.002	292.632	317.28	302.254	373.32	Pex11b
ENSMUSG00000020211	486.18	-0.514009	0.254361	-2.02079	0.0433018	0.496434	717.816	618.993	581.143	395.58	434.006	389.205	466.241	353.687	322.871	544.786	305.869	358.387	Sf3a2
ENSMUSG00000028524	5.88651	-4.49616	2.22559	-2.02022	0.0433611	0.496758	7.32465	6.90648	3.95874	0	0	0	0	1.57896	0	0	0	0	Sgip1
ENSMUSG00000075415	289.801	-0.455139	0.225532	-2.01807	0.0435843	0.498352	334.187	314.245	336.493	281.301	196.036	287.754	309.392	330.003	290.681	223.817	242.237	254.536	Fnbp1
ENSMUSG00000021114	887.566	0.238018	0.117934	2.01823	0.0435669	0.498352	836.841	781.296	813.125	791.16	832.368	701.861	972.463	824.218	1024.21	858.377	1049.93	1060.91	Atp6v1d
ENSMUSG00000045932	415.305	1.45852	0.722765	2.01798	0.0435937	0.498352	98.8828	86.331	159.933	280.422	227.486	318.189	645.233	167.37	583.313	634.559	650.063	380.108	Ifit2
ENSMUSG00000029599	789.273	-0.326363	0.161821	-2.01681	0.0437153	0.499028	1019.04	1049.79	695.154	740.175	832.368	769.188	733.807	804.481	682.808	664.074	679.71	718.132	Ddx54
ENSMUSG00000023249	225.249	-0.508932	0.252322	-2.017	0.043696	0.499028	327.778	312.518	277.112	200.427	241.114	168.779	239.886	169.738	191.186	191.843	232.114	157.473	Parp3
ENSMUSG00000029534	108.46	0.651411	0.323095	2.01616	0.0437835	0.499097	40.2856	106.187	87.884	91.423	124.75	142.955	107.641	123.159	105.348	129.125	116.418	164.261	St7
ENSMUSG00000079494	4.59534	2.86992	1.42367	2.01586	0.043815	0.499097	3.66232	1.72662	0	0	0	0	6.76603	12.6317	7.80352	8.60836	13.0157	0	Nat8f5
ENSMUSG00000022696	666.798	0.428199	0.212392	2.01608	0.0437918	0.499097	554.842	720.001	913.677	728.747	779.952	658.513	426.875	636.321	433.096	850.998	872.053	978.099	Sidt1
ENSMUSG00000071369	517.635	-0.262526	0.130275	-2.01517	0.0438868	0.499209	529.206	600.864	549.473	567.877	491.663	612.399	507.452	540.794	494.548	512.812	488.089	422.87	Map3k5
ENSMUSG00000064181	711.037	0.280515	0.139202	2.01517	0.0438872	0.499209	746.199	677.698	738.7	740.175	573.433	842.971	626.165	494.215	606.724	814.105	877.838	953.663	Rab3ip
ENSMUSG00000026648	116.096	-0.546634	0.271416	-2.01401	0.0440086	0.500234	101.629	102.734	118.762	145.925	162.49	116.208	121.173	178.423	119.979	66.4074	72.3095	107.245	Dclre1c
ENSMUSG00000033526	1509.12	-0.354214	0.176071	-2.01177	0.0442443	0.501402	1801.86	1497.84	1751.35	1479.47	1315.64	1622.3	1204.97	1705.28	1305.14	1144.91	1135.98	1712.52	Ppip5k1
ENSMUSG00000019734	1803.31	-0.392901	0.195323	-2.01154	0.0442681	0.501402	2468.41	2296.4	1315.09	1864.5	1768.52	1719.14	1712.42	2441.07	1713.85	1310.93	1123.69	1912.08	Tmc4
ENSMUSG00000053198	56.9263	0.496848	0.246914	2.01223	0.0441955	0.501402	43.9479	54.3885	60.1728	60.6556	64.996	50.7258	59.049	52.8952	53.6492	70.0967	78.8174	67.1976	Prx
ENSMUSG00000020303	264.071	0.493662	0.245319	2.01232	0.0441857	0.501402	193.188	312.518	277.903	329.65	266.274	302.51	231.89	382.109	252.639	274.238	398.426	253.179	Stc2
ENSMUSG00000021288	1353.63	-0.22403	0.111348	-2.01198	0.0442224	0.501402	1240.61	1265.61	1519.36	1381.89	1347.09	1407.41	1435.63	1560.01	1508.03	1353.97	1143.94	1067.7	Klc1
ENSMUSG00000033763	14.2044	-1.6698	0.830533	-2.01051	0.0443772	0.501927	27.4674	18.9928	4.75048	2.6372	22.0148	7.3783	7.99622	35.5266	23.4106	6.14883	7.95405	2.71505	Mtss2
ENSMUSG00000003198	82.7095	-0.597447	0.297157	-2.01054	0.0443738	0.501927	57.6816	62.1583	138.556	88.7858	81.7692	85.7728	74.4263	79.7375	88.7651	76.2455	46.2781	69.2339	Zfp959
ENSMUSG00000042677	630.769	-0.806875	0.401453	-2.00989	0.0444431	0.502317	428.492	702.734	446.546	847.421	685.603	949.956	458.245	448.425	420.415	480.838	495.32	285.76	Zc3h12a
ENSMUSG00000037902	42.4832	-1.83417	0.912896	-2.00918	0.0445181	0.502455	93.3893	42.3022	80.7582	12.3069	23.0631	1.84458	7.99622	59.2111	14.6316	11.0679	0	35.2957	Sirpa
ENSMUSG00000017299	186.903	-0.378671	0.188448	-2.00943	0.044492	0.502455	193.188	214.101	201.896	186.362	144.669	150.333	219.588	147.633	219.474	180.776	134.496	141.183	Dnttip1
ENSMUSG00000026365	8.517	-2.80637	1.39763	-2.00794	0.0446492	0.502516	20.1428	4.31655	13.4597	2.6372	4.19329	2.76686	1.23019	43.4214	4.8772	4.91906	0	0	Cfh
ENSMUSG00000017002	28.2985	-1.18892	0.592059	-2.00811	0.0446314	0.502516	23.8051	78.5612	54.6306	20.2185	50.3195	23.9795	21.5283	26.0529	12.6807	33.2037	12.2926	10.8602	Slpi
ENSMUSG00000056856	3.67026	-4.83147	2.4059	-2.00818	0.0446242	0.502516	3.66232	2.58993	0	0.879067	0	0	0	1.57896	0	0	0	0	Jakmip3
ENSMUSG00000022971	46.6419	-1.08489	0.540265	-2.00807	0.0446363	0.502516	63.1751	33.6691	78.383	42.1952	37.7396	66.4047	45.5169	76.5796	31.2141	25.8251	5.78476	40.0471	Ifnar2
ENSMUSG00000040296	395.139	0.584515	0.291166	2.0075	0.0446969	0.502699	249.038	259.856	372.121	385.91	394.169	378.138	357.984	363.161	367.741	379.998	428.072	498.891	Ddx58
ENSMUSG00000026395	153.859	-1.68266	0.838352	-2.00711	0.0447384	0.502759	353.414	55.2518	634.981	50.1068	38.7879	67.327	81.8074	210.002	120.955	55.3395	54.2321	142.54	Ptprc
ENSMUSG00000038393	11539.9	0.260958	0.130033	2.00685	0.0447651	0.502759	12794.3	10980.4	9725.83	9978.29	11828.2	10241.1	10895.2	9840.88	10804	13163.4	14265.2	12423.4	Txnip
ENSMUSG00000036053	36.9925	-1.14152	0.569196	-2.00549	0.044911	0.502799	37.5388	37.9856	56.2141	26.372	19.9181	8.30059	43.0565	52.8952	72.1826	23.3656	15.9081	27.8293	Fmnl2
ENSMUSG00000010911	56.6365	0.568957	0.283585	2.0063	0.044824	0.502799	43.9479	59.5684	53.8388	56.2603	67.0927	45.1921	81.8074	67.1059	50.7229	63.9478	81.7098	64.4826	Apip
ENSMUSG00000028059	983.528	-0.352281	0.175651	-2.00557	0.0449023	0.502799	1082.22	1054.1	891.508	867.639	857.528	696.327	1046.89	1106.06	1068.11	908.797	719.48	752.07	Arhgef2
ENSMUSG00000028530	1638.78	-0.331741	0.165387	-2.00585	0.0448719	0.502799	2152.53	1810.36	1427.52	1588.47	1586.11	1660.12	1617.08	1959.49	1709.95	1341.67	1332.66	1595.77	Jak1
ENSMUSG00000039824	18.7	-1.1284	0.562697	-2.00535	0.0449259	0.502799	21.9739	35.3957	31.6699	9.66974	11.5315	22.1349	28.2943	10.2632	16.5825	14.7572	13.0157	4.75135	Myl6b
ENSMUSG00000097971	11451	-1.24845	0.622795	-2.00459	0.0450073	0.503358	12220.3	19158.6	12948.2	11849.8	7036.34	10024.3	4528.93	1830.02	4607.98	9948.81	8518.06	3968.05	Gm26917
ENSMUSG00000058301	1855.41	-0.352417	0.175883	-2.00371	0.0451014	0.504058	2677.16	2480.29	1572.41	1638.58	1546.28	1625.99	1617.7	1705.28	1669.95	1824.97	1653.72	1400.29	Upf1
ENSMUSG00000051079	68.0098	0.793761	0.396325	2.0028	0.0451987	0.504477	57.6816	39.7123	91.8427	50.9859	47.1745	53.4927	60.8943	72.6322	94.6177	92.2324	130.88	71.2702	Rgs13
ENSMUSG00000037010	5.03085	-2.75569	1.37594	-2.00277	0.045202	0.504477	6.40907	0	10.2927	14.9441	4.19329	5.53373	6.15094	5.52636	14.6316	1.22977	0	1.35753	Apln
ENSMUSG00000061374	439.092	0.314364	0.157183	1.99999	0.0455013	0.505348	523.712	428.202	413.292	401.734	444.489	450.999	418.264	345.003	402.857	613.653	622.585	387.574	Fiz1
ENSMUSG00000040146	160.417	-0.637209	0.318421	-2.00116	0.0453756	0.505348	162.058	178.705	220.898	141.53	172.973	153.1	110.102	75.7901	104.372	126.666	83.8791	182.587	Rgl3
ENSMUSG00000046460	75.0802	0.752667	0.376164	2.0009	0.045403	0.505348	46.6946	46.6187	76.0078	69.4463	74.4309	83.0059	75.6565	126.317	79.9861	119.287	99.7872	78.7366	Sh2d7
ENSMUSG00000049287	232.144	0.406925	0.203412	2.00049	0.045447	0.505348	201.428	232.23	178.143	275.148	187.65	263.774	214.053	191.054	238.007	336.956	273.33	215.168	Iba57
ENSMUSG00000000552	21.0681	-0.993593	0.496411	-2.00155	0.0453328	0.505348	24.7207	22.4461	39.5874	41.3162	35.643	23.0572	22.7585	21.316	17.5579	12.2977	10.1233	14.254	Zfp385a
ENSMUSG00000118257	5.31277	-3.67509	1.83682	-2.00079	0.0454154	0.505348	4.57791	3.45324	0	0	4.19329	0	2.46037	0.789481	0.97544	1.22977	0	0	9630014M24Rik
ENSMUSG00000024621	21.8039	-2.12788	1.0639	-2.00007	0.0454928	0.505348	60.4284	0.86331	75.216	2.6372	7.33826	1.84458	11.6868	52.8952	2.92632	13.5274	0	11.539	Csf1r
ENSMUSG00000032394	8.84277	-4.37242	2.18668	-1.99957	0.0455463	0.505498	2.74674	12.9497	0.791747	0.879067	0	0	0	3.9474	0	0	0	0	Igdcc3
ENSMUSG00000022057	27.3941	-3.52677	1.76406	-1.99924	0.0455828	0.505551	49.4414	0	56.2141	11.4279	4.19329	0	0.615094	236.055	0	1.22977	0	6.10887	Adamdec1
ENSMUSG00000028581	83.113	-1.57054	0.786388	-1.99716	0.0458082	0.506997	402.856	11.223	236.732	21.0976	12.5799	25.8241	39.366	85.2639	23.4106	51.6502	37.601	71.2702	Laptm5
ENSMUSG00000006310	105.01	0.544833	0.272738	1.99765	0.045755	0.506997	117.194	114.82	54.6306	93.1811	149.91	118.053	80.5773	112.106	97.544	122.977	143.896	142.54	Zbtb32
ENSMUSG00000038060	6.62519	-1.98457	0.993559	-1.99744	0.0457773	0.506997	4.57791	6.04317	8.70922	11.4279	2.09665	3.68915	3.69056	5.52636	4.8772	2.45953	0	4.07258	Dlec1
ENSMUSG00000009108	17.8208	-1.41314	0.707858	-1.99636	0.0458952	0.507608	10.0714	17.2662	26.9194	17.5813	8.38658	37.8138	15.9924	19.737	3.90176	8.60836	2.16929	19.0054	Gnat2
ENSMUSG00000030155	777.653	0.603759	0.302484	1.996	0.0459335	0.507681	326.862	310.792	779.871	787.644	1125.9	911.22	653.229	884.218	720.851	512.812	628.37	1125.39	Clec2e
ENSMUSG00000044043	3.58236	-4.01802	2.01404	-1.995	0.0460429	0.508539	5.49349	6.04317	0	0	0	0	0.615094	3.15792	3.90176	0	0	0	Pcdhb14
ENSMUSG00000071068	4.97057	-4.0396	2.0256	-1.99427	0.0461221	0.509062	20.1428	0	23.7524	0	0	0	0.615094	0.789481	1.95088	2.45953	0	0	Treml2
ENSMUSG00000029673	721.171	-0.538232	0.269967	-1.99369	0.0461856	0.509407	676.614	947.051	739.492	598.645	488.518	645.601	578.803	693.954	660.373	520.191	400.595	768.361	Auts2
ENSMUSG00000001517	228.775	-0.436433	0.218939	-1.99341	0.0462171	0.509407	223.402	247.77	381.622	169.66	252.646	228.727	191.294	183.16	173.628	193.073	220.544	245.034	Foxm1
ENSMUSG00000039616	263.024	0.395645	0.198522	1.99295	0.0462664	0.5096	257.278	163.166	210.605	219.767	262.081	224.116	268.181	302.371	229.229	279.157	328.285	255.894	Mocos
ENSMUSG00000027952	542.434	0.495348	0.24881	1.99086	0.0464957	0.509698	385.46	567.195	427.544	560.845	419.329	613.321	421.954	357.635	419.439	865.755	873.499	428.979	Pmvk
ENSMUSG00000078349	23.8669	1.04679	0.525759	1.991	0.0464804	0.509698	18.3116	10.3597	25.3359	20.2185	14.6765	16.6012	37.5207	22.8949	22.4351	22.1358	41.9395	44.1196	AW011738
ENSMUSG00000070509	30.9894	-0.910095	0.457141	-1.99084	0.0464985	0.509698	32.9609	64.7483	26.1277	36.0418	18.8698	24.9018	43.6716	57.6321	47.7966	15.987	15.9081	19.6841	Rgma
ENSMUSG00000002814	201.56	-0.525489	0.263749	-1.99239	0.0463286	0.509698	172.129	219.281	246.233	210.097	247.404	208.437	124.864	119.212	141.439	177.086	162.696	166.976	Top3a
ENSMUSG00000037594	45.1768	-0.663212	0.332959	-1.99187	0.046385	0.509698	74.1621	54.3885	63.3398	50.1068	44.0296	31.3578	39.366	30.7897	37.0667	44.2716	30.37	42.0834	Clba1
ENSMUSG00000021697	31.9663	-1.0613	0.532722	-1.99223	0.046346	0.509698	26.5519	28.4892	58.5893	32.5255	34.5946	23.9795	38.1358	20.5265	35.1159	19.6763	18.0774	30.5444	Depdc1b
ENSMUSG00000023015	329.487	-0.493877	0.247968	-1.9917	0.0464042	0.509698	258.194	287.482	608.854	281.301	312.4	285.909	289.094	299.213	245.811	231.196	297.192	369.247	Racgap1
ENSMUSG00000026643	426.543	0.338142	0.169942	1.98975	0.0466188	0.510318	329.609	348.777	490.883	525.682	424.571	533.082	455.169	371.056	450.654	455.013	445.427	595.276	Nmt2
ENSMUSG00000037149	1332.44	0.269192	0.135273	1.98999	0.0465919	0.510318	975.094	1224.17	1220.08	1347.61	1369.11	1523.62	1248.64	1386.33	1227.1	1285.11	1367.37	1837.41	Ddx1
ENSMUSG00000021248	3694.17	0.327886	0.164857	1.98891	0.0467109	0.510976	3543.3	4113.67	3960.32	3315.84	3621.95	3460.42	4236.76	3113.71	4127.09	4375.51	4891.02	4020.32	Tmed10
ENSMUSG00000044167	632.983	-0.398089	0.200292	-1.98755	0.0468615	0.511333	800.218	709.641	574.017	536.231	570.288	538.616	608.943	633.163	661.349	473.46	616.8	532.83	Foxo1
ENSMUSG00000028583	8.69656	-3.06391	1.54167	-1.9874	0.0468783	0.511333	9.15581	3.45324	19.0019	1.75813	0	3.68915	0.615094	18.1581	1.95088	3.6893	0	0	Pdpn
ENSMUSG00000001911	450.55	-0.499091	0.251156	-1.98717	0.0469034	0.511333	510.894	655.252	413.292	348.111	295.627	453.766	434.871	558.163	422.366	370.16	336.239	356.351	Nfix
ENSMUSG00000032803	1971.87	0.220434	0.110918	1.98736	0.0468825	0.511333	1872.36	1746.48	1805.98	2012.18	1977.14	2011.51	2077.17	1670.54	2155.72	2198.82	2440.45	1914.11	Cdv3
ENSMUSG00000038408	6.36739	-4.31476	2.17096	-1.98749	0.0468681	0.511333	9.15581	4.31655	0	0.879067	0	0	0.615094	0	0.97544	0	0	0	1700018A04Rik
ENSMUSG00000021822	7.43412	-3.38921	1.70582	-1.98685	0.0469388	0.511371	32.9609	6.90648	29.2947	1.75813	0	0	0.615094	7.10533	0	4.91906	0	0	Plau
ENSMUSG00000027472	363.627	0.363879	0.183309	1.98506	0.0471378	0.51164	334.187	372.95	434.669	372.724	380.541	311.733	345.683	273.95	303.362	521.421	497.49	364.496	Pdrg1
ENSMUSG00000038886	115.047	-0.93737	0.472127	-1.98542	0.0470979	0.51164	120.857	101.871	151.224	82.6323	99.5907	74.7053	106.411	137.37	111.2	43.0418	86.7714	63.125	Man2a2
ENSMUSG00000032875	19.9089	-1.27978	0.644549	-1.98554	0.0470849	0.51164	37.5388	12.9497	18.2102	13.186	3.14497	10.1452	17.8377	56.0531	6.82808	11.0679	9.40024	12.8965	Arhgef17
ENSMUSG00000030911	27.3579	-0.756662	0.381209	-1.9849	0.0471555	0.51164	47.6102	32.8058	34.0451	14.9441	25.1597	23.9795	32.6	20.5265	25.3615	23.3656	20.9698	15.6116	Zp2
ENSMUSG00000011256	7.29548	-2.74203	1.38114	-1.98534	0.0471071	0.51164	14.6493	6.04317	25.3359	2.6372	3.14497	0.922288	7.99622	22.8949	4.8772	1.22977	0	4.07258	Adam19
ENSMUSG00000040640	3.72705	-3.98671	2.00785	-1.98556	0.0470825	0.51164	0.915581	5.17986	0	0	0	2.76686	1.84528	1.57896	0	0	0	0	Erc2
ENSMUSG00000104445	101.642	0.882362	0.444694	1.9842	0.0472334	0.511717	107.123	77.6979	59.3811	111.642	81.7692	104.219	87.3433	108.159	74.1335	174.627	63.6324	135.753	Rhbg
ENSMUSG00000028820	2012.17	-0.204297	0.102974	-1.98398	0.0472586	0.511717	2375.02	1887.2	2104.46	1782.75	1751.75	1714.53	2084.55	2173.44	2184.99	1758.57	1645.04	1931.76	Sfpq
ENSMUSG00000001493	6.8032	-2.59538	1.30813	-1.98404	0.0472519	0.511717	14.6493	6.90648	9.50097	7.03254	7.33826	0	5.53584	8.68429	11.7053	6.14883	0	0	Meox1
ENSMUSG00000046841	523.594	0.372937	0.188042	1.98326	0.0473385	0.511889	489.836	540.432	515.428	530.077	510.533	498.958	593.565	611.848	567.706	661.614	707.187	530.114	Ckap4
ENSMUSG00000024566	906.003	-0.255555	0.128843	-1.98345	0.0473169	0.511889	934.808	840.864	1014.23	1027.63	1000.1	961.946	750.414	968.693	772.549	890.351	765.035	762.252	Atp9b
ENSMUSG00000032322	33.2868	-0.853161	0.4303	-1.98271	0.0473996	0.512204	50.357	23.3094	64.9233	22.8557	34.5946	26.7463	21.5283	23.6844	18.5334	28.2846	15.9081	30.5444	Pstpip1
ENSMUSG00000021359	7.85861	-4.53981	2.29017	-1.9823	0.0474461	0.51236	10.0714	7.76979	0	0	0	0	0	0	1.95088	0	0	0	Tfap2a
ENSMUSG00000020024	386.001	-0.358093	0.18077	-1.98094	0.0475982	0.513656	395.531	416.115	423.585	341.957	380.541	474.978	340.762	281.055	380.422	364.011	359.378	373.32	Cep83
ENSMUSG00000032475	519.361	0.413788	0.208985	1.97999	0.0477052	0.514463	544.771	482.59	342.827	457.994	432.957	463.911	541.282	465.794	541.369	550.935	740.45	700.484	Nck1
ENSMUSG00000034116	106.918	-0.637393	0.32214	-1.97862	0.0478586	0.51577	138.253	81.1511	145.682	111.642	95.3974	78.3945	107.641	114.475	84.8633	89.7729	83.8791	61.0887	Vav1
ENSMUSG00000016024	20.8096	1.37354	0.694435	1.97792	0.047938	0.515853	12.8181	4.31655	0	37.7999	50.3195	30.4355	22.7585	18.9475	8.77896	20.906	28.2007	9.50269	Lbp
ENSMUSG00000038387	330.359	-0.457528	0.231344	-1.9777	0.0479631	0.515853	367.148	375.54	426.752	276.906	320.787	311.733	287.249	183.16	330.674	259.481	291.407	264.039	Rras
ENSMUSG00000114138	3.34278	-3.92305	1.98313	-1.97821	0.0479047	0.515853	4.57791	0.86331	0	0.879067	1.04832	0	0.615094	0	3.90176	0	0	0	Gm36423
ENSMUSG00000000581	497.63	0.33564	0.169751	1.97725	0.0480131	0.516044	496.245	478.274	409.333	499.31	468.6	499.88	562.811	471.32	551.124	527.57	601.615	538.26	C1d
ENSMUSG00000026470	516.143	-0.278232	0.140812	-1.97591	0.048165	0.516983	631.751	580.144	570.85	428.106	424.571	485.123	537.592	404.214	569.657	568.152	495.32	409.973	Stx6
ENSMUSG00000018326	4348.37	0.269086	0.136187	1.97587	0.0481699	0.516983	4297.74	3884.03	4268.31	3580.44	4270.87	3857.93	4828.48	4048.46	4849.89	5211.75	5999.52	4331.87	Ywhab
ENSMUSG00000024774	79.2422	0.791643	0.400705	1.97562	0.0481975	0.516983	75.0776	72.518	49.8801	95.8183	139.427	77.4722	121.173	93.1587	80.9616	98.3813	142.45	54.3011	Ankrd22
ENSMUSG00000026994	906.923	0.396967	0.200978	1.97518	0.0482481	0.517076	894.523	939.281	889.132	705.012	904.702	759.965	762.716	1173.17	961.784	860.836	1094.04	1534.01	Galnt3
ENSMUSG00000051043	7.61525	-2.78459	1.40993	-1.97498	0.0482708	0.517076	2.74674	2.58993	19.7937	8.79067	14.6765	17.5235	6.76603	10.2632	14.6316	0	0	2.71505	Gprc5c
ENSMUSG00000029390	2704.85	0.30812	0.156103	1.97383	0.0484016	0.517658	2378.68	2663.31	2821.79	2744.45	2908.05	2809.29	2821.43	2805.02	2883.4	3064.58	3268.39	2988.6	Tmed2
ENSMUSG00000032327	19.6546	-1.91045	0.968245	-1.97311	0.0484831	0.517658	47.6102	14.6763	53.8388	10.5488	24.1114	1.84458	14.1472	29.2108	21.4597	18.4465	0	6.78764	Stra6
ENSMUSG00000020340	17.3589	-1.84215	0.933779	-1.97279	0.0485193	0.517658	71.4153	6.90648	41.1709	7.03254	0	12.912	15.9924	33.9477	16.5825	9.83813	6.50786	7.4664	Cyfip2
ENSMUSG00000046207	7.83655	-4.25372	2.1559	-1.97306	0.0484888	0.517658	9.15581	4.31655	0.791747	0	0	0.922288	0.615094	0	0	0	0	0	Pik3r6
ENSMUSG00000022438	7.9509	-3.30595	1.67525	-1.97341	0.0484492	0.517658	6.40907	0.86331	11.0845	0	4.19329	0	1.23019	7.89481	0	2.45953	0	0.678764	Parvb
ENSMUSG00000002504	187.507	-0.410697	0.208037	-1.97416	0.0483638	0.517658	223.402	244.317	245.442	174.934	194.988	200.136	175.917	153.159	154.12	174.627	145.342	149.328	Slc9a3r2
ENSMUSG00000042510	457.556	0.613883	0.311254	1.97229	0.0485763	0.517921	273.759	282.302	473.465	550.296	461.262	535.849	346.298	392.372	317.018	504.204	504.721	624.463	AA986860
ENSMUSG00000021171	2440.7	0.282456	0.143247	1.97181	0.0486317	0.518166	2599.33	1818.13	2233.52	2395.46	2499.2	2366.59	2334.28	3149.24	2634.66	2305.81	2883.7	3041.54	Esyt2
ENSMUSG00000028364	15.01	-3.13643	1.59112	-1.97121	0.0487	0.518548	76.9088	0.86331	35.6286	0.879067	11.5315	0	1.23019	90.7903	4.8772	2.45953	0	5.43011	Tnc
ENSMUSG00000002944	3.63355	-4.18941	2.12595	-1.9706	0.0487697	0.518599	7.32465	1.72662	2.37524	0	0	0.922288	0.615094	16.5791	0	0	0	0	Cd36
ENSMUSG00000022678	268.661	-0.453774	0.230268	-1.97063	0.0487659	0.518599	198.681	284.892	391.123	291.85	307.159	310.811	306.317	256.581	280.927	199.222	245.129	224.671	Nde1
ENSMUSG00000085914	6.25004	-2.99921	1.52353	-1.9686	0.0489991	0.520002	4.57791	12.0863	0	3.51627	13.6282	1.84458	4.30565	3.15792	0.97544	1.22977	0	0.678764	Gm14320
ENSMUSG00000025481	48.496	-0.713233	0.362244	-1.96893	0.0489612	0.520002	49.4414	77.6979	43.5461	56.2603	35.643	27.6686	62.7395	36.3161	59.5019	50.4204	20.2467	38.0108	Urah
ENSMUSG00000024732	150.589	-0.46698	0.237188	-1.96882	0.0489737	0.520002	162.058	171.799	160.725	138.893	119.509	167.856	105.796	106.58	104.372	129.125	138.111	117.426	Ccdc86
ENSMUSG00000037720	683.726	0.449592	0.228417	1.96829	0.0490343	0.520031	694.01	648.346	543.931	606.556	641.573	646.524	792.24	878.692	853.51	570.611	768.65	1117.92	Tmem33
ENSMUSG00000039579	138.004	1.34227	0.682368	1.96708	0.0491738	0.521164	10.0714	25.8993	60.9646	292.729	146.765	321.878	156.849	258.16	148.267	6.14883	20.9698	204.308	Grin3a
ENSMUSG00000028099	1086.35	-0.215897	0.109807	-1.96614	0.0492827	0.521973	1041.93	1106.76	1197.91	1148.94	1229.68	1090.14	1030.28	892.113	974.465	1056.37	906.038	965.881	Polr3c
ENSMUSG00000026958	271.235	-0.388546	0.197763	-1.9647	0.0494485	0.522916	424.83	328.921	312.74	286.576	241.114	285.909	249.728	272.371	257.516	244.723	250.914	217.204	Dpp7
ENSMUSG00000049313	2563.48	-0.442827	0.225413	-1.96452	0.0494699	0.522916	3817.06	3536.98	1996	2423.59	2835.71	2503.09	2244.48	4204.77	2482.5	2222.19	1875.71	1922.26	Sorl1
ENSMUSG00000022035	675.817	0.246724	0.125572	1.96481	0.0494366	0.522916	594.212	579.281	797.29	578.426	598.592	640.068	714.739	559.742	680.857	801.807	791.789	807.729	Ccdc25
ENSMUSG00000043015	81.4966	-0.683192	0.347902	-1.96375	0.0495595	0.523385	80.5711	66.4749	105.302	101.093	78.6242	113.441	46.7471	94.7377	39.9931	59.0288	45.555	81.4516	Nemp2
ENSMUSG00000032246	2149.26	0.338897	0.172592	1.96357	0.0495798	0.523385	1709.39	1832.81	2007.08	2074.6	2144.87	1928.5	2494.2	1641.33	2449.33	2907.17	2600.97	1818.41	Calml4
ENSMUSG00000026466	487.038	0.309232	0.157542	1.96286	0.0496627	0.52357	459.622	375.54	494.05	449.203	481.18	489.735	488.384	559.742	478.941	576.76	546.66	476.492	Tor1aip1
ENSMUSG00000034783	10.952	-1.88676	0.961099	-1.96312	0.0496318	0.52357	8.24023	12.9497	3.95874	7.03254	2.09665	0.922288	10.4566	29.2108	17.5579	3.6893	0	4.07258	Cd207
ENSMUSG00000074240	6.91605	2.50018	1.27425	1.96208	0.049753	0.523679	0	1.72662	1.58349	2.6372	3.14497	0	30.1396	1.57896	21.4597	20.906	15.185	6.78764	Cib3
ENSMUSG00000020143	22.0761	-1.81265	0.923872	-1.96201	0.0497612	0.523679	86.0646	1.72662	63.3398	3.51627	10.4832	3.68915	11.6868	24.4739	10.7298	13.5274	10.8464	10.1815	Dock2
ENSMUSG00000022160	135.078	-0.472572	0.240872	-1.96192	0.0497713	0.523679	194.103	123.453	103.719	123.069	102.736	136.499	142.087	145.264	155.095	84.8539	82.4329	146.613	Mettl3
ENSMUSG00000022861	30.0331	-1.19173	0.607728	-1.96097	0.0498831	0.524511	21.0584	25.036	31.6699	25.4929	27.2564	42.4252	26.449	57.6321	19.5088	15.987	2.16929	28.5081	Dgkg
ENSMUSG00000030156	4.82587	-3.53513	1.80382	-1.9598	0.0500195	0.525269	10.0714	0	22.1689	2.6372	6.28994	1.84458	4.92075	10.2632	2.92632	2.45953	0	0	Cd69
ENSMUSG00000074006	530.6	0.699919	0.357141	1.95978	0.050021	0.525269	620.764	358.274	422.793	381.515	541.983	411.34	407.192	221.844	455.531	1020.71	1067.29	337.346	Omp
ENSMUSG00000032657	70.9871	-0.706615	0.360787	-1.95854	0.0501672	0.526459	90.6425	91.5109	81.55	55.3812	63.9477	89.4619	58.4339	45.0004	62.4282	82.3943	23.139	71.949	Fam189b
ENSMUSG00000033543	410.94	0.38795	0.198113	1.95822	0.0502038	0.526498	316.791	348.777	421.21	473.817	389.976	410.418	460.705	443.688	455.531	398.444	470.735	522.648	Gtf2a2
ENSMUSG00000026380	9679.76	0.468373	0.239274	1.95747	0.0502921	0.526684	12166.2	8190.22	5857.35	6991.22	7920.08	6814.78	11489.3	13309.9	12068.1	13333.1	13526.9	8821.89	Tfcp2l1
ENSMUSG00000033685	10492.6	0.291455	0.14898	1.95633	0.0504261	0.526684	8451.73	9051.81	9421	8249.17	8991.46	8559.75	12107.5	9487.19	10686	11344.6	10933.9	10689.9	Ucp2
ENSMUSG00000031972	177.615	0.847374	0.433094	1.95656	0.0503997	0.526684	125.435	43.1655	244.65	110.762	102.736	115.286	147.007	164.212	134.611	366.47	336.962	123.535	Acta1
ENSMUSG00000086891	8.5362	-4.06524	2.07852	-1.95583	0.050485	0.526684	12.8181	10.3597	0.791747	0.879067	0	0.922288	0	0	0	1.22977	0	0	Gm15963
ENSMUSG00000044005	15.8655	-1.30094	0.66501	-1.95628	0.0504327	0.526684	17.396	3.45324	9.50097	6.15347	13.6282	16.6012	10.4566	7.10533	15.607	11.0679	8.67714	6.78764	Gls2
ENSMUSG00000020894	765.762	0.293447	0.149974	1.95666	0.0503879	0.526684	582.31	841.727	657.15	796.435	799.87	744.286	923.87	933.166	962.76	863.296	847.468	707.951	Vamp2
ENSMUSG00000071516	7.85239	-2.00291	1.02353	-1.95686	0.0503643	0.526684	4.57791	4.31655	15.0432	1.75813	19.9181	5.53373	6.76603	1.57896	3.90176	2.45953	0	6.10887	Hist1h2ai
ENSMUSG00000068039	1270.32	-0.242362	0.123901	-1.95609	0.0504543	0.526684	1275.4	1281.15	1393.48	1250.03	1200.33	1207.27	1307.69	1346.06	1289.53	1014.56	955.932	1425.4	Tcp1
ENSMUSG00000040712	2117.65	-0.332531	0.170048	-1.95551	0.0505228	0.526735	2499.54	2078.85	2082.3	1775.72	2142.77	1833.51	2064.87	2126.86	2041.6	1802.84	1501.87	1996.24	Camta2
ENSMUSG00000075254	91.82	-0.651617	0.333344	-1.95479	0.0506084	0.527283	142.831	97.554	117.97	92.3021	62.8994	112.519	61.5094	100.264	42.9194	75.0157	64.3555	87.5605	Heg1
ENSMUSG00000028133	37.3782	-0.721368	0.36916	-1.95408	0.0506917	0.527468	29.2986	47.4821	41.9626	38.679	56.6094	35.0469	31.3698	47.3688	29.2632	23.3656	37.601	19.0054	Rwdd3
ENSMUSG00000037275	253.883	-0.305889	0.156539	-1.95408	0.0506921	0.527468	314.96	288.346	250.984	242.623	264.177	292.365	212.207	285.003	233.13	222.588	224.16	233.495	Gemin5
ENSMUSG00000027401	26623.7	-0.708639	0.362818	-1.95315	0.0508019	0.527884	55195.8	45663.9	16621.2	23659.2	27370.7	23179.9	27020.4	21863.1	25266.8	24115.7	26624.4	9173.49	Tgm3
ENSMUSG00000023262	700.281	0.39353	0.20151	1.9529	0.0508311	0.527884	685.77	537.842	720.49	693.584	649.96	715.695	810.693	583.426	770.598	911.257	896.638	652.292	Acy1
ENSMUSG00000112117	6.05138	-4.74326	2.4288	-1.95293	0.0508282	0.527884	7.32465	17.2662	0	0	6.28994	0	0.615094	0.789481	0	0	0	0	Rmst
ENSMUSG00000114299	21.6966	-1.48858	0.762506	-1.95222	0.0509121	0.52804	32.9609	25.8993	22.1689	16.7023	4.19329	17.5235	6.15094	2.36844	8.77896	24.5953	18.8005	4.07258	Gm47791
ENSMUSG00000047388	486.113	-0.248963	0.127528	-1.95222	0.0509118	0.52804	585.972	550.792	555.015	456.236	450.779	501.725	467.471	525.005	515.033	489.447	420.841	445.948	Atmin
ENSMUSG00000050410	248.701	0.635434	0.325609	1.95153	0.0509945	0.528551	122.688	317.698	281.862	217.13	168.78	211.204	289.709	121.58	265.32	375.079	445.427	342.097	Tcf19
ENSMUSG00000087269	40.5703	-1.01152	0.518772	-1.94984	0.0511958	0.528983	33.8765	42.3022	75.216	35.1627	49.2712	31.3578	36.9056	15.0001	26.3369	36.893	24.5852	10.1815	D330023K18Rik
ENSMUSG00000085741	23.1557	-1.43848	0.737869	-1.94951	0.0512346	0.528983	31.1298	25.036	22.9607	12.3069	24.1114	23.0572	15.9924	12.6317	19.5088	14.7572	7.95405	0.678764	5430405H02Rik
ENSMUSG00000049553	297.992	-0.342107	0.175444	-1.94995	0.0511819	0.528983	320.453	319.425	435.461	271.632	235.873	231.494	231.89	352.108	241.909	296.374	292.131	238.246	Polr1a
ENSMUSG00000052949	31.8765	-0.883035	0.452926	-1.94962	0.0512212	0.528983	51.2725	52.6619	26.9194	15.8232	6.28994	28.5909	21.5283	29.2108	25.3615	20.906	23.8621	23.078	Rnf157
ENSMUSG00000114456	16.8782	-1.00312	0.514454	-1.94987	0.051192	0.528983	15.5649	7.76979	22.1689	18.4604	14.6765	14.7566	14.7622	20.5265	15.607	18.4465	6.50786	5.43011	Hist1h2bh
ENSMUSG00000033966	4.47192	-4.01964	2.06148	-1.94989	0.0511896	0.528983	0	4.31655	0	3.51627	0	0	1.84528	1.57896	0	0	0	0	Cdkl4
ENSMUSG00000027257	93.9836	-0.537959	0.276029	-1.94892	0.0513044	0.529363	103.461	132.95	106.094	87.0276	88.0591	91.3065	93.4942	60.79	115.102	91.0027	54.2321	65.1613	Pacsin3
ENSMUSG00000075420	2354.18	0.540171	0.277396	1.94729	0.0514995	0.53069	1851.3	2077.12	2526.47	2364.69	2140.67	2176.6	1805.91	1249.75	2002.58	4411.17	3520.75	1696.23	Smim6
ENSMUSG00000023944	14011.7	0.24156	0.124042	1.94739	0.0514875	0.53069	18436.1	14594.3	13772.4	11053.4	11693	10994.6	11830.1	10849	11403.9	18503.1	17893.7	17592.9	Hsp90ab1
ENSMUSG00000097042	170.674	0.467021	0.239905	1.94669	0.0515717	0.531092	123.603	143.309	204.271	181.088	247.404	210.282	147.007	192.633	118.028	197.992	263.93	204.987	Gm17491
ENSMUSG00000084775	4.72146	2.57866	1.32544	1.9455	0.0517143	0.532218	0.915581	0	0	4.39534	11.5315	15.6789	3.69056	12.6317	3.90176	3.6893	0	3.39382	Gm16741
ENSMUSG00000052406	569.891	0.273374	0.140593	1.94443	0.0518431	0.532242	629.004	540.432	634.19	530.957	496.905	513.714	545.588	468.162	560.878	750.157	699.233	663.831	Rexo4
ENSMUSG00000067818	23.3608	-4.30651	2.21473	-1.94449	0.0518366	0.532242	5.49349	0	4.75048	0	2.09665	0	46.7471	318.161	23.4106	0	0	0	Myl9
ENSMUSG00000031730	153.025	-0.378646	0.194676	-1.945	0.0517749	0.532242	175.792	157.986	183.685	180.209	140.475	112.519	167.305	154.738	154.12	142.653	120.034	132.359	Dhodh
ENSMUSG00000020241	27.9092	-3.39851	1.74786	-1.94438	0.0518497	0.532242	175.792	0.86331	44.3379	5.2744	0	0	6.76603	161.054	7.80352	6.14883	5.78476	0.678764	Col6a2
ENSMUSG00000054717	1064.77	-0.391581	0.201435	-1.94396	0.0519005	0.532421	836.841	1069.64	1371.31	974.885	1244.36	969.324	840.218	1027.11	902.282	926.014	898.807	1030.36	Hmgb2
ENSMUSG00000021215	4931.71	-0.495476	0.25494	-1.9435	0.0519561	0.53265	5390.03	4911.37	3434.6	4538.62	4319.09	4118.01	5933.19	4670.57	5626.34	3967.23	4071.75	3234.99	Net1
ENSMUSG00000040383	453.059	-0.377489	0.194426	-1.94156	0.0521909	0.53403	547.517	458.418	482.174	395.58	356.43	419.641	441.637	621.321	446.752	300.063	276.946	530.114	Aqr
ENSMUSG00000074743	7.39797	-3.39348	1.74762	-1.94178	0.0521643	0.53403	28.383	2.58993	10.2927	0.879067	0	0	1.23019	42.632	0	0	0	3.39382	Thbd
ENSMUSG00000028360	5.45537	-4.08826	2.10548	-1.94173	0.0521702	0.53403	0	5.17986	0	5.2744	1.04832	2.76686	0	3.15792	1.95088	0	0	0	Slc44a5
ENSMUSG00000045636	2239.51	-0.211103	0.108772	-1.94078	0.0522853	0.534137	2359.45	2393.96	2421.16	2066.69	2179.46	2251.3	2322.59	2348.7	2309.84	2003.29	2089.02	2276.57	Mtus1
ENSMUSG00000039200	6.87785	-1.62859	0.8392	-1.94064	0.0523016	0.534137	10.0714	5.17986	5.54223	9.66974	6.28994	16.6012	3.07547	8.68429	5.85264	2.45953	2.89238	1.35753	Atf7ip2
ENSMUSG00000075044	4.50639	-3.85175	1.98442	-1.94099	0.052259	0.534137	4.57791	12.0863	0	2.6372	0	0	1.23019	0.789481	0	1.22977	0	0	Slc22a29
ENSMUSG00000039682	733.527	0.276622	0.142579	1.94014	0.0523632	0.534426	618.933	846.907	542.347	772.7	711.811	742.442	782.399	697.111	760.844	902.648	749.127	771.754	Lap3
ENSMUSG00000039116	4.62471	-3.16834	1.63354	-1.93955	0.0524343	0.534809	8.24023	2.58993	22.9607	0.879067	4.19329	0	1.23019	11.0527	5.85264	0	0	2.71505	Adgrg6
ENSMUSG00000015478	522.334	-0.287222	0.148202	-1.93805	0.0526174	0.536335	509.063	582.734	491.675	510.738	454.972	437.164	644.003	501.32	580.387	484.528	386.856	466.989	Rnf5
ENSMUSG00000025666	4.37783	-3.64269	1.87999	-1.93761	0.0526712	0.536541	15.5649	0	12.668	0	0	0	6.15094	17.3686	0.97544	0	0	1.35753	Tmem47
ENSMUSG00000047419	7.75934	-3.92505	2.0267	-1.93666	0.0527864	0.537373	2.74674	6.04317	0	0	1.04832	0	0	1.57896	0	0	0	0	Cmya5
ENSMUSG00000030924	125.844	0.446895	0.230855	1.93582	0.0528896	0.537739	131.844	88.9209	136.972	105.488	164.587	122.664	92.8791	97.8956	79.9861	179.546	205.359	141.183	Rexo5
ENSMUSG00000068246	473.186	1.26253	0.652187	1.93584	0.0528876	0.537739	308.551	125.18	317.491	340.199	259.984	411.34	390.584	82.106	306.288	1072.36	876.392	551.835	Apol9b
ENSMUSG00000066705	16.3844	1.17484	0.607119	1.93511	0.0529765	0.53828	10.0714	5.17986	11.8762	14.9441	3.14497	14.7566	22.7585	36.3161	33.165	17.2167	26.0314	7.4664	Fxyd6
ENSMUSG00000037216	46.1226	-0.613456	0.317209	-1.93392	0.0531235	0.538305	43.0323	53.5252	67.2985	51.865	30.4014	36.8915	46.132	48.9478	61.4528	49.1906	28.9238	29.1868	Lipt1
ENSMUSG00000006019	310.917	-0.321071	0.166031	-1.9338	0.0531383	0.538305	347.921	347.051	371.33	276.027	358.526	318.189	241.117	213.16	228.253	318.509	331.178	270.148	Dhx34
ENSMUSG00000031503	40.7572	-1.69737	0.877968	-1.9333	0.0531997	0.538305	143.746	9.49641	38.0039	21.0976	34.5946	6.45601	23.9886	176.844	16.5825	14.7572	6.50786	23.078	Col4a2
ENSMUSG00000056313	929.043	0.488758	0.252826	1.93318	0.0532145	0.538305	782.822	460.144	1037.98	850.937	991.713	799.624	977.999	640.269	873.995	1165.82	890.853	1449.16	Tcim
ENSMUSG00000092384	4.56186	1.79277	0.927309	1.93331	0.0531983	0.538305	4.57791	1.72662	3.16699	3.51627	2.09665	4.61144	1.23019	4.73688	3.90176	8.60836	20.9698	2.71505	Gm4189
ENSMUSG00000048279	6.94241	-2.97708	1.53911	-1.93428	0.0530785	0.538305	18.3116	6.04317	23.7524	0	0	4.61144	4.30565	15.0001	1.95088	0	0	4.75135	Sacs
ENSMUSG00000118087	146.419	0.537893	0.278123	1.93401	0.0531124	0.538305	112.616	205.468	125.096	138.893	152.007	148.488	102.721	76.5796	113.151	225.047	253.806	143.898	4833438C02Rik
ENSMUSG00000037313	289.384	-0.40694	0.210609	-1.9322	0.0533342	0.539175	228.895	262.446	407.75	297.125	370.058	303.433	234.966	178.423	246.786	275.468	300.808	217.883	Tacc3
ENSMUSG00000041949	63.2801	-0.617933	0.319858	-1.9319	0.0533719	0.539215	48.5258	63.0216	83.1335	84.3904	29.353	70.0939	46.7471	58.4216	61.4528	51.6502	47.0012	39.3683	Tango6
ENSMUSG00000028167	5.49941	-4.55959	2.36238	-1.93009	0.053596	0.541137	3.66232	13.813	0	0	0	0	0	3.9474	0	0	0	0	Bdh2
ENSMUSG00000030225	599.705	0.233309	0.120926	1.92936	0.053686	0.541452	477.933	533.526	551.848	537.989	601.737	515.559	656.305	620.532	731.58	662.844	631.985	627.178	Dera
ENSMUSG00000064225	4.36595	-4.70915	2.44122	-1.92902	0.0537288	0.541452	8.24023	2.58993	0	0	1.04832	0	0	0	0	1.22977	0	0	Paqr9
ENSMUSG00000000751	478.515	0.246771	0.127919	1.92912	0.053716	0.541452	390.038	442.878	544.722	414.92	454.972	383.672	462.55	439.741	450.654	585.369	552.445	585.094	Rpa1
ENSMUSG00000002345	345.24	0.474217	0.245902	1.92848	0.0537951	0.541779	301.226	313.382	325.408	365.692	322.883	336.635	410.882	197.37	365.79	614.883	498.936	247.749	Borcs8
ENSMUSG00000026317	302.988	0.327019	0.169639	1.92773	0.0538884	0.541836	381.797	352.23	307.198	235.59	265.226	275.764	281.098	287.371	300.436	317.28	447.596	409.973	Cln8
ENSMUSG00000048756	3330.61	-0.473831	0.245766	-1.92798	0.0538579	0.541836	5031.12	4623.89	2433.04	2706.65	3049.57	2649.73	3249.54	3075.82	3161.4	2813.7	2937.21	2748.31	Foxo3
ENSMUSG00000021216	317.112	0.377724	0.195954	1.92762	0.0539024	0.541836	236.22	214.964	391.915	250.534	349.091	277.609	320.464	348.161	339.453	334.496	327.562	402.507	Tubal3
ENSMUSG00000027313	13.0954	-1.53165	0.795005	-1.9266	0.0540298	0.542192	32.9609	8.6331	5.54223	11.4279	20.9665	7.3783	11.6868	10.2632	9.7544	4.91906	0	12.8965	Chac1
ENSMUSG00000027870	4653.85	-0.442927	0.229953	-1.92616	0.0540838	0.542192	4746.37	4991.66	4012.58	6083.14	5780.45	6233.74	5728.98	3962.4	5728.76	3469.17	3646.57	3330.69	Hao2
ENSMUSG00000028873	250.864	-0.439743	0.228232	-1.92674	0.0540122	0.542192	286.577	256.403	337.284	218.888	248.452	226.883	242.347	146.843	201.916	296.374	196.682	223.313	Cdca8
ENSMUSG00000006675	7.70042	-2.36154	1.22615	-1.92598	0.0541074	0.542192	5.49349	6.90648	8.70922	9.66974	5.24161	35.0469	4.30565	10.2632	8.77896	3.6893	0	0	P4htm
ENSMUSG00000062866	334.432	-0.440498	0.228712	-1.926	0.054105	0.542192	488.005	341.871	281.862	291.85	316.593	308.044	313.083	479.215	350.183	242.264	219.821	314.946	Phactr2
ENSMUSG00000030411	16.9021	-1.02332	0.531481	-1.92541	0.0541787	0.542298	11.9026	13.813	18.2102	9.66974	12.5799	7.3783	13.5321	16.5791	11.7053	8.60836	7.95405	8.82393	Nova2
ENSMUSG00000024053	5.7302	-4.2188	2.19119	-1.92535	0.0541857	0.542298	3.66232	8.6331	0	2.6372	3.14497	0	0	3.9474	0	0	0	0	Emilin2
ENSMUSG00000054720	19.1217	-1.54038	0.800326	-1.92469	0.0542686	0.542787	49.4414	23.3094	44.3379	9.66974	6.28994	15.6789	10.4566	16.5791	5.85264	7.3786	13.0157	6.10887	Lrrc8c
ENSMUSG00000066060	6.99325	-2.67785	1.39176	-1.92407	0.0543452	0.543215	0	17.2662	7.91747	11.4279	1.04832	7.3783	6.15094	3.15792	11.7053	4.91906	0	0	Gm12866
ENSMUSG00000040084	235.564	-0.461399	0.239876	-1.92349	0.0544189	0.543271	227.064	195.971	323.825	215.371	302.965	215.815	218.358	198.16	240.934	157.41	208.975	247.749	Bub1b
ENSMUSG00000027463	651.996	0.266297	0.138428	1.92372	0.0543891	0.543271	637.244	752.806	601.728	607.435	677.216	656.669	745.493	690.796	701.342	831.322	710.08	651.613	Slc52a3
ENSMUSG00000114585	13.7436	-5.22661	2.71822	-1.92281	0.0545041	0.543783	4.57791	19.8561	3.95874	0	0	0	0	0	0	0	0	0	Gm32401
ENSMUSG00000047454	287.141	0.274626	0.142922	1.9215	0.0546682	0.545081	245.376	284.892	281.07	245.26	236.921	220.427	287.864	269.213	297.509	288.995	351.424	376.035	Gphn
ENSMUSG00000037982	5.69709	-3.80322	1.98007	-1.92076	0.0547625	0.54568	12.8181	6.04317	0	4.39534	0	0	1.84528	0	0.97544	1.22977	0	0	Gm9725
ENSMUSG00000019818	3473.93	0.33629	0.175135	1.92018	0.0548357	0.54607	2838.3	3124.32	3300.8	3352.76	3898.71	3612.6	3975.96	4536.36	3924.2	3012.93	3376.86	5186.43	Cd164
ENSMUSG00000042487	252.86	-0.276376	0.144001	-1.91926	0.0549508	0.546875	307.635	332.374	291.363	241.743	221.196	248.095	181.453	154.738	180.456	316.05	271.161	218.562	Leo1
ENSMUSG00000026114	6.41278	-2.1914	1.14484	-1.91416	0.0556002	0.546925	12.8181	9.49641	10.2927	11.4279	25.1597	4.61144	3.69056	3.9474	3.90176	6.14883	0	0	Cnga3
ENSMUSG00000026737	24.6804	-1.2667	0.660739	-1.91709	0.0552262	0.546925	42.1167	10.3597	69.6738	14.9441	24.1114	7.3783	10.4566	47.3688	18.5334	11.0679	13.7388	19.6841	Pip4k2a
ENSMUSG00000041977	893.537	-0.53208	0.277732	-1.9158	0.0553904	0.546925	1106.94	1323.45	650.025	850.058	760.034	833.748	928.176	1158.17	1036.89	698.507	560.399	821.304	Arhgef11
ENSMUSG00000038612	10255.8	0.381715	0.199445	1.91388	0.0556355	0.546925	14680.4	8594.25	8241.3	6824.2	9124.6	7277.77	9789.21	9302.45	10316.3	14053.8	14830	9751.8	Mcl1
ENSMUSG00000062908	2412.47	-0.460573	0.240527	-1.91485	0.0555118	0.546925	1995.97	3389.36	2002.33	2270.63	2225.59	2319.55	3212.02	1972.91	3013.14	1687.24	1565.5	2480.2	Acadm
ENSMUSG00000106445	10.2436	-1.50801	0.787286	-1.91545	0.0554354	0.546925	8.24023	10.3597	12.668	16.7023	9.4349	17.5235	6.15094	2.36844	4.8772	7.3786	0	6.10887	Gm21190
ENSMUSG00000045294	1802.54	-0.534531	0.279119	-1.91507	0.0554841	0.546925	1759.75	1870.79	945.346	2639.84	2176.32	2775.16	1465.77	2381.86	1397.81	1293.71	1339.17	1144.4	Insig1
ENSMUSG00000029086	6175.59	0.353601	0.184428	1.91729	0.0552011	0.546925	5825.84	5341.3	5277.79	6080.51	6574.03	6038.22	4635.34	6855.85	4880.13	6399.7	6658.26	8242.23	Prom1
ENSMUSG00000042726	1018.14	0.515436	0.269453	1.9129	0.0557612	0.546925	710.491	875.396	729.991	1049.61	994.858	1036.65	909.108	648.953	1026.16	1228.54	1386.17	941.445	Trafd1
ENSMUSG00000061838	3231.38	0.209211	0.109207	1.91573	0.0553993	0.546925	2499.54	2922.3	3147.99	3246.39	3165.93	3380.18	3402.7	3471.35	3217	3089.17	3178.73	3750.85	Suclg2
ENSMUSG00000037239	21.5538	-1.32568	0.692017	-1.91567	0.0554065	0.546925	22.8895	35.3957	29.2947	24.6139	33.5463	14.7566	3.69056	11.8422	14.6316	8.60836	12.2926	8.82393	Spred3
ENSMUSG00000044453	11.8033	-1.79403	0.937688	-1.91325	0.0557164	0.546925	23.8051	6.04317	41.9626	3.51627	5.24161	3.68915	5.53584	13.4212	4.8772	6.14883	7.23095	4.07258	Ffar1
ENSMUSG00000046826	65.3611	0.841339	0.439299	1.91518	0.055469	0.546925	46.6946	54.3885	49.0883	61.5347	73.3826	49.8035	71.9659	54.4742	83.8879	72.5562	151.127	69.2339	Fam187b
ENSMUSG00000097527	3.54235	-2.78423	1.4551	-1.91343	0.0556927	0.546925	1.83116	8.6331	3.16699	3.51627	4.19329	0.922288	3.07547	6.31585	3.90176	2.45953	0	0	1700112J16Rik
ENSMUSG00000040459	1383.96	0.249863	0.130429	1.9157	0.0554029	0.546925	970.516	1193.09	1309.55	1853.95	1642.72	1673.95	1276.93	1592.38	1329.53	1510.15	1410.76	1398.25	Arglu1
ENSMUSG00000032175	706.65	-0.291686	0.152316	-1.91501	0.0554917	0.546925	835.01	674.245	816.292	592.491	664.637	621.622	541.282	682.901	573.559	624.721	711.526	637.359	Tyk2
ENSMUSG00000032549	36.1835	-1.81116	0.946555	-1.91342	0.0556937	0.546925	177.623	13.813	26.1277	50.1068	18.8698	50.7258	2.46037	56.8426	0.97544	12.2977	5.78476	29.8656	Rab6b
ENSMUSG00000037710	1504.3	0.313006	0.163349	1.91618	0.055342	0.546925	1290.97	1388.2	1315.09	1430.24	1398.46	1538.38	1446.08	1097.38	1440.73	1858.18	1860.52	1497.35	Cisd1
ENSMUSG00000041828	3.8984	-4.71215	2.45648	-1.91825	0.0550789	0.546925	0	1.72662	0	4.39534	0	0	4.30565	18.9475	0.97544	0	0	0	Abca8a
ENSMUSG00000030662	1303.53	0.256959	0.134101	1.91616	0.0553446	0.546925	1084.96	1254.39	1379.22	1165.64	1353.38	1186.06	1361.2	1470.01	1300.26	1496.63	1555.38	1401.65	Ipo5
ENSMUSG00000024026	1403.05	0.228432	0.119104	1.91793	0.0551201	0.546925	1227.79	1263.89	1349.14	1388.93	1443.54	1438.77	1604.78	1218.17	1655.32	1630.67	1590.09	1384.68	Glo1
ENSMUSG00000041293	32.1874	-0.934123	0.48836	-1.91278	0.0557766	0.546925	20.1428	17.2662	38.7956	67.6882	81.7692	44.2698	35.6754	63.1585	29.2632	15.987	13.0157	10.1815	Adgrf1
ENSMUSG00000097080	35.4148	-0.75102	0.391439	-1.91861	0.0550333	0.546925	33.8765	36.259	29.2947	52.744	44.0296	59.9487	24.6037	36.3161	31.2141	35.6632	14.4619	19.0054	1700086O06Rik
ENSMUSG00000051579	195.051	0.494245	0.258234	1.91395	0.0556271	0.546925	112.616	203.741	209.813	180.209	175.07	206.592	222.664	174.475	181.432	268.089	296.469	202.272	Tceal8
ENSMUSG00000050711	16.1384	-1.49256	0.78071	-1.9118	0.0559019	0.547717	10.987	24.1727	11.0845	18.4604	4.19329	12.912	27.0641	36.3161	46.8211	3.6893	0	9.50269	Scg2
ENSMUSG00000041842	534.18	-0.405033	0.211952	-1.91097	0.0560084	0.547717	650.063	598.274	464.756	559.087	519.968	502.647	433.641	478.425	521.861	340.645	396.256	551.835	Fhdc1
ENSMUSG00000110524	7.55594	-4.5498	2.38048	-1.91129	0.0559669	0.547717	10.0714	10.3597	0	3.51627	1.04832	0	0	0	0	0	0	0	Gm39228
ENSMUSG00000015759	689.078	0.419056	0.219304	1.91084	0.0560248	0.547717	400.109	562.015	900.217	610.073	649.96	655.747	753.49	652.111	757.917	881.742	994.979	809.765	Cnih1
ENSMUSG00000031104	28.0916	-1.48405	0.776657	-1.91081	0.0560286	0.547717	10.987	24.1727	12.668	32.5255	59.7544	27.6686	13.5321	15.7896	23.4106	23.3656	0	7.4664	Rab33a
ENSMUSG00000078787	3.92101	-2.02008	1.0581	-1.90916	0.0562409	0.549457	3.66232	4.31655	5.54223	5.2744	0	2.76686	6.15094	4.73688	6.82808	2.45953	0	1.35753	Cyp2t4
ENSMUSG00000026727	228.776	-0.390354	0.20464	-1.90752	0.0564537	0.549741	234.389	208.921	258.11	232.953	237.969	312.656	267.566	215.528	271.172	215.209	143.896	154.758	Rsu1
ENSMUSG00000027808	3035.64	0.301534	0.158132	1.90684	0.0565411	0.549741	2206.55	2527.77	3314.25	2555.45	2715.16	2579.64	3156.66	2584.76	3221.88	3584.77	3533.77	4261.28	Serp1
ENSMUSG00000085515	4.52135	-5.1618	2.70778	-1.90628	0.0566137	0.549741	6.40907	3.45324	0	0	0	0	0	0	0	0	0	0	C630028M04Rik
ENSMUSG00000059908	3.86622	-5.23185	2.74172	-1.90824	0.0563606	0.549741	3.66232	2.58993	0	0	0	0	0	0	0	0	0	0	Mug1
ENSMUSG00000032596	1463.63	0.445858	0.233749	1.90743	0.0564656	0.549741	1436.55	1117.12	1117.16	1174.43	1337.66	1331.78	1262.79	1018.43	1326.6	1922.12	2039.85	1238.74	Uba7
ENSMUSG00000020137	273.607	0.43422	0.227531	1.90839	0.0563404	0.549741	263.687	245.18	292.155	240.864	222.244	267.463	314.928	301.582	345.306	322.199	382.517	344.812	Thap2
ENSMUSG00000043029	917.404	-0.538992	0.282559	-1.90754	0.0564509	0.549741	1727.7	1097.27	914.468	593.37	953.974	771.955	870.972	564.479	1038.84	896.499	1011.61	613.602	Trpv3
ENSMUSG00000038290	497.848	-0.31853	0.16706	-1.90668	0.0565625	0.549741	578.647	608.634	548.681	505.464	545.128	497.113	542.512	547.11	519.91	480.838	389.025	452.057	Smg6
ENSMUSG00000022913	223.51	0.443303	0.232437	1.9072	0.0564953	0.549741	179.454	221.007	194.77	213.613	226.438	205.67	188.834	211.581	198.99	275.468	320.331	256.573	Psmg1
ENSMUSG00000024112	315.702	0.393247	0.206274	1.90643	0.0565938	0.549741	205.09	318.561	292.155	368.329	375.3	333.868	265.72	426.32	268.246	308.671	376.733	346.17	Cacna1h
ENSMUSG00000025403	276.475	-0.374507	0.196602	-1.9049	0.0567931	0.551148	298.479	355.684	351.536	256.688	296.675	175.235	218.358	202.107	224.351	322.199	205.359	260.645	Shmt2
ENSMUSG00000039611	1228.68	0.281867	0.148059	1.90374	0.0569434	0.551831	1087.71	1222.45	1107.65	1328.27	1320.89	1249.7	1364.28	1181.06	1251.49	1314.62	1394.13	1160.01	Tmem246
ENSMUSG00000031691	610.857	-0.301652	0.158489	-1.9033	0.0570015	0.551831	634.498	666.475	574.809	641.719	507.388	679.726	650.769	675.795	623.306	609.964	436.75	546.405	Tnpo2
ENSMUSG00000021510	170.13	0.406237	0.213431	1.90336	0.0569937	0.551831	170.298	154.532	135.389	178.451	135.234	173.39	175.917	232.107	206.793	167.248	224.883	200.914	Zfp729a
ENSMUSG00000050335	28527.3	0.358467	0.188305	1.90365	0.0569563	0.551831	26074.8	32114.3	24607.5	23375.3	24996.2	23060.9	27831.8	20959.9	25024	43022.1	37937.9	25801.2	Lgals3
ENSMUSG00000026475	22.9482	0.745111	0.391581	1.90283	0.0570629	0.552091	10.987	17.2662	12.668	27.2511	35.643	23.9795	27.6792	39.474	24.386	24.5953	29.6469	24.4355	Rgs16
ENSMUSG00000043154	303.893	-0.536742	0.282155	-1.9023	0.0571325	0.552431	330.525	360	295.322	208.339	226.438	313.578	353.064	318.161	338.478	202.911	229.944	282.366	Ppp2r3a
ENSMUSG00000040265	8.70398	-2.84943	1.50254	-1.89641	0.0579053	0.553198	25.6363	14.6763	1.58349	0.879067	0	3.68915	1.84528	3.9474	0	0	3.61548	0	Dnm3
ENSMUSG00000039157	4316.03	0.38394	0.202264	1.89821	0.0576679	0.553198	5748.02	3834.82	3530.4	2600.28	2963.61	2636.82	4356.09	4208.72	4127.09	5606.5	5537.46	4944.79	Fam102a
ENSMUSG00000078784	272.432	0.461162	0.242905	1.89853	0.0576262	0.553198	151.071	219.281	215.355	316.464	305.062	339.402	377.667	236.844	293.608	352.943	237.898	291.868	Rbis
ENSMUSG00000042404	59.3028	-0.80276	0.422429	-1.90034	0.0573881	0.553198	108.039	44.0288	126.68	57.1394	46.1262	40.5807	28.9094	69.4743	46.8211	46.7311	49.1705	47.5135	Dennd4b
ENSMUSG00000039156	651.369	0.363561	0.191706	1.89645	0.057901	0.553198	700.42	563.741	669.027	571.394	735.923	658.513	628.626	791.06	584.289	548.476	712.249	1019.5	Stim2
ENSMUSG00000066861	1939.17	0.680252	0.35872	1.89633	0.0579158	0.553198	1847.64	1037.7	1456.82	1564.74	1661.59	1570.66	1449.16	715.269	1445.6	3646.26	3347.93	1589.66	Oas1g
ENSMUSG00000030088	1409.76	-0.443417	0.233635	-1.89791	0.0577078	0.553198	1897.08	1923.45	986.517	1461.01	1312.5	1395.42	1642.3	1477.12	1646.54	1452.35	1206.85	730.35	Aldh1l1
ENSMUSG00000060279	593.919	-0.337818	0.178039	-1.89743	0.0577706	0.553198	743.452	798.562	448.921	486.124	427.716	459.299	590.49	788.691	607.699	461.162	445.427	625.141	Ap2a1
ENSMUSG00000039607	31.5968	-1.67938	0.884089	-1.89956	0.0574903	0.553198	15.5649	35.3957	10.2927	21.9767	8.38658	19.368	13.5321	37.8951	15.607	6.14883	0	10.8602	Rbms3
ENSMUSG00000054871	7.57651	-1.59691	0.841763	-1.89711	0.057814	0.553198	6.40907	4.31655	16.6267	12.3069	15.7248	10.1452	4.30565	15.0001	2.92632	3.6893	3.61548	1.35753	Tmem158
ENSMUSG00000020182	999.398	-0.508198	0.267421	-1.90037	0.0573849	0.553198	1513.46	1452.09	865.38	1000.38	999.052	1061.55	1022.29	580.268	1091.52	910.027	1010.89	750.034	Ddc
ENSMUSG00000020326	1362.87	0.29181	0.153535	1.90061	0.0573532	0.553198	1156.38	981.584	1074.4	1192.89	1359.67	1380.66	1614.62	1527.65	1681.66	1387.18	1545.25	1511.61	Ccng1
ENSMUSG00000034931	691.194	-0.340403	0.179331	-1.89818	0.0576722	0.553198	1087.71	764.893	635.773	635.566	676.168	576.43	560.35	588.953	568.682	637.019	602.338	617.675	Dhx8
ENSMUSG00000042808	5341.4	0.559264	0.294563	1.89862	0.0576144	0.553198	5935.71	3369.5	5695.04	5053.76	5137.83	5073.51	4301.96	2612.39	3971.99	10162.8	9510.15	3329.34	Gpx2
ENSMUSG00000012422	777.81	0.240491	0.12683	1.89617	0.0579382	0.553198	641.822	701.008	746.618	786.765	774.71	837.437	898.652	789.481	872.044	833.781	844.575	859.315	Tmem167
ENSMUSG00000115082	4.67501	-4.29221	2.26035	-1.89892	0.0575755	0.553198	0.915581	5.17986	0	0.879067	0	0	0.615094	0	3.90176	0	0	0	Gm49189
ENSMUSG00000046613	55.7731	-0.650393	0.34286	-1.89696	0.0578327	0.553198	53.1037	67.3382	73.6325	47.4696	67.0927	67.327	30.7547	74.2112	43.8948	41.812	45.555	31.9019	Vwa5b2
ENSMUSG00000090083	454.146	0.357677	0.188198	1.90054	0.0573628	0.553198	326.862	475.684	529.679	475.575	482.228	455.61	369.056	345.003	417.489	469.771	712.249	484.637	Rnf8
ENSMUSG00000024397	6.171	-2.14724	1.13193	-1.89698	0.0578307	0.553198	2.74674	2.58993	12.668	3.51627	4.19329	5.53373	2.46037	3.9474	4.8772	2.45953	3.61548	0	Aif1
ENSMUSG00000023947	41.7719	-1.12483	0.592746	-1.89765	0.0577417	0.553198	103.461	31.0792	56.2141	29.8883	28.3047	60.871	25.8339	37.8951	30.2387	34.4334	9.40024	30.5444	Nfkbie
ENSMUSG00000062526	221.243	-0.423286	0.223079	-1.89747	0.0577663	0.553198	305.804	238.274	227.232	185.483	180.312	180.768	247.883	285.792	212.646	147.572	222.713	181.909	Mppe1
ENSMUSG00000022102	6.80882	-2.42646	1.28098	-1.89421	0.0581966	0.555333	17.396	2.58993	3.95874	7.03254	1.04832	7.3783	3.69056	2.36844	8.77896	3.6893	0	0	Dok2
ENSMUSG00000020387	176.639	-0.53997	0.285391	-1.89204	0.0584862	0.557763	182.201	186.475	162.308	159.99	228.534	184.458	187.604	331.582	196.064	156.18	70.1402	126.25	Jade2
ENSMUSG00000029634	885.735	-0.323668	0.171198	-1.89061	0.0586768	0.557769	943.964	996.26	683.278	819.291	764.227	807.924	1109.01	1048.43	1238.81	710.805	678.986	788.045	Rnf6
ENSMUSG00000049130	4.49529	-4.58208	2.42379	-1.89046	0.058696	0.557769	10.0714	0.86331	7.91747	0	0	0	0	7.89481	0	0	0	0	C5ar1
ENSMUSG00000038594	3.42818	-4.61173	2.43834	-1.89134	0.0585784	0.557769	1.83116	5.17986	0	0	0	0	0	4.73688	0	0	0	0	Cep85l
ENSMUSG00000020431	7.0524	-3.33515	1.7631	-1.89165	0.0585383	0.557769	2.74674	11.223	0	7.9116	0	0	4.30565	25.2634	3.90176	1.22977	0	0	Adcy1
ENSMUSG00000021282	3277.71	0.204734	0.108281	1.89076	0.0586561	0.557769	2952.75	2682.3	2975.39	3561.98	3710.01	3602.46	3542.32	3505.29	3429.65	3405.22	3638.62	3472.56	Eif5
ENSMUSG00000090264	2064.51	0.442062	0.233763	1.89107	0.0586149	0.557769	2242.26	2183.31	1543.12	1833.73	2020.12	1792.01	2364.42	1211.06	2191.81	3165.42	2906.12	1504.14	Eif4ebp3
ENSMUSG00000038774	463.994	0.448073	0.237067	1.89007	0.0587486	0.557937	379.966	404.892	413.292	551.175	421.426	532.16	480.388	656.058	507.229	469.771	559.676	674.691	Ascc3
ENSMUSG00000045259	4.70446	-2.95072	1.56155	-1.88961	0.0588105	0.558048	0	10.3597	2.37524	7.03254	4.19329	8.30059	8.61131	0.789481	6.82808	0	0	1.35753	Klhdc9
ENSMUSG00000086645	3.72742	2.3883	1.26401	1.88946	0.05883	0.558048	1.83116	1.72662	0	4.39534	8.38658	5.53373	6.15094	5.52636	0.97544	8.60836	5.06167	7.4664	Gm15743
ENSMUSG00000071073	15.4241	-1.11417	0.589917	-1.8887	0.0589321	0.558685	17.396	43.1655	19.7937	13.186	7.33826	7.3783	5.53584	6.31585	10.7298	9.83813	18.0774	9.50269	Lrrc73
ENSMUSG00000074796	12.3681	-1.88565	0.999404	-1.88678	0.0591905	0.560278	37.5388	7.76979	20.5854	17.5813	13.6282	14.7566	5.53584	0.789481	15.607	14.7572	0	0	Slc4a11
ENSMUSG00000007610	244.526	-0.444663	0.235728	-1.88634	0.0592488	0.560278	239.882	251.223	277.112	219.767	202.326	213.971	187.604	253.423	191.186	253.332	143.896	229.422	Gtpbp3
ENSMUSG00000031981	733.758	0.733227	0.388638	1.88666	0.0592065	0.560278	559.42	594.821	398.249	526.561	668.83	463.911	584.339	768.165	496.499	1302.32	1360.87	522.648	Capn9
ENSMUSG00000000204	2857.95	1.1945	0.633303	1.88615	0.0592753	0.560278	1136.24	482.59	2224.02	2099.21	2590.41	2263.29	1748.71	1270.27	1983.07	4785.02	6081.95	3797.68	Slfn4
ENSMUSG00000045281	238.819	0.577136	0.305916	1.88658	0.0592166	0.560278	222.486	339.281	186.061	261.083	332.318	222.271	225.124	304.74	240.934	328.348	266.822	299.335	Gpr20
ENSMUSG00000028786	3182.31	0.278029	0.147471	1.88532	0.0593867	0.560668	3000.36	2749.64	2808.33	2834.99	3163.84	2797.3	2938.92	2568.18	2899.98	3704.06	3266.22	3507.85	Tmem54
ENSMUSG00000024521	688.747	-0.584708	0.310111	-1.88548	0.0593649	0.560668	1200.33	863.31	482.966	565.24	553.514	515.559	795.931	365.53	725.728	628.41	690.556	471.741	Pmaip1
ENSMUSG00000027455	796.788	-0.245873	0.130463	-1.88462	0.0594813	0.561229	807.543	903.022	919.219	964.337	808.257	769.188	829.146	596.847	719.875	748.927	824.329	613.602	Nsfl1c
ENSMUSG00000017405	268.856	-0.32804	0.174105	-1.88415	0.0595445	0.561495	237.135	328.058	264.444	319.101	270.467	248.095	242.347	186.317	274.099	279.157	222.713	237.567	Nek8
ENSMUSG00000054619	2997.48	-0.405295	0.215142	-1.88385	0.0595855	0.56155	4207.1	3962.59	2487.67	2918.5	2197.28	2758.56	4249.68	2592.65	4372.9	2810.02	2410.08	2090.59	Mettl7a1
ENSMUSG00000027301	7.7972	-3.41598	1.81364	-1.88349	0.0596334	0.561671	7.32465	0.86331	0	2.6372	3.14497	6.45601	4.30565	1.57896	0.97544	1.22977	0	0	Oxt
ENSMUSG00000017716	219.382	-0.533291	0.283248	-1.88277	0.0597311	0.562195	152.902	271.943	356.286	202.185	214.906	196.447	256.494	110.527	209.72	220.128	214.759	148.649	Birc5
ENSMUSG00000086154	5.13984	-2.31274	1.22851	-1.88256	0.0597594	0.562195	15.5649	1.72662	10.2927	6.15347	16.7732	3.68915	0.615094	1.57896	2.92632	2.45953	2.16929	0	Gm16196
ENSMUSG00000020627	3.84555	-3.70194	1.96716	-1.88187	0.0598536	0.56275	5.49349	4.31655	0.791747	0.879067	2.09665	0	0.615094	5.52636	0	0	0	0	Klhl29
ENSMUSG00000054484	240.99	0.383651	0.204247	1.87837	0.0603311	0.562802	209.668	214.964	234.357	221.525	330.222	192.758	209.132	305.529	207.769	249.642	339.132	281.687	Tmem62
ENSMUSG00000056498	15.3519	-1.40539	0.748532	-1.87753	0.0604451	0.562802	19.2272	13.813	30.0864	9.66974	23.0631	17.5235	13.5321	18.9475	7.80352	13.5274	0	10.1815	Tmem154
ENSMUSG00000028076	83.7565	-0.521344	0.277702	-1.87735	0.0604706	0.562802	69.5842	74.2447	113.22	84.3904	93.3007	94.9956	123.019	98.6851	81.937	72.5562	49.1705	61.7675	Cd1d1
ENSMUSG00000079109	98.6192	0.478294	0.254711	1.87779	0.0604095	0.562802	63.1751	83.7411	126.68	134.497	122.654	123.587	94.7244	115.264	95.5932	109.449	134.496	116.747	Pms2
ENSMUSG00000061762	68.5066	0.744787	0.396183	1.87991	0.0601209	0.562802	64.0907	53.5252	83.1335	94.9393	58.7061	72.8607	57.2037	60.0005	72.1826	77.4753	176.435	50.9073	Tac1
ENSMUSG00000002341	7.28987	-4.64379	2.47033	-1.87982	0.0601324	0.562802	10.987	9.49641	0	0	0	0	0.615094	0	0	0	0	0	Ncan
ENSMUSG00000031953	393.715	0.272533	0.144844	1.88157	0.0598946	0.562802	384.544	382.446	357.87	381.515	443.44	392.895	476.082	386.846	415.538	365.24	448.319	468.347	Tmem170
ENSMUSG00000031825	8.54769	-4.07204	2.16923	-1.87719	0.0604925	0.562802	10.0714	5.17986	0	0	0	0	3.07547	37.1056	0	0	0	0	Crispld2
ENSMUSG00000019992	26.7388	-0.848583	0.451203	-1.88071	0.0600113	0.562802	20.1428	20.7194	41.9626	18.4604	25.1597	15.6789	18.4528	19.737	21.4597	14.7572	20.2467	21.7204	Mtfr2
ENSMUSG00000075232	1039.03	0.343772	0.182909	1.87947	0.0601808	0.562802	1174.69	905.612	803.624	951.151	923.572	914.909	1380.27	1229.22	1491.45	955.528	1311.69	1165.44	Amd1
ENSMUSG00000034664	40.3704	-0.847099	0.45059	-1.87998	0.060111	0.562802	44.8635	31.9425	87.0922	50.9859	40.8846	36.8915	22.7585	7.89481	30.2387	40.5823	20.2467	33.9382	Itga2b
ENSMUSG00000020651	5.24364	-2.28707	1.21764	-1.87827	0.0603436	0.562802	6.40907	5.17986	0	3.51627	6.28994	10.1452	1.84528	9.47377	6.82808	0	0	3.39382	Slc26a4
ENSMUSG00000021922	3.46306	-5.02285	2.67251	-1.87945	0.0601831	0.562802	1.83116	0	0	0.879067	0	0	0	0	0.97544	0	0	0	Itih4
ENSMUSG00000041479	4.39864	-4.29405	2.28723	-1.8774	0.0604628	0.562802	10.987	6.90648	0	0.879067	3.14497	2.76686	0	3.9474	0	0	0	0	Syt15
ENSMUSG00000043008	7.71481	-3.0374	1.61477	-1.88102	0.0599698	0.562802	66.8374	4.31655	23.7524	0.879067	0	4.61144	2.46037	4.73688	0	6.14883	0	1.35753	Klhl6
ENSMUSG00000022962	267.74	-0.392693	0.209145	-1.87761	0.0604347	0.562802	251.785	347.914	240.691	293.608	197.085	231.494	271.871	349.74	266.295	207.83	164.143	278.972	Gart
ENSMUSG00000024936	4.96478	2.75436	1.4664	1.87832	0.0603371	0.562802	5.49349	1.72662	0	7.03254	1.04832	0	6.15094	3.9474	2.92632	8.60836	17.3543	0	Kcnk7
ENSMUSG00000024667	76.8067	0.455174	0.242435	1.87751	0.0604485	0.562802	68.6686	77.6979	72.8408	62.4138	70.2376	112.519	75.6565	77.3691	61.4528	108.219	99.7872	81.4516	Tmem216
ENSMUSG00000052296	2187.19	-0.265797	0.141657	-1.87634	0.0606081	0.562895	3025.08	2682.3	2025.29	1800.33	1775.86	1822.44	1955.38	2166.33	1922.59	2032.8	1841	2214.13	Ppp6r1
ENSMUSG00000025576	17.2089	-3.04396	1.62222	-1.87642	0.0605976	0.562895	19.2272	22.4461	3.16699	1.75813	0	3.68915	7.38112	0	2.92632	3.6893	0	0	Rbfox3
ENSMUSG00000025630	1216.92	0.294234	0.156803	1.87646	0.0605924	0.562895	927.484	984.173	1129.03	1126.96	1118.56	1175.92	1241.26	1038.17	1253.44	1291.25	1493.91	1345.31	Hprt
ENSMUSG00000025903	1944.66	0.263912	0.140743	1.87513	0.0607746	0.563096	1626.99	1304.46	1684.84	1747.59	2083.02	1855.64	2053.8	2444.23	2248.39	1652.81	1956.7	2344.45	Lypla1
ENSMUSG00000037138	6.83564	-2.85951	1.52486	-1.87526	0.0607566	0.563096	29.2986	3.45324	19.7937	0	0	0	0.615094	13.4212	1.95088	4.91906	0	0	Aff3
ENSMUSG00000075700	2201.72	0.21741	0.11596	1.87487	0.0608108	0.563096	2013.36	1907.05	2298.44	2289.09	2151.16	2252.23	2358.27	2348.7	2574.19	2385.75	2336.32	2552.83	Selenot
ENSMUSG00000091512	612.859	0.249846	0.133254	1.87496	0.0607978	0.563096	592.381	572.375	524.929	697.1	641.573	623.467	681.524	564.479	671.103	731.711	618.97	614.281	Lamtor3
ENSMUSG00000034919	1759.48	-0.304376	0.162427	-1.87392	0.0609416	0.563096	2158.94	1887.2	1848.73	1622.76	1732.88	1649.97	1691.51	1083.96	1503.15	1816.36	1788.21	1406.4	Ttc22
ENSMUSG00000092323	7.81285	-3.44283	1.83752	-1.87363	0.0609819	0.563096	8.24023	6.04317	11.0845	3.51627	3.14497	0	0.615094	0.789481	0	0	0	1.35753	BB365896
ENSMUSG00000041696	21.3511	0.989522	0.528093	1.87377	0.0609626	0.563096	9.15581	6.90648	15.8349	36.0418	33.5463	19.368	23.9886	26.0529	30.2387	12.2977	24.5852	31.9019	Rasl12
ENSMUSG00000076432	1504.15	0.263166	0.14045	1.87373	0.0609674	0.563096	1098.7	1327.77	1778.26	1491.78	1554.66	1547.6	1380.27	1380.01	1582.16	1601.16	1782.43	1862.53	Ywhaq
ENSMUSG00000087700	36.5141	-1.47451	0.786028	-1.87591	0.0606681	0.563096	29.2986	89.7842	40.3791	20.2185	30.4014	26.7463	76.8867	29.2108	91.6914	25.8251	2.16929	20.3629	Gm15283
ENSMUSG00000022012	3.98339	-3.59399	1.91787	-1.87395	0.0609377	0.563096	1.83116	4.31655	0	0	9.4349	8.30059	3.07547	3.15792	0.97544	0	0	0	Enox1
ENSMUSG00000056917	149.867	-0.704626	0.376159	-1.87321	0.0610393	0.563302	376.304	111.367	304.823	96.6974	75.4792	71.9384	108.256	76.5796	100.47	173.397	143.896	101.136	Sipa1
ENSMUSG00000005886	764.418	-0.426901	0.228031	-1.87212	0.0611905	0.564144	965.938	840.864	678.528	731.384	799.87	822.681	778.093	1046.85	829.124	499.285	559.676	802.299	Ncoa2
ENSMUSG00000026675	355.168	0.424334	0.22689	1.87022	0.0614538	0.564144	269.181	306.475	307.99	443.05	342.802	455.61	468.701	552.636	461.383	351.713	387.579	350.242	Hsd17b7
ENSMUSG00000037221	537.55	-0.391566	0.209359	-1.87031	0.0614411	0.564144	699.504	735.54	444.17	497.552	446.585	506.336	529.596	358.424	447.727	558.314	379.625	435.088	Mospd3
ENSMUSG00000020263	3624.38	-0.254694	0.136117	-1.87115	0.0613247	0.564144	3436.18	3566.33	4368.86	4078.87	4888.33	4399.31	2579.7	3613.45	2762.45	2901.02	3199.7	3555.36	Appl2
ENSMUSG00000054728	6.21808	-4.49556	2.40394	-1.87008	0.0614724	0.564144	5.49349	6.90648	0	0	0	0	0	2.36844	0	0	0	0	Phactr1
ENSMUSG00000115013	6.5744	-4.26303	2.27915	-1.87045	0.061422	0.564144	8.24023	6.90648	0	2.6372	0	0	1.84528	0	0	0	0	0	Gm49231
ENSMUSG00000037972	29.5737	-1.39818	0.747376	-1.87079	0.0613746	0.564144	87.8958	31.9425	101.344	15.8232	7.33826	12.912	13.5321	42.632	21.4597	14.7572	18.0774	27.8293	Snn
ENSMUSG00000045991	7.95778	-4.10993	2.19782	-1.87	0.0614833	0.564144	3.66232	7.76979	3.16699	2.6372	0	5.53373	0	0	0	0	0	0	Onecut2
ENSMUSG00000049090	1083.81	-0.257646	0.13771	-1.87093	0.0613544	0.564144	900.016	1040.29	1006.31	1149.82	1047.27	1210.04	1175.44	1221.33	1159.8	913.716	759.25	1032.4	Zadh2
ENSMUSG00000031304	30.1253	-2.0742	1.10836	-1.87142	0.0612873	0.564144	109.87	2.58993	142.515	5.2744	1.04832	3.68915	21.5283	38.6846	10.7298	15.987	10.8464	15.6116	Il2rg
ENSMUSG00000029063	3822.94	0.20209	0.108096	1.86955	0.0615459	0.564394	3479.21	3323.74	3851.85	3628.79	3653.4	3831.18	4130.35	3527.4	4114.41	3830.72	4147.67	4783.93	Nadk
ENSMUSG00000027699	257.336	-0.454825	0.24344	-1.86833	0.0617167	0.564989	202.343	257.266	319.866	188.12	255.791	288.676	195.6	216.318	224.351	188.154	237.175	266.075	Ect2
ENSMUSG00000020368	4038.38	0.375038	0.200705	1.8686	0.061678	0.564989	3265.88	3199.43	4131.34	4221.28	4320.14	4462.03	4479.11	5142.68	4636.27	3843.02	3878.68	5963.62	Canx
ENSMUSG00000003949	9.86011	-5.48575	2.93607	-1.8684	0.0617061	0.564989	12.8181	12.9497	0	0	0	0	0	28.4213	0	0	0	0	Hlf
ENSMUSG00000026546	99.7653	0.530937	0.284263	1.86777	0.0617944	0.565201	116.279	87.1943	111.636	66.8091	81.7692	71.0162	38.1358	65.5269	55.6001	137.734	234.283	128.286	Cfap45
ENSMUSG00000039936	52.5724	-1.19235	0.63873	-1.86675	0.0619371	0.565201	129.097	13.813	152.807	29.8883	14.6765	42.4252	27.6792	60.0005	23.4106	36.893	39.0471	32.5807	Pik3cd
ENSMUSG00000032690	470.715	1.51798	0.813217	1.86664	0.061952	0.565201	194.103	75.9713	235.941	290.971	235.873	259.163	246.653	61.5795	262.393	1003.49	1107.06	733.744	Oas2
ENSMUSG00000017376	226.575	0.384459	0.205868	1.86751	0.0618308	0.565201	204.175	258.13	174.976	160.869	224.341	224.116	274.332	276.318	283.853	244.723	264.653	249.106	Nlk
ENSMUSG00000021356	6.14742	-3.13456	1.67867	-1.86729	0.0618611	0.565201	33.8765	0.86331	17.4184	0.879067	0	0	0.615094	12.6317	0	4.91906	0	0	Irf4
ENSMUSG00000056209	255.546	0.507882	0.272018	1.86709	0.0618896	0.565201	215.162	238.274	243.066	253.171	196.036	237.028	278.022	189.475	211.671	434.107	368.056	204.308	Npm3
ENSMUSG00000106967	4.26241	-2.65437	1.42228	-1.86628	0.0620027	0.565341	1.83116	3.45324	4.75048	4.39534	5.24161	3.68915	3.07547	3.15792	7.80352	0	0	1.35753	Gm42477
ENSMUSG00000026790	525.536	-0.284673	0.152691	-1.86437	0.0622693	0.565748	509.063	482.59	659.526	548.538	570.288	546.917	451.479	491.057	470.162	546.016	453.381	442.554	Odf2
ENSMUSG00000032850	17.7841	1.21181	0.649838	1.86478	0.062212	0.565748	9.15581	14.6763	6.33398	17.5813	9.4349	27.6686	14.7622	21.316	20.4843	35.6632	43.3857	8.82393	Rnft2
ENSMUSG00000029464	184.654	0.375266	0.201194	1.8652	0.0621539	0.565748	153.818	144.173	197.145	167.023	149.91	153.1	147.007	174.475	157.046	174.627	271.161	236.889	Gpn3
ENSMUSG00000086753	19.2697	-0.843763	0.452305	-1.86547	0.0621151	0.565748	32.0453	21.5828	25.3359	14.9441	18.8698	17.5235	19.683	21.316	30.2387	14.7572	11.5695	14.9328	Gm15751
ENSMUSG00000031487	91.6695	-0.560163	0.300482	-1.86421	0.0622917	0.565748	109.87	102.734	79.9665	87.0276	116.364	107.908	71.3508	71.0533	78.0352	86.0836	41.9395	78.7366	Brf2
ENSMUSG00000007594	24.7938	-1.30853	0.701647	-1.86495	0.0621888	0.565748	32.0453	77.6979	31.6699	18.4604	33.5463	22.1349	1.84528	19.737	1.95088	11.0679	26.7545	8.82393	Hapln4
ENSMUSG00000021136	22.4548	-1.67602	0.899062	-1.86419	0.0622949	0.565748	47.6102	17.2662	60.9646	15.8232	17.8215	33.2024	21.5283	18.9475	11.7053	11.0679	20.2467	0	Smoc1
ENSMUSG00000037062	2111.62	0.239851	0.128707	1.86355	0.0623854	0.566248	1924.55	1883.74	1704.63	2100.09	2357.68	2025.34	1999.67	2146.6	2110.85	2104.13	2486	2066.84	Sh3glb1
ENSMUSG00000107736	5.85616	-4.45067	2.38876	-1.86317	0.0624384	0.566408	5.49349	12.0863	0	0	0	1.84458	0.615094	0	0	0	0	0	Gm44148
ENSMUSG00000030138	525.255	-0.317883	0.170647	-1.86281	0.0624885	0.566541	545.686	770.936	488.508	479.971	444.489	464.833	408.422	457.109	503.327	501.745	498.213	483.959	Bms1
ENSMUSG00000031502	39.6507	-1.96431	1.05466	-1.8625	0.0625326	0.566596	176.707	6.04317	57.0058	13.186	10.4832	9.22288	17.8377	217.897	4.8772	13.5274	26.0314	0.678764	Col4a1
ENSMUSG00000016757	523.013	-0.253038	0.135877	-1.86227	0.0625654	0.566596	604.284	711.367	559.765	429.864	404.653	495.269	502.531	375.003	452.604	461.162	530.752	568.125	Ttll12
ENSMUSG00000023153	9.47978	-1.73194	0.930398	-1.8615	0.0626736	0.567255	15.5649	17.2662	3.95874	21.0976	8.38658	1.84458	4.30565	7.89481	9.7544	6.14883	0	3.39382	Tmem52
ENSMUSG00000026867	1149.65	-0.219918	0.118215	-1.86032	0.0628404	0.567492	1390.77	1124.03	1194.75	1053.12	1139.53	1234.02	1040.12	1286.85	1122.73	992.421	990.641	1171.55	Gapvd1
ENSMUSG00000050587	15.8417	-5.93459	3.19032	-1.86019	0.0628592	0.567492	15.5649	17.2662	0	0	0	0	0	0.789481	0	0	0	0	Lrrc4c
ENSMUSG00000028640	6.54655	-4.48956	2.41366	-1.86006	0.0628772	0.567492	12.8181	7.76979	0	0	0	0	0.615094	0	2.92632	0	0	0	Tfap2c
ENSMUSG00000089857	19.6581	1.4076	0.756713	1.86015	0.0628645	0.567492	32.9609	1.72662	3.95874	18.4604	7.33826	19.368	31.3698	30.0003	28.2878	20.906	57.8476	25.1143	Zfp882
ENSMUSG00000091264	251.88	0.387152	0.208139	1.86007	0.0628756	0.567492	203.259	315.108	214.564	262.841	202.326	304.355	294.63	247.107	247.762	265.629	303.7	301.371	Smim13
ENSMUSG00000079018	60.2283	0.997982	0.536652	1.85964	0.0629359	0.567701	54.0193	69.0648	57.7976	34.2836	32.498	35.0469	44.9018	40.2635	54.6247	132.815	231.39	11.539	Ly6c1
ENSMUSG00000050721	20.3236	-1.64978	0.887354	-1.85922	0.0629966	0.567928	34.7921	12.9497	78.383	9.66974	14.6765	11.0675	14.7622	40.2635	10.7298	7.3786	5.06167	16.9691	Plekho2
ENSMUSG00000044628	46.0761	-0.892138	0.480375	-1.85717	0.063287	0.570225	56.766	47.4821	73.6325	63.2928	64.996	64.5601	35.6754	12.6317	41.9439	25.8251	33.9855	25.793	Rnf208
ENSMUSG00000028773	3.35571	3.5514	1.91284	1.85661	0.0633661	0.570616	0.915581	0	3.16699	0	0	1.84458	0	2.36844	1.95088	22.1358	16.6312	0	Fabp3
ENSMUSG00000037860	981.01	-0.260146	0.140192	-1.85563	0.0635056	0.570908	864.309	1073.09	1041.94	1103.23	1184.6	1174.07	840.833	844.744	865.216	812.875	951.593	972.668	Aim2
ENSMUSG00000012535	572.297	-0.398089	0.214525	-1.85568	0.0634991	0.570908	660.134	600.864	471.881	646.114	540.935	556.14	506.222	753.954	562.829	324.658	405.656	604.778	Tnpo3
ENSMUSG00000092187	34.9203	0.863476	0.46527	1.85586	0.0634737	0.570908	21.9739	29.3525	29.2947	34.2836	79.6725	44.2698	36.2905	48.1583	43.8948	19.6763	72.3095	37.332	Gm20457
ENSMUSG00000063611	13.858	-1.20211	0.648013	-1.85507	0.0635865	0.571068	21.9739	14.6763	11.8762	13.186	16.7732	12.912	11.0717	11.8422	15.607	8.60836	5.06167	4.07258	Gm10134
ENSMUSG00000066129	4.06811	-5.25851	2.83476	-1.85501	0.0635949	0.571068	14.6493	7.76979	0	2.6372	0	0	0	0	0	0	0	0	Kndc1
ENSMUSG00000066842	202.315	-0.672138	0.362483	-1.85426	0.0637017	0.571296	147.409	270.216	112.428	175.813	301.917	212.126	232.505	442.899	258.492	130.355	123.649	98.4207	Hmcn1
ENSMUSG00000020056	352.947	0.406181	0.219074	1.85408	0.0637274	0.571296	263.687	290.935	285.821	337.562	437.151	362.459	382.588	299.213	402.857	435.337	451.935	248.428	Washc3
ENSMUSG00000024785	162.58	-0.416526	0.224653	-1.85408	0.063727	0.571296	139.168	205.468	166.267	196.032	185.553	237.95	176.532	176.054	151.193	93.4622	168.481	114.711	Rcl1
ENSMUSG00000029378	535.863	-0.673139	0.363233	-1.85319	0.0638556	0.571748	762.679	700.144	484.549	637.324	649.96	576.43	370.901	137.37	364.815	543.557	498.213	293.226	Areg
ENSMUSG00000078810	30.109	-0.944738	0.509847	-1.85298	0.063885	0.571748	43.9479	39.7123	19.7937	21.9767	36.6913	13.8343	28.2943	24.4739	39.9931	24.5953	27.4776	16.2903	Gp6
ENSMUSG00000006315	610.601	0.353226	0.190596	1.85327	0.0638434	0.571748	547.517	644.893	576.392	588.096	653.105	639.145	535.746	536.057	591.117	838.7	645.724	731.707	Tmem147
ENSMUSG00000074358	466.363	-0.375186	0.202605	-1.85181	0.0640525	0.57232	497.161	517.986	509.885	522.166	421.426	450.076	368.441	277.897	377.495	469.771	444.704	305.444	Ccdc61
ENSMUSG00000094942	17.5921	1.1805	0.637482	1.85181	0.0640527	0.57232	7.32465	3.45324	25.3359	14.0651	10.4832	22.1349	15.9924	20.5265	8.77896	11.0679	37.601	29.8656	Gm3604
ENSMUSG00000046532	3.7218	-3.70723	2.00197	-1.85179	0.0640564	0.57232	5.49349	5.17986	0	0	0	0	2.46037	4.73688	0.97544	0	0	0	Ar
ENSMUSG00000043090	220.568	0.427988	0.231165	1.85144	0.0641066	0.57245	212.415	195.108	206.646	268.995	205.471	225.961	209.747	333.95	201.916	221.358	336.962	259.288	Zfp866
ENSMUSG00000038936	105.671	0.561319	0.303355	1.85037	0.0642603	0.572544	66.8374	101.871	104.511	105.488	114.267	123.587	99.6452	131.054	119.979	95.9217	99.0641	177.157	Sccpdh
ENSMUSG00000046010	176.897	0.270336	0.146077	1.85064	0.0642211	0.572544	153.818	170.935	168.642	178.451	166.683	148.488	170.996	172.896	198.014	173.397	210.421	217.204	Zfp830
ENSMUSG00000038811	75.96	-0.709119	0.38318	-1.85061	0.0642252	0.572544	85.149	66.4749	95.8014	116.916	66.0443	99.6071	84.2678	37.1056	58.5264	63.9478	30.37	49.5498	Gngt2
ENSMUSG00000074874	6.17084	-4.1863	2.26187	-1.85081	0.0641966	0.572544	12.8181	1.72662	0	0	6.28994	3.68915	0	1.57896	0	0	0	0	Ctla2b
ENSMUSG00000026726	95.284	1.9447	1.05126	1.84988	0.0643307	0.572852	8.24023	21.5828	37.2121	82.6323	64.996	93.1511	34.4452	392.372	20.4843	18.4465	15.9081	215.168	Cubn
ENSMUSG00000021576	1160.71	0.277914	0.150265	1.8495	0.0643857	0.573022	1162.79	1045.47	1153.58	1156.85	1130.09	1109.51	1244.95	892.113	1223.2	1417.92	1259.63	1166.79	Pdcd6
ENSMUSG00000028976	58.3778	0.933387	0.504928	1.84855	0.0645223	0.573835	24.7207	12.0863	28.5029	94.9393	84.9141	75.6276	60.8943	131.054	88.7651	17.2167	35.4317	31.9019	Slc2a5
ENSMUSG00000049154	5.65605	-1.95236	1.05626	-1.84837	0.0645488	0.573835	1.83116	6.90648	11.0845	10.5488	2.09665	3.68915	8.61131	2.36844	5.85264	3.6893	0	2.03629	Fam183b
ENSMUSG00000020048	4124.66	0.41032	0.222044	1.84792	0.0646138	0.574094	4323.37	3970.36	3878.77	3983.05	4051.77	4096.8	3884.93	5558.73	4073.44	5069.1	4584.42	6355.94	Hsp90b1
ENSMUSG00000000142	329.088	-0.442989	0.239815	-1.84721	0.0647169	0.574393	254.532	331.511	474.257	365.692	454.972	410.418	295.86	366.319	315.067	225.047	201.02	359.066	Axin2
ENSMUSG00000020600	11.3992	-1.85745	1.00555	-1.84719	0.0647193	0.574393	1.83116	7.76979	2.37524	17.5813	24.1114	14.7566	9.2264	9.47377	7.80352	6.14883	0	0.678764	Slc7a15
ENSMUSG00000027490	106.183	0.595987	0.322769	1.84648	0.0648228	0.574695	86.0646	166.619	114.012	72.9626	59.7544	101.452	121.173	57.6321	106.323	227.507	171.374	129.644	E2f1
ENSMUSG00000038717	281.34	0.481764	0.260912	1.84646	0.0648252	0.574695	199.597	234.82	212.98	416.678	304.014	354.159	377.052	273.95	243.86	402.133	336.239	274.899	Atp5l
ENSMUSG00000070420	82.4372	0.440966	0.239005	1.84501	0.0650368	0.575036	65.0063	86.331	63.3398	117.795	70.2376	100.529	89.1886	107.369	84.8633	89.7729	92.5562	90.2756	Zscan25
ENSMUSG00000033967	48.9039	0.992199	0.537714	1.84522	0.0650061	0.575036	39.37	46.6187	26.1277	14.9441	32.498	38.7361	59.049	16.5791	35.1159	65.1776	100.51	92.3119	Rnf225
ENSMUSG00000025401	12605.7	0.392551	0.212696	1.8456	0.0649506	0.575036	12971	10813	7321.29	9396.35	10844.9	9411.02	12881.9	15401.2	12715.8	15501.2	14994.1	9924.88	Myo1a
ENSMUSG00000096971	32.8911	-1.27586	0.691538	-1.84496	0.0650434	0.575036	34.7921	36.259	15.8349	34.2836	46.1262	23.9795	17.2226	23.6844	19.5088	12.2977	2.16929	14.9328	4930556M19Rik
ENSMUSG00000058392	118.158	-0.385449	0.208872	-1.84539	0.0649815	0.575036	157.48	120	144.89	109.004	148.862	109.752	95.3395	93.9482	106.323	116.828	78.8174	119.462	Rrp1b
ENSMUSG00000085824	5.09721	-4.47692	2.42816	-1.84375	0.065219	0.576269	5.49349	0	0	0	0	0	0	0	0	0	0	0	Platr9
ENSMUSG00000021217	4.21214	-4.11901	2.23503	-1.84293	0.0653389	0.576692	6.40907	7.76979	1.58349	0	0	0.922288	0	3.15792	0	0	0	0	Tshz3
ENSMUSG00000032431	131.921	0.50501	0.273998	1.84311	0.0653126	0.576692	121.772	158.849	133.805	114.279	127.895	139.265	108.872	135.001	117.053	173.397	206.805	166.976	Crtap
ENSMUSG00000020178	22.7043	-1.65743	0.899973	-1.84164	0.0655276	0.577436	44.8635	18.1295	6.33398	21.9767	20.9665	23.9795	22.1434	11.0527	15.607	17.2167	0	14.254	Adora2a
ENSMUSG00000085683	1299.72	0.442966	0.240531	1.84161	0.0655315	0.577436	793.809	904.749	1027.69	1202.56	1382.74	1319.79	1161.91	1376.06	1163.7	1127.7	1532.96	1573.37	Tmem238l
ENSMUSG00000042700	1592.24	-0.256809	0.139427	-1.8419	0.0654903	0.577436	1902.58	1855.25	1488.49	1640.34	1585.06	1511.63	1694.58	1771.59	1695.32	1330.61	1368.82	1506.86	Sipa1l1
ENSMUSG00000015126	139.711	-0.381239	0.207047	-1.84132	0.0655751	0.577502	184.947	146.763	169.434	142.409	138.379	131.887	102.721	85.2639	103.397	137.734	141.727	106.566	Tsr3
ENSMUSG00000032280	1029.07	-0.441149	0.239622	-1.84102	0.0656181	0.577562	1497.89	925.468	1388.73	924.779	859.625	1139.03	815.614	893.692	844.731	803.037	646.447	1118.6	Tle3
ENSMUSG00000039834	245.719	-0.479245	0.260489	-1.83979	0.0657988	0.577564	369.895	291.799	178.935	230.316	246.356	262.852	213.437	354.477	210.695	170.937	126.542	249.785	Zfp335
ENSMUSG00000032186	6.61005	-2.24543	1.22034	-1.84001	0.0657666	0.577564	13.7337	7.76979	11.8762	4.39534	1.04832	4.61144	6.15094	16.5791	2.92632	1.22977	0	2.71505	Tmod2
ENSMUSG00000093483	13.7001	1.20009	0.652107	1.84033	0.0657196	0.577564	11.9026	10.3597	2.37524	10.5488	8.38658	5.53373	18.4528	13.4212	7.80352	22.1358	17.3543	15.6116	AA465934
ENSMUSG00000114098	4.76817	-4.16151	2.26165	-1.84004	0.0657627	0.577564	7.32465	6.90648	0	0.879067	7.33826	0	0.615094	0	0	0	0	0	Gm40660
ENSMUSG00000079553	160.154	-0.504884	0.274388	-1.84003	0.0657631	0.577564	143.746	169.209	214.564	165.265	192.891	152.177	147.007	145.264	100.47	158.64	162.696	108.602	Kifc1
ENSMUSG00000030630	106.844	-0.698184	0.379601	-1.83926	0.0658776	0.577801	86.0646	82.8778	129.055	114.279	83.8658	106.985	143.317	44.2109	147.292	62.7181	83.156	81.4516	Fah
ENSMUSG00000021506	5.1311	-4.2054	2.28664	-1.83912	0.0658982	0.577801	8.24023	3.45324	0	0	0	0	0	15.7896	0	0	0	0	Pitx1
ENSMUSG00000044703	7.49571	2.25243	1.22491	1.83885	0.0659371	0.577826	0	2.58993	7.91747	7.9116	7.33826	2.76686	5.53584	0.789481	10.7298	34.4334	5.78476	2.03629	Phf11a
ENSMUSG00000028068	198.618	-0.542498	0.295458	-1.83612	0.0663393	0.577966	215.162	234.82	266.819	209.218	169.828	181.691	204.826	184.738	231.179	190.614	134.496	190.054	Iqgap3
ENSMUSG00000037033	2160.45	-0.527384	0.286952	-1.83788	0.0660801	0.577966	2463.83	2726.33	1433.85	2137.89	2687.9	2312.18	1899.41	4409.25	1771.4	1597.47	1529.35	1565.91	Clca3b
ENSMUSG00000031697	153.009	0.503865	0.274326	1.83673	0.0662493	0.577966	93.3893	118.273	125.096	141.53	163.538	118.975	132.86	100.264	133.635	196.763	264.653	137.11	Orc6
ENSMUSG00000019564	77.219	-0.692393	0.376742	-1.83785	0.066085	0.577966	140.084	103.597	134.597	52.744	45.0779	66.4047	73.8112	33.9477	63.4036	50.4204	44.1088	114.711	Arid3a
ENSMUSG00000078922	9.10242	3.17489	1.72881	1.83646	0.0662898	0.577966	0	0	0.791747	0.879067	17.8215	0	0	6.31585	0	38.1227	18.0774	9.50269	Tgtp1
ENSMUSG00000086474	67.6372	-1.07073	0.583113	-1.83622	0.0663248	0.577966	97.0516	123.453	26.9194	65.93	31.4497	72.8607	129.785	15.7896	119.004	44.2716	41.9395	21.0417	9130204K15Rik
ENSMUSG00000090266	243.564	0.438894	0.239202	1.83483	0.0665313	0.577966	221.571	255.54	174.976	220.646	243.211	255.474	224.509	142.896	224.351	322.199	370.225	287.796	Mettl23
ENSMUSG00000041632	249.604	0.400081	0.217646	1.83822	0.0660307	0.577966	187.694	155.396	274.736	321.739	275.709	296.977	222.664	239.213	207.769	324.658	325.393	231.458	Mrps27
ENSMUSG00000115575	10.9583	-1.92981	1.05017	-1.83761	0.0661195	0.577966	4.57791	19.8561	7.91747	20.2185	3.14497	6.45601	12.917	0.789481	10.7298	11.0679	0	1.35753	Gm49024
ENSMUSG00000060126	21252.1	0.357601	0.194883	1.83495	0.0665128	0.577966	20022.8	19610.1	18540.4	22224.6	21358.5	22840.5	21295.8	13181.2	20202.3	31199.2	28698.2	16320.9	Tpt1
ENSMUSG00000072568	635.168	0.243786	0.132791	1.83586	0.0663776	0.577966	577.732	581.871	596.978	672.486	627.945	631.767	714.124	712.112	764.745	676.371	699.956	663.831	Lratd2
ENSMUSG00000061360	842.584	0.346946	0.18908	1.83491	0.0665185	0.577966	729.718	819.281	874.089	774.458	720.198	795.934	777.478	440.53	739.384	1151.06	1245.17	867.46	Phf5a
ENSMUSG00000041831	18.7355	1.10263	0.600756	1.8354	0.0664461	0.577966	5.49349	10.3597	13.4597	22.8557	11.5315	22.1349	16.6075	19.737	13.6562	25.8251	25.3083	10.8602	Sytl3
ENSMUSG00000024160	43.2283	-0.832575	0.453335	-1.83656	0.0662753	0.577966	75.9932	67.3382	30.8782	35.1627	48.2228	42.4252	46.132	39.474	48.772	41.812	7.23095	36.6532	Spsb3
ENSMUSG00000118379	5.33806	-4.85747	2.64563	-1.83604	0.066352	0.577966	3.66232	10.3597	0	0	0	0	0	0	0	0	0	0	Gm41790
ENSMUSG00000042386	5.10519	-4.46827	2.43434	-1.83552	0.0664289	0.577966	2.74674	7.76979	0	0	1.04832	2.76686	0	0	0	0	0	0	Tex13b
ENSMUSG00000097207	13.2785	-1.63749	0.892787	-1.83413	0.0666344	0.578547	3.66232	15.5396	10.2927	10.5488	14.6765	16.6012	8.61131	24.4739	12.6807	9.83813	0	2.71505	6030443J06Rik
ENSMUSG00000039395	10.3782	-1.43492	0.782712	-1.83327	0.0667625	0.578625	23.8051	5.17986	28.5029	6.15347	1.04832	0	10.4566	9.47377	6.82808	7.3786	7.23095	2.71505	Mreg
ENSMUSG00000019230	12.1378	-6.00115	3.27365	-1.83317	0.0667774	0.578625	13.7337	16.4029	0	2.6372	0	0	0	0	0	0	0	0	Lhx9
ENSMUSG00000020061	7.11992	-4.36539	2.38111	-1.83334	0.0667517	0.578625	3.66232	10.3597	0	0	0	0	0	2.36844	0	0	0	0	Mybpc1
ENSMUSG00000043648	3.57782	-3.51267	1.91625	-1.8331	0.0667881	0.578625	3.66232	3.45324	0	2.6372	5.24161	0	0.615094	1.57896	3.90176	0	0	0	Pld6
ENSMUSG00000068547	7936.18	0.619053	0.337819	1.8325	0.0668772	0.579084	10579.5	6813.24	4736.23	5007.17	5399.91	5660.08	4432.98	5940.84	4653.83	13811.5	16200.2	9847.5	Clca4a
ENSMUSG00000028874	21.2485	-1.17648	0.642175	-1.83202	0.0669489	0.57939	41.2011	18.1295	33.2534	21.9767	12.5799	12.912	18.4528	36.3161	8.77896	3.6893	5.06167	25.1143	Fgr
ENSMUSG00000000861	60.9376	-0.629389	0.343714	-1.83114	0.0670795	0.57958	72.3309	50.072	59.3811	50.1068	68.141	76.5499	62.1244	85.2639	45.8457	36.893	35.4317	44.1196	Bcl11a
ENSMUSG00000020358	1478.43	-0.264663	0.144503	-1.83154	0.0670197	0.57958	1626.07	1682.59	1384.77	1435.52	1165.73	1326.25	1510.67	1405.28	1546.07	1511.38	1021.01	1436.26	Hnrnpab
ENSMUSG00000096940	8.64137	-1.63912	0.89513	-1.83116	0.0670772	0.57958	5.49349	11.223	4.75048	18.4604	4.19329	25.8241	9.2264	11.0527	5.85264	2.45953	0	4.75135	Gm4755
ENSMUSG00000037152	977.377	0.4671	0.255338	1.82934	0.0673491	0.581281	794.724	919.425	778.288	1107.62	928.814	969.324	1053.66	552.636	983.244	1607.3	1188.05	737.137	Ndufc1
ENSMUSG00000015312	351.473	-0.549676	0.300474	-1.82936	0.0673457	0.581281	396.447	392.806	352.328	355.143	257.887	320.034	375.822	160.265	396.029	244.723	148.958	365.854	Gadd45b
ENSMUSG00000019214	89.0961	0.564432	0.308606	1.82897	0.0674034	0.581437	56.766	88.0576	70.4655	51.865	58.7061	83.0059	55.3584	71.0533	68.2808	151.261	161.973	95.0269	Chtf18
ENSMUSG00000022956	4054.8	0.368167	0.201342	1.82857	0.0674647	0.581651	3751.14	3233.1	3736.26	4543.9	4783.5	4704.59	4426.83	2980.29	4271.45	5024.82	4410.16	4257.21	Atp5o
ENSMUSG00000061455	667.821	0.362462	0.198347	1.82742	0.0676368	0.581896	495.329	561.152	836.877	728.747	642.622	707.395	650.769	816.323	720.851	627.181	898.084	814.516	Stx17
ENSMUSG00000025359	55.016	0.780321	0.426873	1.82799	0.0675509	0.581896	49.4414	53.5252	24.5442	45.7115	68.141	46.1144	71.3508	47.3688	48.772	71.3264	134.496	46.8347	Pmel
ENSMUSG00000014453	18.4978	-4.04947	2.21546	-1.82782	0.0675761	0.581896	102.545	0	94.2179	1.75813	0	0	1.84528	11.0527	0	1.22977	0	7.4664	Blk
ENSMUSG00000024844	1002.68	0.454757	0.248854	1.82741	0.0676387	0.581896	726.971	1116.26	1117.16	970.49	1056.71	846.66	979.229	764.217	903.258	1529.83	1344.23	969.275	Banf1
ENSMUSG00000028497	22.421	-1.1694	0.640081	-1.82695	0.0677069	0.58217	27.4674	23.3094	22.9607	24.6139	11.5315	24.9018	24.6037	37.8951	33.165	13.5274	8.67714	10.1815	Hacd4
ENSMUSG00000043760	44.713	-1.00038	0.549713	-1.81982	0.0687857	0.582855	57.6816	47.4821	11.0845	38.679	39.8363	64.5601	38.7509	78.9481	51.6983	27.0549	13.0157	8.82393	Pkhd1
ENSMUSG00000026568	1111.35	0.373593	0.205278	1.81994	0.0687678	0.582855	842.335	998.85	1005.52	1279.04	1005.34	1228.49	1318.15	917.377	1250.51	1521.22	1195.28	1067.02	Mpc2
ENSMUSG00000036850	280.217	0.383544	0.210897	1.81863	0.0689678	0.582855	225.233	240.864	250.192	281.301	265.226	293.288	300.781	221.055	281.902	338.186	352.871	283.723	Mrpl41
ENSMUSG00000026785	122.125	-0.483072	0.264712	-1.8249	0.0680168	0.582855	127.266	131.223	251.776	101.972	103.784	73.783	86.1131	85.2639	79.0107	146.342	93.2793	125.571	Pkn3
ENSMUSG00000089762	30.8055	-0.678585	0.37295	-1.81951	0.0688343	0.582855	43.9479	27.6259	38.7956	17.5813	46.1262	21.2126	25.8339	23.6844	28.2878	28.2846	26.7545	16.2903	Ier5l
ENSMUSG00000027088	426.99	0.261203	0.14344	1.82099	0.0686084	0.582855	504.485	370.36	357.87	399.096	432.957	464.833	439.177	363.951	377.495	506.664	522.798	442.554	Phospho2
ENSMUSG00000044991	62.8948	0.674141	0.370125	1.82139	0.0685479	0.582855	52.1881	56.9785	71.2573	48.3487	75.4792	64.5601	47.3622	44.2109	46.8211	94.692	117.141	46.1559	Shld1
ENSMUSG00000027423	1829.74	-0.277357	0.152349	-1.82054	0.0686767	0.582855	1969.41	1768.92	1803.6	1969.99	2161.64	2131.41	1969.53	1709.23	2166.45	1395.78	1608.89	1472.24	Snx5
ENSMUSG00000045328	270.346	-0.597761	0.328212	-1.82126	0.0685667	0.582855	232.558	269.353	361.037	323.497	450.779	301.588	260.185	281.845	233.13	158.64	229.221	242.319	Cenpe
ENSMUSG00000028224	249.166	0.370128	0.203446	1.8193	0.0688663	0.582855	236.22	272.806	217.731	200.427	182.408	246.251	262.645	315.792	278.001	280.387	343.47	262.003	Nbn
ENSMUSG00000087385	70.2596	-0.481481	0.264369	-1.82124	0.0685702	0.582855	54.9349	61.295	76.7995	85.2695	90.1558	85.7728	58.4339	60.79	73.158	51.6502	37.601	61.7675	Frg2f1
ENSMUSG00000029287	5.61852	-3.40828	1.86722	-1.82532	0.0679526	0.582855	3.66232	1.72662	0	2.6372	0	0	4.30565	48.1583	7.80352	0	0	0	Tgfbr3
ENSMUSG00000037979	48.807	-0.602693	0.330338	-1.82448	0.06808	0.582855	65.9218	57.8418	76.7995	21.9767	26.2081	41.503	43.6716	41.8425	32.1895	40.5823	28.2007	61.7675	Ccdc92
ENSMUSG00000045348	232.602	-0.654208	0.359634	-1.8191	0.0688968	0.582855	283.83	233.094	334.117	221.525	165.635	228.727	139.011	154.738	191.186	157.41	96.1717	278.972	Nyap1
ENSMUSG00000036718	908.266	-0.540646	0.297157	-1.8194	0.0688512	0.582855	914.665	1276.84	721.282	915.109	713.908	944.423	708.588	544.742	755.966	830.092	715.141	668.582	Micall2
ENSMUSG00000044927	11.458	-1.33231	0.730598	-1.82359	0.0682145	0.582855	11.9026	16.4029	15.0432	15.8232	27.2564	7.3783	11.0717	3.9474	4.8772	7.3786	2.16929	7.4664	H1fx
ENSMUSG00000055629	79.6945	-0.577456	0.317263	-1.82011	0.0687415	0.582855	94.3049	112.23	83.1335	94.9393	78.6242	70.0939	42.4415	58.4216	46.8211	52.8799	57.8476	74.664	B4galnt4
ENSMUSG00000086279	4.85476	-2.12973	1.16722	-1.82462	0.0680579	0.582855	7.32465	10.3597	1.58349	8.79067	4.19329	2.76686	9.2264	1.57896	5.85264	1.22977	0	2.03629	Gm15634
ENSMUSG00000031740	18.9406	-1.75695	0.966158	-1.81849	0.0689892	0.582855	43.9479	8.6331	30.8782	7.9116	7.33826	6.45601	9.2264	99.4746	11.7053	7.3786	4.33857	7.4664	Mmp2
ENSMUSG00000042496	276.214	0.420898	0.230547	1.82565	0.0679027	0.582855	260.941	183.885	269.194	214.492	209.665	273.919	246.037	370.266	276.05	220.128	355.763	412.01	Prdm10
ENSMUSG00000025647	3594.78	0.270312	0.148587	1.81922	0.0688779	0.582855	3817.97	3805.47	3310.3	3433.64	3407.05	3442.9	3568.16	2992.13	3282.36	4306.64	3635.72	4215.12	Shisa5
ENSMUSG00000041347	4.31611	-3.66257	2.00991	-1.82226	0.068416	0.582855	10.987	0	9.50097	0.879067	1.04832	7.3783	1.84528	3.15792	0	1.22977	0	0	Bdkrb1
ENSMUSG00000021420	550.801	0.326169	0.179321	1.81892	0.0689242	0.582855	505.401	535.252	517.803	615.347	601.737	653.902	476.697	454.741	498.45	755.076	599.446	559.301	Fars2
ENSMUSG00000022762	5.45364	-3.6323	1.99178	-1.82365	0.0682056	0.582855	2.74674	3.45324	0	0	4.19329	1.84458	0	4.73688	0	1.22977	0	0	Ncam2
ENSMUSG00000024208	418.375	0.45409	0.249514	1.8199	0.0687745	0.582855	348.836	405.756	389.54	435.138	446.585	396.584	442.252	209.212	370.667	762.455	590.046	308.837	Uqcc2
ENSMUSG00000002257	17.7348	-1.34464	0.738149	-1.82164	0.0685101	0.582855	19.2272	10.3597	34.0451	8.79067	6.28994	10.1452	12.917	9.47377	17.5579	7.3786	9.40024	8.14516	Def6
ENSMUSG00000035842	122.097	-0.481359	0.264013	-1.82324	0.0682667	0.582855	144.662	110.504	208.23	114.279	147.813	137.421	99.0301	109.738	121.93	120.517	90.3869	103.851	Ddx11
ENSMUSG00000014504	472.659	0.298964	0.164327	1.81933	0.0688618	0.582855	401.94	406.619	550.264	457.994	486.422	492.502	451.479	380.53	394.078	627.181	554.614	479.886	Srp19
ENSMUSG00000032656	283.828	-0.587893	0.322006	-1.82572	0.0678927	0.582855	416.589	313.382	205.854	254.05	339.657	254.551	305.701	191.054	298.485	180.776	263.207	178.515	2025-03-03
ENSMUSG00000024647	3.32562	-4.63421	2.54251	-1.82269	0.0683497	0.582855	1.83116	6.04317	0	0	0	0	0	0.789481	0	0	0	0	Cbln2
ENSMUSG00000118346	304.192	0.338494	0.186087	1.81901	0.0689103	0.582855	285.661	267.626	389.54	302.399	288.289	330.179	263.875	240.792	329.699	352.943	378.179	376.714	Tmem179b
ENSMUSG00000024935	351.356	0.501196	0.275278	1.82069	0.068654	0.582855	319.538	281.439	195.562	400.855	450.779	447.31	408.422	352.898	430.169	495.596	508.336	269.469	Slc1a1
ENSMUSG00000097787	22.404	-0.961198	0.526826	-1.82451	0.0680756	0.582855	18.3116	37.1223	15.8349	30.7674	20.9665	25.8241	27.6792	11.0527	12.6807	3.6893	17.3543	15.6116	2700046G09Rik
ENSMUSG00000038147	7.14878	-3.12737	1.71999	-1.81825	0.0690261	0.582859	4.57791	4.31655	30.0864	0	0	0	2.46037	18.9475	0	0	3.61548	0	Cd84
ENSMUSG00000027339	27.5071	-1.53551	0.844899	-1.81739	0.0691581	0.583665	107.123	6.90648	91.051	7.03254	2.09665	2.76686	12.917	31.5792	14.6316	15.987	24.5852	10.8602	Rassf2
ENSMUSG00000022263	1001.45	-0.505904	0.278422	-1.81704	0.069211	0.583803	963.191	1029.07	793.331	978.402	1005.34	1005.29	829.761	1354.75	940.325	602.585	737.557	822.662	Trio
ENSMUSG00000030401	30.0837	-0.883434	0.48628	-1.81672	0.0692603	0.583912	32.9609	25.036	64.1315	45.7115	48.2228	28.5909	18.4528	19.737	17.5579	23.3656	11.5695	20.3629	Rtn2
ENSMUSG00000026860	1520.74	-0.281368	0.154929	-1.81611	0.0693538	0.584084	1835.74	1590.22	1509.07	1644.73	1415.24	1528.23	1369.2	1087.9	1111.03	1592.55	1309.53	1288.29	Sh3glb2
ENSMUSG00000024044	1331.75	-0.276435	0.152199	-1.81628	0.0693273	0.584084	1168.28	1384.75	1253.34	1138.39	1201.38	1128.88	1407.95	1815.02	1422.19	859.606	1008.72	1254.36	Epb41l3
ENSMUSG00000036833	293.904	0.435675	0.240036	1.81504	0.0695183	0.584546	280.168	182.158	293.738	265.478	305.062	291.443	234.351	291.318	193.137	314.82	385.41	296.62	Pnpla7
ENSMUSG00000002748	1489.75	0.185836	0.102381	1.81514	0.0695018	0.584546	1509.79	1399.43	1570.04	1213.11	1049.37	1225.72	1503.29	1759.75	1439.75	1785.62	1649.38	1724.74	Baz1b
ENSMUSG00000032834	197.165	-0.435487	0.239929	-1.81507	0.0695135	0.584546	232.558	190.792	278.695	240.864	172.973	188.147	147.007	144.475	143.39	135.274	242.237	139.147	Pwp2
ENSMUSG00000086016	41.7351	-1.08364	0.59721	-1.8145	0.0696001	0.584712	54.9349	65.6116	34.8369	35.1627	35.643	43.3475	57.2037	79.7375	35.1159	29.5144	1.44619	35.9745	1700084C06Rik
ENSMUSG00000032342	172.032	0.298949	0.164762	1.81443	0.0696112	0.584712	158.396	169.209	146.473	125.707	142.572	154.022	168.536	174.475	150.218	215.209	238.621	196.841	Mto1
ENSMUSG00000027822	453.59	0.389152	0.214552	1.81379	0.06971	0.584927	455.959	347.914	398.249	471.18	345.946	354.159	570.807	597.637	482.843	472.23	560.399	550.477	Slc33a1
ENSMUSG00000030792	22.2059	1.26126	0.695325	1.81391	0.0696909	0.584927	25.6363	14.6763	8.70922	18.4604	6.28994	20.2903	27.0641	9.47377	28.2878	41.812	62.1862	4.07258	Dkkl1
ENSMUSG00000024896	802.879	0.280452	0.154751	1.81228	0.0699428	0.586573	800.218	789.065	691.987	852.695	770.517	921.365	840.218	843.955	859.363	841.16	934.962	846.418	Minpp1
ENSMUSG00000079174	862.845	-1.27258	0.702758	-1.81083	0.0701669	0.587221	2792.52	1909.64	209.813	485.245	415.136	406.729	386.894	1706.07	797.91	581.679	483.751	396.398	Gm3054
ENSMUSG00000030298	1097.63	0.263243	0.145341	1.81121	0.0701089	0.587221	887.198	1068.78	1007.89	1031.15	1124.85	1113.2	1200.66	1070.54	1095.42	1334.3	1147.55	1030.36	Sec13
ENSMUSG00000042042	93.3759	-0.528966	0.292086	-1.811	0.0701415	0.587221	99.7983	75.108	89.4675	78.237	92.2524	134.654	94.7244	160.265	109.249	45.5013	81.7098	67.8764	Csgalnact2
ENSMUSG00000025395	202.668	0.427486	0.236015	1.81127	0.0700995	0.587221	124.519	180.432	255.734	162.627	159.345	204.748	182.683	135.791	192.162	285.306	224.16	331.237	Prim1
ENSMUSG00000038508	101.83	-0.697626	0.385385	-1.81021	0.0702639	0.587725	119.026	117.41	79.9665	192.516	170.877	155.867	41.8264	71.0533	41.9439	87.3134	54.2321	50.9073	Gdf15
ENSMUSG00000096141	14.9747	-4.36001	2.40975	-1.80932	0.0704013	0.588401	5.49349	0.86331	0	2.6372	0	5.53373	0	0	0	1.22977	0	3.39382	Dnah7a
ENSMUSG00000110276	4.29123	-2.33314	1.28959	-1.80921	0.0704183	0.588401	0	5.17986	13.4597	0.879067	8.38658	2.76686	7.38112	6.31585	1.95088	0	0	3.39382	Gm45330
ENSMUSG00000019768	37.8286	-0.710498	0.392795	-1.80883	0.0704779	0.588425	29.2986	32.8058	38.7956	40.4371	31.4497	31.3578	41.8264	31.5792	39.9931	19.6763	13.7388	31.9019	Esr1
ENSMUSG00000072946	379.591	-0.349	0.192954	-1.80872	0.0704947	0.588425	371.726	342.734	387.165	350.748	321.835	283.142	420.109	631.585	408.71	301.293	201.02	373.32	Ptgr2
ENSMUSG00000064145	1488.85	-0.221702	0.122629	-1.8079	0.0706213	0.589174	1813.77	1503.02	1257.29	1793.3	1828.27	1788.32	1442.39	1218.96	1374.4	1239.6	1436.07	1249.6	Arih2
ENSMUSG00000051674	229.598	-0.398392	0.220484	-1.8069	0.0707784	0.589869	261.856	227.051	226.44	278.664	274.661	308.966	247.883	273.16	294.583	169.708	122.203	228.065	Dcun1d4
ENSMUSG00000021494	646.615	-0.331187	0.183289	-1.80691	0.0707757	0.589869	798.387	637.986	767.995	607.435	684.555	678.804	526.52	383.688	550.148	661.614	568.353	494.14	Ddx41
ENSMUSG00000055531	822.6	0.309167	0.171163	1.80628	0.0708752	0.590368	720.562	772.662	812.333	697.1	909.944	921.365	891.271	1085.54	906.184	777.212	869.161	1126.07	Cpsf6
ENSMUSG00000030359	12.5419	-3.25612	1.80367	-1.80527	0.0710323	0.590614	8.24023	3.45324	0	0.879067	2.09665	0	2.46037	2.36844	0	1.22977	4.33857	0	Pzp
ENSMUSG00000030365	5.76924	-2.70033	1.49587	-1.80519	0.0710447	0.590614	8.24023	3.45324	22.1689	0.879067	1.04832	0	0.615094	6.31585	6.82808	1.22977	0	4.75135	Clec2i
ENSMUSG00000034764	7.42035	-2.05679	1.13941	-1.80514	0.0710525	0.590614	4.57791	4.31655	10.2927	12.3069	12.5799	3.68915	1.84528	15.7896	0	0	2.89238	2.03629	1700006J14Rik
ENSMUSG00000118366	305.613	0.322903	0.17882	1.80574	0.0709582	0.590614	228.895	232.23	323.825	292.729	319.738	272.997	294.63	318.95	305.313	319.739	351.424	390.289	9130016M20Rik
ENSMUSG00000022526	132.836	0.410495	0.227477	1.80455	0.0711445	0.591072	144.662	126.043	87.884	128.344	82.8175	139.265	158.079	140.528	159.972	154.951	138.111	178.515	Zfp251
ENSMUSG00000020886	35.5302	-1.941	1.0758	-1.80424	0.0711935	0.591173	30.2142	37.1223	26.1277	21.0976	11.5315	9.22288	6.15094	11.8422	7.80352	8.60836	0	6.78764	Dlg4
ENSMUSG00000028622	623.594	0.223873	0.124197	1.80256	0.0714571	0.592438	637.244	566.331	705.447	555.57	681.41	580.119	590.49	583.426	554.05	755.076	744.065	677.406	Mrpl37
ENSMUSG00000054342	1362.35	-0.322347	0.178811	-1.80272	0.0714318	0.592438	1541.84	1893.24	1628.62	1433.76	1530.55	1321.64	1206.2	1051.59	1128.58	1361.35	1310.25	959.093	Kcnn4
ENSMUSG00000032340	1623.81	-0.444039	0.246317	-1.80271	0.0714335	0.592438	2218.45	2338.71	973.849	1489.14	1758.04	1559.59	1832.36	1764.49	1675.81	1299.86	1457.76	1266.57	Neo1
ENSMUSG00000033453	500.566	0.621213	0.344696	1.8022	0.0715132	0.592596	707.744	365.18	524.929	423.71	363.768	407.651	605.252	502.11	576.485	916.176	954.486	445.948	Adamts15
ENSMUSG00000001930	85.4724	-0.801887	0.445008	-1.80196	0.0715514	0.592606	107.123	100.144	57.0058	68.5672	99.5907	123.587	61.5094	85.2639	55.6001	91.0027	62.9093	17.6479	Vwf
ENSMUSG00000020589	183.527	0.753369	0.418142	1.80171	0.0715918	0.592633	118.11	98.4173	199.52	178.451	213.858	188.147	136.551	250.265	110.225	118.058	113.526	490.067	Fam49a
ENSMUSG00000035047	81.452	-0.654806	0.363496	-1.80141	0.0716379	0.592708	78.74	100.144	77.5913	113.4	44.0296	121.742	90.4187	86.0534	107.298	46.7311	28.2007	87.5605	Kri1
ENSMUSG00000032827	490.262	0.44305	0.246053	1.80063	0.0717613	0.592883	307.635	312.518	431.502	425.468	458.117	541.383	489.614	752.375	496.499	480.838	713.695	547.762	Ppp1r9a
ENSMUSG00000018377	578.52	-0.247998	0.137697	-1.80104	0.0716972	0.592883	629.004	625.9	577.184	611.831	537.79	530.315	604.637	664.743	638.914	507.893	499.659	558.623	Vezf1
ENSMUSG00000113769	223.135	0.472963	0.2627	1.80039	0.0717991	0.592883	204.175	244.317	197.937	234.711	267.322	177.079	214.053	120.001	215.572	329.577	399.872	196.841	5033406O09Rik
ENSMUSG00000033214	11.8146	-3.83176	2.12836	-1.80034	0.0718073	0.592883	0.915581	16.4029	0.791747	0	0	0	0.615094	5.52636	0	1.22977	0	0	Slitrk5
ENSMUSG00000027611	3.46834	-4.01523	2.23077	-1.79993	0.0718713	0.593023	5.49349	0	0	0	4.19329	0	0.615094	11.0527	0.97544	0	0	0	Procr
ENSMUSG00000071723	45.975	-0.602291	0.334651	-1.79976	0.0718984	0.593023	43.9479	44.8921	38.7956	51.865	53.4645	50.7258	57.2037	44.2109	58.5264	50.4204	18.8005	30.5444	Gspt2
ENSMUSG00000028525	35.1612	-1.12628	0.626463	-1.79784	0.0722023	0.594304	50.357	18.9928	43.5461	19.3395	42.9812	11.0675	15.9924	58.4216	29.2632	15.987	11.5695	39.3683	Pde4b
ENSMUSG00000034205	3.89887	-4.05396	2.25444	-1.79821	0.0721435	0.594304	14.6493	0.86331	5.54223	0	0	0	1.23019	36.3161	1.95088	0	0	0.678764	Loxl2
ENSMUSG00000038545	157.905	-0.357401	0.19878	-1.79797	0.0721811	0.594304	216.993	183.885	133.805	124.828	138.379	140.188	151.313	168.159	133.635	154.951	122.926	131.68	Cul7
ENSMUSG00000034459	1535.98	1.16007	0.645129	1.79819	0.0721462	0.594304	477.018	331.511	790.956	1715.94	1095.5	1619.54	1420.87	667.901	1443.65	2015.59	2315.35	1643.29	Ifit1
ENSMUSG00000085434	3.51787	-2.59934	1.44607	-1.79753	0.0722523	0.594409	8.24023	5.17986	3.16699	5.2744	0	0	2.46037	1.57896	2.92632	0	0	2.03629	Gm11725
ENSMUSG00000044337	13.5715	-1.14906	0.639476	-1.79688	0.0723553	0.594585	17.396	9.49641	35.6286	7.03254	24.1114	14.7566	3.69056	21.316	9.7544	8.60836	9.40024	7.4664	Ackr3
ENSMUSG00000044313	5.39587	-4.29291	2.38873	-1.79715	0.0723113	0.594585	2.74674	10.3597	0	0	6.28994	0	0	1.57896	8.77896	0	0	0	Mab21l3
ENSMUSG00000016541	181.771	-0.37857	0.210705	-1.79669	0.0723852	0.594585	157.48	217.554	194.77	179.33	240.066	205.67	204.211	262.108	198.99	141.423	115.695	134.395	Atxn10
ENSMUSG00000033170	846.883	-0.23252	0.129473	-1.79589	0.0725113	0.595315	937.555	985.037	784.622	792.919	773.662	873.407	798.391	725.533	834.977	884.202	780.943	712.023	Card10
ENSMUSG00000074342	3.82161	-3.02414	1.68517	-1.79456	0.0727239	0.596623	2.74674	0	0	1.75813	6.28994	1.84458	1.23019	6.31585	2.92632	0	0	0.678764	I830077J02Rik
ENSMUSG00000037669	896.988	0.252419	0.140668	1.79443	0.0727452	0.596623	863.393	669.929	992.851	823.686	823.982	837.437	899.882	863.692	991.048	991.191	1202.51	986.922	Ldah
ENSMUSG00000038264	53.6585	-0.833311	0.464807	-1.79281	0.0730035	0.598128	134.59	20.7194	79.9665	72.0835	56.6094	44.2698	33.8301	55.2636	24.386	45.5013	26.7545	46.1559	Sema7a
ENSMUSG00000045680	3.90357	-5.08302	2.83489	-1.79302	0.0729695	0.598128	10.0714	0	4.75048	0	2.09665	0	1.23019	35.5266	0	0	0	0	Tcf21
ENSMUSG00000026134	82.3221	0.432666	0.241559	1.79114	0.0732705	0.598261	64.0907	76.8346	63.3398	73.8416	59.7544	63.6379	79.9622	70.2638	69.2563	92.2324	117.141	126.25	Prim2
ENSMUSG00000039809	11.9436	-2.85087	1.5916	-1.7912	0.0732617	0.598261	7.32465	12.0863	1.58349	5.2744	4.19329	1.84458	1.23019	7.10533	0.97544	1.22977	0	0.678764	Gabbr2
ENSMUSG00000038827	153.373	0.338921	0.189127	1.79202	0.0731293	0.598261	174.876	149.353	167.85	152.079	160.393	161.4	126.094	135.001	132.66	177.086	208.251	191.411	Abitram
ENSMUSG00000028357	336.816	-0.482033	0.269131	-1.79107	0.0732817	0.598261	256.363	316.835	436.253	377.12	350.14	408.573	216.513	286.581	210.695	343.105	203.913	257.93	Kif12
ENSMUSG00000037606	402.979	-0.37637	0.210035	-1.79194	0.0731434	0.598261	398.278	487.77	305.615	426.348	407.798	402.117	360.445	513.952	344.33	318.509	266.822	354.315	Osbpl5
ENSMUSG00000047193	53.4188	-0.762541	0.425691	-1.7913	0.0732448	0.598261	46.6946	63.0216	45.1296	46.5906	30.4014	76.5499	52.898	97.1061	33.165	34.4334	20.2467	43.4409	Dync2h1
ENSMUSG00000090700	886.679	0.454055	0.253393	1.7919	0.0731494	0.598261	600.621	696.691	1106.86	835.993	842.851	884.474	994.606	1058.69	818.395	762.455	851.806	1521.11	Cyp4f40
ENSMUSG00000002416	247.535	0.437341	0.244212	1.79083	0.0733213	0.59828	165.72	171.799	217.731	346.352	259.984	329.257	329.075	221.055	277.025	354.173	266.822	210.417	Ndufb2
ENSMUSG00000026627	68.5492	0.519089	0.290055	1.78962	0.0735151	0.598944	43.0323	69.9281	85.5087	79.9951	54.5128	56.2596	60.8943	88.4218	79.0107	68.8669	101.956	94.3482	Pacc1
ENSMUSG00000043336	717.541	0.410725	0.229458	1.78998	0.0734572	0.598944	972.347	545.612	940.596	421.952	499.002	507.258	672.912	646.585	714.998	692.358	903.146	1367.03	Filip1l
ENSMUSG00000039770	810.971	0.298827	0.166974	1.78966	0.073508	0.598944	667.459	684.605	676.944	818.412	909.944	801.468	786.705	682.111	917.889	1084.65	968.948	665.188	Ypel5
ENSMUSG00000046404	195.785	0.357728	0.200083	1.7879	0.0737921	0.599171	152.902	170.072	203.479	199.548	247.404	225.038	222.049	202.897	277.025	182.005	242.237	205.665	Yod1
ENSMUSG00000006386	8.99679	-2.25379	1.2608	-1.78759	0.0738427	0.599171	10.0714	5.17986	0.791747	4.39534	4.19329	10.1452	3.07547	18.1581	11.7053	0	2.89238	0	Tek
ENSMUSG00000057497	515.163	0.350167	0.195857	1.78787	0.0737971	0.599171	349.752	478.274	600.936	554.691	401.508	550.606	569.577	393.951	579.412	603.815	690.556	606.136	Fam136a
ENSMUSG00000032604	1898.81	-0.157499	0.0880509	-1.78872	0.0736594	0.599171	2049.99	1893.24	1835.27	1904.06	1957.22	1976.46	2182.35	1962.65	2039.65	1743.81	1733.98	1646.68	Qars
ENSMUSG00000032599	467.379	0.243032	0.13595	1.78765	0.0738324	0.599171	366.232	429.065	512.261	492.278	503.195	565.362	417.649	375.003	412.611	557.084	601.615	465.632	Ip6k2
ENSMUSG00000022401	188.715	0.495036	0.276767	1.78864	0.0736729	0.599171	153.818	145.036	186.061	182.846	211.761	161.4	204.826	217.107	271.172	229.966	227.052	240.282	Xpnpep3
ENSMUSG00000022831	24.942	-1.84676	1.0325	-1.78862	0.0736757	0.599171	78.74	15.5396	72.049	12.3069	10.4832	9.22288	12.917	21.316	21.4597	18.4465	0	16.2903	Hcls1
ENSMUSG00000023951	1716.91	-0.367846	0.205688	-1.78837	0.0737168	0.599171	2317.34	2113.38	1626.25	1304.54	1238.07	1140.87	1896.95	1318.43	1786.03	1588.86	1389.79	1760.03	Vegfa
ENSMUSG00000045503	928.187	0.415949	0.232722	1.78732	0.0738853	0.599212	1070.31	1034.25	831.335	803.467	767.372	681.571	960.776	598.426	917.889	1384.72	1438.96	737.816	Sys1
ENSMUSG00000058013	463.891	-0.441402	0.247063	-1.7866	0.0740027	0.599861	672.037	679.425	438.628	334.046	355.381	413.185	455.784	327.634	519.91	424.269	342.747	512.467	2025-09-11
ENSMUSG00000028261	444.514	0.29423	0.165067	1.78249	0.0746701	0.600221	384.544	317.698	463.964	488.761	389.976	463.911	489.614	392.372	481.868	525.11	480.858	471.741	Ndufaf4
ENSMUSG00000108383	11.4312	-1.98057	1.10992	-1.78443	0.0743541	0.600221	0	30.2159	10.2927	18.4604	8.38658	14.7566	20.9132	2.36844	22.4351	8.60836	2.89238	0	Gm6567
ENSMUSG00000008683	2894.78	0.342102	0.191789	1.78374	0.0744657	0.600221	2168.1	2235.11	2524.09	3372.1	2937.4	2987.29	3074.85	2245.28	3172.13	3866.38	3480.26	2301.69	Rps15a
ENSMUSG00000054408	1309.36	0.489362	0.274178	1.78483	0.0742885	0.600221	1025.45	1264.75	1179.7	1183.22	1332.42	1307.8	1933.85	1266.33	2111.83	1716.75	1758.57	1365.67	Spcs3
ENSMUSG00000096167	4.26721	-2.98172	1.673	-1.78225	0.0747078	0.600221	1.83116	0.86331	0	8.79067	0	3.68915	1.23019	3.15792	0.97544	2.45953	0	0	Olfr887
ENSMUSG00000032301	1234.56	0.285697	0.160123	1.78424	0.0743847	0.600221	943.049	1090.36	1193.16	1283.44	1259.04	1228.49	1436.24	1026.32	1422.19	1296.17	1377.5	1265.22	Psma4
ENSMUSG00000020076	1054.52	0.20387	0.11428	1.78396	0.0744304	0.600221	991.574	956.548	1028.48	1132.24	1184.6	1024.66	958.931	833.692	1128.58	1194.1	1278.43	1067.7	Ddx50
ENSMUSG00000005417	3087.95	-0.339803	0.190669	-1.78216	0.0747227	0.600221	2991.2	3158.85	3583.45	3632.31	3429.06	3601.53	2107.93	2372.39	2046.47	2529.63	2765.12	2569.8	Mprip
ENSMUSG00000001034	271.931	0.348254	0.19517	1.78437	0.0743641	0.600221	369.895	170.935	230.399	277.785	284.095	270.23	205.441	254.213	257.516	349.254	345.64	295.262	Mapk7
ENSMUSG00000040856	39.9471	-1.35242	0.758789	-1.78234	0.0746938	0.600221	39.37	37.1223	38.7956	28.1301	46.1262	17.5235	11.0717	45.7899	9.7544	18.4465	24.5852	6.78764	Dlk1
ENSMUSG00000021365	1996.1	-0.425258	0.238349	-1.78419	0.0743933	0.600221	3083.68	2416.4	1399.02	1836.37	2064.15	1839.96	1947.39	2196.34	2097.2	1275.27	1536.58	2165.94	Nedd9
ENSMUSG00000021484	3692.68	0.261021	0.146373	1.78326	0.0745448	0.600221	4381.06	3877.99	3376.8	3227.93	3474.14	3299.95	3760.68	3566.87	3806.17	4620.23	4934.4	3694.51	Lman2
ENSMUSG00000001542	964.056	0.311772	0.174867	1.78291	0.0746015	0.600221	900.932	738.993	789.372	770.063	855.431	789.478	1105.94	1175.54	1071.03	1071.13	1116.46	969.275	Ell2
ENSMUSG00000021615	98.2396	0.482154	0.26997	1.78595	0.074107	0.600221	83.3179	88.9209	42.7544	98.4555	98.5423	84.8505	115.638	87.6324	125.832	121.747	134.496	73.9852	Xrcc4
ENSMUSG00000022043	156.827	-0.530459	0.297269	-1.78444	0.0743525	0.600221	184.032	146.763	190.811	138.893	154.103	211.204	144.547	172.896	134.611	146.342	94.0024	154.079	Trim35
ENSMUSG00000022894	5.79377	-4.13207	2.31709	-1.7833	0.0745372	0.600221	7.32465	8.6331	0	0	0	0	4.92075	8.68429	0.97544	0	0	0	Adamts5
ENSMUSG00000024304	4.69846	-3.54901	1.99033	-1.78313	0.0745657	0.600221	4.57791	6.90648	0	0.879067	0	0.922288	0	2.36844	0.97544	1.22977	0	0	Cdh2
ENSMUSG00000024812	1816.96	-0.331863	0.185987	-1.78433	0.0743696	0.600221	2268.81	1994.25	1450.48	1600.78	1824.08	1542.07	1722.88	1982.39	1728.48	1657.72	1531.52	1523.82	Tjp2
ENSMUSG00000017493	37.3297	-1.01658	0.570552	-1.78176	0.074789	0.600452	54.0193	12.9497	60.1728	25.4929	12.5799	19.368	42.4415	115.264	17.5579	28.2846	26.0314	13.5753	Igfbp4
ENSMUSG00000025428	18530.3	0.180406	0.101272	1.7814	0.0748478	0.600623	16626	17057.3	15659.2	18113.2	18253.4	18737.2	20311	22143.4	19569.3	17890.6	17780.9	20512.9	Atp5a1
ENSMUSG00000027966	6.91153	-4.26737	2.39594	-1.78108	0.0748994	0.600712	4.57791	3.45324	0	0	0	0	0	1.57896	0	0	0	0	Col11a1
ENSMUSG00000086674	16.4265	-1.48154	0.831952	-1.7808	0.0749452	0.600712	15.5649	25.036	3.16699	30.7674	13.6282	35.0469	23.9886	30.7897	17.5579	3.6893	0	10.8602	Zfp286os
ENSMUSG00000112880	16.9749	-0.901641	0.506359	-1.78064	0.0749716	0.600712	7.32465	15.5396	16.6267	14.0651	28.3047	20.2903	21.5283	18.1581	13.6562	7.3786	12.2926	6.10887	Gm20337
ENSMUSG00000023079	849.456	-0.25918	0.145786	-1.77781	0.0754352	0.603589	1097.78	1099.86	946.138	724.351	849.141	791.323	866.052	860.534	933.497	703.426	769.373	915.652	Gtf2ird1
ENSMUSG00000049932	549.338	-0.372703	0.209648	-1.77776	0.0754439	0.603589	598.79	675.972	721.282	459.752	490.615	449.154	535.131	293.687	475.04	611.194	574.861	421.512	H2afx
[truncated: 13,995 more rows]
