# Supplementary material for: Genetic disruption of the circadian gene Bmal1 in the intestinal epithelium reduces colonic inflammation
Source: EMBO Rep. 2025 Apr 30;26(12):3138–61. doi: 10.1038/s44319-025-00464-y (PMC12187941; doi:10.1038/s44319-025-00464-y)
Supplement: Supplementary file 5 — Dataset EV4 [file 44319_2025_464_MOESM5_ESM.xlsx]

## Sheet: Sheet1
Dataset EV4. Clinical information.
Pathology number	Age	Gender	Disease activity	Treatment status
1095115	45	Male	Active	Drug treatment
1022279	25	Female	Inactive	Drug treatment
1010642	46	Male	Inactive	Drug treatment
1256577	46	Male	Active	Colectomy
1139082	47	Female	Inactive	Drug treatment
1064377	39	Male	Active	Colectomy
1145511	45	Female	Active	Drug treatment
1141206	33	Male	Active	Drug treatment
1200830	48	Male	Inactive	Drug treatment
1202502	16	Female	Active	Drug treatment
