# Supplementary material for: Genetic disruption of the circadian gene Bmal1 in the intestinal epithelium reduces colonic inflammation
Source: EMBO Rep. 2025 Apr 30;26(12):3138–61. doi: 10.1038/s44319-025-00464-y (PMC12187941; doi:10.1038/s44319-025-00464-y)
Supplement: Supplementary file 6 — Dataset EV5 [file 44319_2025_464_MOESM6_ESM.xlsx]

## Sheet: Sheet1
Dataset EV5. Primers for qRT-PCR.
Primer	Sequence (Forward)	Sequence (Reverse)
Gapdh	TGGCCTTCCGTGTTCCTAC	GAGTTGCTGTTGAAGTCGCA
Bmal1	TGACCCTCATGGAAGGTTAGAA	GGACATTGCATTGCATGT-TGG
Clock	AGAACTTGGCATTGAAGAGTCTC	GTCAGACCCAGAATCTTGGCT
Cry1	CACTGGTTCCGAAAGGGACTC	CTGAAGCAAAAATCGCCACCT
Per1	GAAAGAAACCTCTGGCTGTTCCT	GCTGACGACGGATCTTTCTTG
Per2	CCACACTTGCCTCCGAAATA	ACTGCCTCTGGACTGGAAGA
Per3	CCGCCCCTACAGTCAGAAAG	GCCCCACGTGCTT AAATCCT
Lgr5	TAAAGACGACGGCAACAGTG	GCCTTCAGGTCTTCCTCAAA
Ki67	ATCATTGACCGCTCCTTTAGGT	GCTCGCCTTGATGGTTCCT
Tnfα	GGTGCCTATGTCTCAGCCTCTT	GCCATAGAACTGATGAGAGGGAG
Il1α	ACGGCTGAGTTTCAGTGAGACC	CACTCTGGTAGGTGTAAGGTGC
Il1β	TGGACCTTCCAGGATGAGGACA	GTTCATCTCGGAGCCTGTAGTG
Il6	TACCACTTCACAAGTCGGAGGC	CTGCAAGTGCATCATCGTTGTTC
Ifnγ	CAGCAACAGCAAGGCGAAAAAGG	TTTCCGCTTCCTGAGGCTGGAT
Bax	CCAAGAAGCTGAGCGAGTGT	CACGTCAGCAATCATCCTCTG
Bak	GGAATGCCTACGAACTCTTCACC	CAAACCACGCTGGTAGACGTAC
p53	CCCCTGTCATCTTTTGTCCCT	AGCTGGCAGAATAGCTTATTGAG
Muc2	CTACCACCATTACCACCACTAC	GTCTCTCGATCACCACCATTT
Chgb	TCTACGACTCGGAGGAGCAGAT	CCGCTATCTTCTGGAGTTCCAG
Chga	AGAACCAGAGCCCTGATGCCAA	CTCTGTGGTTGCCTCAAAGCCA
Alpi	GTCCCACCGCTGGTTACTTT	CTGTGGGCTGAGATGATGTC
Puma	ACCGCTCCACCTGCCGTCAC	ACGGGCGACTCTAAGTGCTGC
Bim	ATCTCAGTGCAATGGCTTCCA	GCTCCTGTGCAATCCGTATC
Bad	GGGAGCAACATTCATCAGCAGG	CGTCCTCGAAAAGGGCTAAGCT
Bid	CCACAACATTGCCAGACATCTCG	TCACCTCATCAAGGGCTTTGGC
