# Supplementary material for: Genetic disruption of the circadian gene Bmal1 in the intestinal epithelium reduces colonic inflammation
Source: EMBO Rep. 2025 Apr 30;26(12):3138–61. doi: 10.1038/s44319-025-00464-y (PMC12187941; doi:10.1038/s44319-025-00464-y)
Supplement: Supplementary file 7 — Dataset EV6 [file 44319_2025_464_MOESM7_ESM.xlsx]

## Sheet: Sheet1
Dataset EV6. Statistical methods and p values.
Fig. 1B	Day	Two-way ANOVA	Summary	Adjusted p value
	6	ZT12 vs. ZT0	***	<0.0001
	7	ZT12 vs. ZT0	***	<0.0001
	8	ZT12 vs. ZT0	***	<0.0001
Fig. 1C	Day	Two-way ANOVA	Summary	Adjusted p value
	5	ZT12 vs. ZT0	***	<0.0001
	6	ZT12 vs. ZT0	***	<0.0001
	7	ZT12 vs. ZT0	***	<0.0001
	8	ZT12 vs. ZT0	***	<0.0001
Fig. 1D	Unpaired t test	P value summary	P value	One- or two-tailed P value?
		****	<0.0001	Two-tailed
Fig. 1E Body weight	Day	Two-way ANOVA	Summary	Adjusted p value
	6	ZT 12 vs. ZT 0	**	0.0016
	7	ZT 12 vs. ZT 0	***	0.0005
	8	ZT 12 vs. ZT 0	***	0.0002
	9	ZT 12 vs. ZT 0	***	<0.0001
Fig. 1E DAI	Day	Two-way ANOVA	Summary	Adjusted p value
	7	ZT 12 vs. ZT 0	***	<0.0001
	8	ZT 12 vs. ZT 0	***	<0.0001
	9	ZT 12 vs. ZT 0	***	<0.0001
Fig. 1F		One-way ANOVA	Summary	Adjusted p value
		ZT 0 vs. ZT 12	***	<0.0001
		ZT 0 vs. cKO ZT 0	***	<0.0001
		cKO ZT 0 vs. cKO ZT 12	ns	>0.9999
Fig. 1G		One-way ANOVA	Summary	Adjusted p value
		ZT 0 vs. ZT 12	***	<0.0001
		ZT 0 vs. cKO ZT 0	***	<0.0001
		ZT 12 vs. cKO ZT 12	**	0.0023
		cKO ZT 0 vs. cKO ZT 12	ns	0.993
Fig. 2B	Day	Two-way ANOVA	Summary	Adjusted p value
	6	Bmal1 cKO vs. Ctrl	*	0.0251
	7	Bmal1 cKO vs. Ctrl	*	0.0101
	8	Bmal1 cKO vs. Ctrl	**	0.0036
	9	Bmal1 cKO vs. Ctrl	***	<0.0001
	10	Bmal1 cKO vs. Ctrl	***	<0.0001
	11	Bmal1 cKO vs. Ctrl	***	<0.0001
	12	Bmal1 cKO vs. Ctrl	***	<0.0001
Fig. 2C	Day	Two-way ANOVA	Summary	Adjusted p value
	4	Bmal1 cKO vs. Ctrl	***	0.0005
	5	Bmal1 cKO vs. Ctrl	***	<0.0001
	6	Bmal1 cKO vs. Ctrl	***	<0.0001
	7	Bmal1 cKO vs. Ctrl	***	<0.0001
	8	Bmal1 cKO vs. Ctrl	***	<0.0001
	9	Bmal1 cKO vs. Ctrl	***	<0.0001
	10	Bmal1 cKO vs. Ctrl	***	<0.0001
	11	Bmal1 cKO vs. Ctrl	***	<0.0001
Fig. 2D Colon length	Unpaired t test	P value summary	P value	One- or two-tailed P value?
		**	0.0021	Two-tailed
Fig. 2D Cecum size	Unpaired t test	P value summary	P value	One- or two-tailed P value?
		***	<0.0001	Two-tailed
Fig. 2E	Unpaired t test	P value summary	P value	One- or two-tailed P value?
		***	0.0001	Two-tailed
Fig. 2F Lgr5	Unpaired t test	P value summary	P value	One- or two-tailed P value?
		**	0.0085	Two-tailed
Fig. 2F Ki67	Unpaired t test	P value summary	P value	One- or two-tailed P value?
		**	0.0059	Two-tailed
Fig. 2G	Unpaired t test	P value summary	P value	One- or two-tailed P value?
		***	<0.0001	Two-tailed
Fig. 2H	Unpaired t test	P value summary	P value	One- or two-tailed P value?
		***	0.0002	Two-tailed
Fig. 3D		Two-way ANOVA	Summary	Adjusted p value
		Tnfa	**	0.0025
		iL1a	***	<0.0001
		iL1b	***	<0.0001
		iL6	***	<0.0001
		Ifny	***	<0.0001
Fig. 3E	Unpaired t test	P value summary	P value	One- or two-tailed P value?
		***	<0.0001	Two-tailed
Fig. 3F	Unpaired t test	P value summary	P value	One- or two-tailed P value?
		**	0.0069	Two-tailed
Fig. 4A	Unpaired t test	P value summary	P value	One- or two-tailed P value?
		***	<0.0001	Two-tailed
Fig. 4B		Two-way ANOVA	Summary	Adjusted p value
		Bax	***	<0.0001
		Bak	***	<0.0001
		P53	***	0.0002
Fig. 4E		One-way ANOVA
		Control EtOH vs. Control 4-OH	ns	0.6404
		Control EtOH vs. cKO EtOH	ns	0.2963
		Control EtOH vs. cKO 4-OHT	***	<0.0001
		Control 4-OH vs. cKO EtOH	ns	0.928
		Control 4-OH vs. cKO 4-OHT	***	<0.0001
		cKO EtOH vs. cKO 4-OHT	***	<0.0001
Fig. 4F		Two-way ANOVA	Summary	Adjusted p value
		Bak	***	0.0001
		P53	***	<0.0001
		Puma	***	<0.0001
		Bim	***	<0.0001
		Bad	**	0.0016
		Bid	*	0.014
Fig. 4G	Unpaired t test	P value summary	P value	One- or two-tailed P value?
		***	<0.0001	Two-tailed
Fig. 4H	Unpaired t test	P value summary	P value	One- or two-tailed P value?
		**	0.0028	Two-tailed
Fig. 4J	Unpaired t test	P value summary	P value	One- or two-tailed P value?
		***	<0.0001	Two-tailed
Fig. 5G Small intestine	ZT	Two-way ANOVA	Summary	Adjusted p value	Group	JTK_pvalue
	0	Bmal1 cKO vs. Ctrl	***	<0.0001	Ctrl	9.90842e-09
	6	Bmal1 cKO vs. Ctrl	***	<0.0001	Bmal1 cKO	0.107792
	12	Bmal1 cKO vs. Ctrl	ns	0.151
	18	Bmal1 cKO vs. Ctrl	***	<0.0001
Fig. 5G Large intestine	ZT	Two-way ANOVA	Summary	Adjusted p value	Group	JTK_pvalue
	0	Bmal1 cKO vs. Ctrl	***	<0.0001	Ctrl	5.963e-07
	6	Bmal1 cKO vs. Ctrl	***	0.0006	Bmal1 cKO	1
	12	Bmal1 cKO vs. Ctrl	ns	0.996
	18	Bmal1 cKO vs. Ctrl	***	<0.0001
Fig. 6A	Unpaired t test	P value summary	P value	One- or two-tailed P value?
		*	0.0141	Two-tailed
Fig. 6B		One-way ANOVA	Summary	Adjusted P Value
		Ctrl vs. cKO	***	<0.0001
		Ctrl vs. SR	***	<0.0001
Fig. 6D		One-way ANOVA	Summary	Adjusted P Value
		ZT0+Vehicle vs. ZT8+Vehicle	ns	0.8644
		ZT0+Vehicle vs. ZT12+Vehicle	ns	0.9943
		ZT0+Vehicle vs. ZT0+SR	***	<0.0001
		ZT0+Vehicle vs. ZT8+SR	ns	0.23
		ZT0+Vehicle vs. ZT12+SR	ns	0.9967
		ZT8+Vehicle vs. ZT12+Vehicle	ns	0.5579
		ZT8+Vehicle vs. ZT0+SR	***	<0.0001
		ZT8+Vehicle vs. ZT8+SR	*	0.0173
		ZT8+Vehicle vs. ZT12+SR	ns	0.596
		ZT12+Vehicle vs. ZT0+SR	***	<0.0001
		ZT12+Vehicle vs. ZT8+SR	ns	0.5201
		ZT12+Vehicle vs. ZT12+SR	ns	>0.9999
		ZT0+SR vs. ZT8+SR	**	0.0016
		ZT0+SR vs. ZT12+SR	***	<0.0001
		ZT8+SR vs. ZT12+SR	ns	0.4828
Fig. 6E		Log-rank (Mantel-Cox) test	Summary	P value
		ZT0+Vehicle vs. ZT8+Vehicle	ns	0.8433
		ZT0+Vehicle vs. ZT12+Vehicle	ns	0.5327
		ZT8+Vehicle vs. ZT12+Vehicle	ns	0.7282
		ZT0+SR vs. ZT8+SR	ns	0.0671
		ZT0+SR vs. ZT12+SR	*	0.0297
		ZT8+SR vs. ZT12+SR	ns	0.5684
		ZT0+Vehicle vs. ZT0+SR	**	0.0046
		ZT8+Vehicle vs. ZT8+SR	ns	0.2794
		ZT12+Vehicle vs. ZT12+SR	ns	0.8112
Fig. 6F		One-way ANOVA	Summary	Adjusted P Value
		ZT0+Vehicle vs. ZT8+Vehicle	ns	>0.9999
		ZT0+Vehicle vs. ZT12+Vehicle	ns	>0.9999
		ZT0+Vehicle vs. ZT0+SR	***	<0.0001
		ZT0+Vehicle vs. ZT8+SR	ns	0.0702
		ZT0+Vehicle vs. ZT12+SR	ns	0.9945
		ZT8+Vehicle vs. ZT12+Vehicle	ns	>0.9999
		ZT8+Vehicle vs. ZT0+SR	***	<0.0001
		ZT8+Vehicle vs. ZT8+SR	*	0.0461
		ZT8+Vehicle vs. ZT12+SR	ns	0.9797
		ZT12+Vehicle vs. ZT0+SR	***	<0.0001
		ZT12+Vehicle vs. ZT8+SR	*	0.0461
		ZT12+Vehicle vs. ZT12+SR	ns	0.9797
		ZT0+SR vs. ZT8+SR	***	<0.0001
		ZT0+SR vs. ZT12+SR	***	<0.0001
		ZT8+SR vs. ZT12+SR	ns	0.2135
Fig. 6G		One-way ANOVA	Summary	Adjusted P Value
		ZT0+Vehicle vs. ZT8+Vehicle	ns	0.9119
		ZT0+Vehicle vs. ZT12+Vehicle	ns	0.4034
		ZT0+Vehicle vs. ZT0+SR	*	0.0313
		ZT0+Vehicle vs. ZT8+SR	ns	0.2045
		ZT0+Vehicle vs. ZT12+SR	ns	0.4034
		ZT8+Vehicle vs. ZT12+Vehicle	ns	0.9119
		ZT8+Vehicle vs. ZT0+SR	ns	0.1592
		ZT8+Vehicle vs. ZT8+SR	ns	0.6776
		ZT8+Vehicle vs. ZT12+SR	ns	0.9119
		ZT12+Vehicle vs. ZT0+SR	ns	0.5828
		ZT12+Vehicle vs. ZT8+SR	ns	0.9954
		ZT12+Vehicle vs. ZT12+SR	ns	>0.9999
		ZT0+SR vs. ZT8+SR	ns	0.8481
		ZT0+SR vs. ZT12+SR	ns	0.5828
		ZT8+SR vs. ZT12+SR	ns	0.9954
Fig. 6H		One-way ANOVA	Summary	Adjusted P Value
		ZT0+Vehicle vs. ZT8+Vehicle	ns	0.9997
		ZT0+Vehicle vs. ZT12+Vehicle	ns	0.9912
		ZT0+Vehicle vs. ZT0+SR	***	<0.0001
		ZT0+Vehicle vs. ZT8+SR	*	0.0272
		ZT0+Vehicle vs. ZT12+SR	ns	0.2365
		ZT8+Vehicle vs. ZT12+Vehicle	ns	0.9997
		ZT8+Vehicle vs. ZT0+SR	***	<0.0001
		ZT8+Vehicle vs. ZT8+SR	*	0.0488
		ZT8+Vehicle vs. ZT12+SR	ns	0.3644
		ZT12+Vehicle vs. ZT0+SR	***	<0.0001
		ZT12+Vehicle vs. ZT8+SR	ns	0.0856
		ZT12+Vehicle vs. ZT12+SR	ns	0.5249
		ZT0+SR vs. ZT8+SR	***	0.0007
		ZT0+SR vs. ZT12+SR	***	<0.0001
		ZT8+SR vs. ZT12+SR	ns	0.8495
Fig. 6I		One-way ANOVA	Summary	Adjusted P Value
		ZT0+Vehicle vs. ZT8+Vehicle	ns	0.9997
		ZT0+Vehicle vs. ZT12+Vehicle	ns	>0.9999
		ZT0+Vehicle vs. ZT0+SR	***	<0.0001
		ZT0+Vehicle vs. ZT8+SR	***	0.0003
		ZT0+Vehicle vs. ZT12+SR	ns	0.2042
		ZT8+Vehicle vs. ZT12+Vehicle	ns	>0.9999
		ZT8+Vehicle vs. ZT0+SR	***	<0.0001
		ZT8+Vehicle vs. ZT8+SR	***	0.0005
		ZT8+Vehicle vs. ZT12+SR	ns	0.3202
		ZT12+Vehicle vs. ZT0+SR	***	<0.0001
		ZT12+Vehicle vs. ZT8+SR	***	0.0004
		ZT12+Vehicle vs. ZT12+SR	ns	0.2774
		ZT0+SR vs. ZT8+SR	**	0.0024
		ZT0+SR vs. ZT12+SR	***	<0.0001
		ZT8+SR vs. ZT12+SR	*	0.041
Fig. EV1A		Group	JTK_pvalue
		Bmal1_WT	5.61944e-08
		Bmal1_cKO	0.453572
		Cry1_WT	5.15775e-06
		Cry1_cKO	0.00484649
		Per1_WT	0.00430463
		Per1_cKO	1
		Per2_WT	2.387e-06
		Per2_cKO	0.0529945
		Per3_WT	0.0529945
		Per3_cKO	0.00342311
		Clock_WT	0.00130442
		Clock_cKO	0.00101196
Fig. EV2B Small intestine villus length	Unpaired t test	P value summary	P value	One- or two-tailed P value?
		**	0.0013	Two-tailed
Fig. EV2B Small intestine crypt length	Unpaired t test	P value summary	P value	One- or two-tailed P value?
		ns	0.0602	Two-tailed
Fig. EV2B Large intestine crypt length	Unpaired t test	P value summary	P value	One- or two-tailed P value?
		**	0.0029	Two-tailed
Fig. EV2C Small intestine KI67+ cells	Unpaired t test	P value summary	P value	One- or two-tailed P value?
		ns	0.5582	Two-tailed
Fig. EV2C Large intestine KI67+ cells	Unpaired t test	P value summary	P value	One- or two-tailed P value?
		ns	0.4752	Two-tailed
Fig. EV2D	Unpaired t test	P value summary	P value	One- or two-tailed P value?
		ns	0.6643	Two-tailed
Fig. EV2E	Unpaired t test	P value summary	P value	One- or two-tailed P value?
		ns	0.3409	Two-tailed
Fig. EV2F Small intestine AB+ cells	Unpaired t test	P value summary	P value	One- or two-tailed P value?
		ns	0.346	Two-tailed
Fig. EV2F Large intestine AB+ cells	Unpaired t test	P value summary	P value	One- or two-tailed P value?
		ns	0.9417	Two-tailed
Fig. EV2G Small intestine CHGA+ cells	Unpaired t test	P value summary	P value	One- or two-tailed P value?
		ns	0.7342	Two-tailed
Fig. EV2G Large intestine CHGA+ cells	Unpaired t test	P value summary	P value	One- or two-tailed P value?
		ns	>0.9999	Two-tailed
Fig. EV3C	Unpaired t test	P value summary	P value	One- or two-tailed P value?
		**	0.0078	Two-tailed
Fig. EV3D	Unpaired t test	P value summary	P value	One- or two-tailed P value?
		***	<0.0001	Two-tailed
Fig. EV4A		Two-way ANOVA	Summary	Adjusted P Value
		Muc2	**	0.0068
		Chgb	**	0.0034
		Chga	**	0.0016
		Alpi	**	0.0093
Fig. EV4B	Unpaired t test	P value summary	P value	One- or two-tailed P value?
		***	0.0009	Two-tailed
Fig. EV4C	Unpaired t test	P value summary	P value	One- or two-tailed P value?
		***	0.0002	Two-tailed
Fig. EV4D		Two-way ANOVA	Summary	Adjusted P Value
		Lgr5	No	0.9031
		Ki67	No	0.9956
Fig. EV5B		One-way ANOVA	Summary	Adjusted P Value
		ZT0+Vehicle vs. ZT8+Vehicle	ns	0.9979
		ZT0+Vehicle vs. ZT12+Vehicle	ns	0.9998
		ZT0+Vehicle vs. ZT0+SR	***	<0.0001
		ZT0+Vehicle vs. ZT8+SR	ns	0.0924
		ZT0+Vehicle vs. ZT12+SR	ns	0.7741
		ZT8+Vehicle vs. ZT12+Vehicle	ns	0.9801
		ZT8+Vehicle vs. ZT0+SR	***	<0.0001
		ZT8+Vehicle vs. ZT8+SR	*	0.0405
		ZT8+Vehicle vs. ZT12+SR	ns	0.5258
		ZT12+Vehicle vs. ZT0+SR	***	<0.0001
		ZT12+Vehicle vs. ZT8+SR	ns	0.1509
		ZT12+Vehicle vs. ZT12+SR	ns	0.8969
		ZT0+SR vs. ZT8+SR	***	<0.0001
		ZT0+SR vs. ZT12+SR	***	<0.0001
		ZT8+SR vs. ZT12+SR	ns	0.6415
Fig. EV5C		One-way ANOVA	Summary	Adjusted P Value
		ZT0+Vehicle vs. ZT8+Vehicle	ns	0.9659
		ZT0+Vehicle vs. ZT12+Vehicle	ns	0.9996
		ZT0+Vehicle vs. ZT0+SR	***	<0.0001
		ZT0+Vehicle vs. ZT8+SR	**	0.0094
		ZT0+Vehicle vs. ZT12+SR	ns	0.0734
		ZT8+Vehicle vs. ZT12+Vehicle	ns	0.9962
		ZT8+Vehicle vs. ZT0+SR	***	<0.0001
		ZT8+Vehicle vs. ZT8+SR	*	0.0479
		ZT8+Vehicle vs. ZT12+SR	ns	0.2886
		ZT12+Vehicle vs. ZT0+SR	***	<0.0001
		ZT12+Vehicle vs. ZT8+SR	*	0.018
		ZT12+Vehicle vs. ZT12+SR	ns	0.1298
		ZT0+SR vs. ZT8+SR	**	0.0037
		ZT0+SR vs. ZT12+SR	***	0.0004
		ZT8+SR vs. ZT12+SR	ns	0.9092
Fig. EV6B	Unpaired t test	P value summary	P value	One- or two-tailed P value?
		**	0.0077	Two-tailed
Fig. EV6C		One-way ANOVA	Summary	Adjusted P Value
		D0 vs. D2	*	0.014
		D0 vs. D5	***	<0.0001
		D0 vs. D7	***	<0.0001
		D0 vs. D8	***	<0.0001
